# Supplementary material for: Crystal structure of bis­[(S)-2-(2-hy­droxy­benzyl­amino)-4-methyl­penta­noato-κ2 N,O 1](1,10-phenanthroline-κ2 N,N′)cadmium dihydrate
Source: Acta Crystallogr E Crystallogr Commun. 2018 Oct 12;74(Pt 11):1565–8. doi: 10.1107/S2056989018013877 (PMC6218889; doi:10.1107/S2056989018013877)
Supplement: Supplementary file 1 [file e-74-01565-sup1.cif]

##############################################################################
#                                                                            #
# This CIF contains the data in a paper accepted for publication in          #
# Acta Crystallographica Section E. It conforms to the requirements of       #
# Notes for Authors for Acta Crystallographica Section E, and has been       #
# peer reviewed under the auspices of the IUCr Commission on Journals.       #
#                                                                            #
# Full details of the Crystallographic Information File format               #
# are given in the paper "The Crystallographic Information File (CIF):       #
# a New Standard Archive File for Crystallography" by S. R. Hall, F. H.      #
# Allen and I. D. Brown [Acta Cryst. (1991), A47, 655-685].                  #
#                                                                            #
# The current version of the core CIF dictionary is obtainable from          #
# ftp://ftp.iucr.org/pub/cif_core.dic.                                       #
#                                                                            #
# Software is freely available for graphical display of the structure(s)     #
# in this CIF. For information consult the CIF software page                 #
# http://www.iucr.org/resources/cif/software.                                #
#                                                                            #
# This file may be used for bona fide research purposes within the           #
# scientific community so long as proper attribution is given to the journal # 
# article from which it was obtained.                                        #
#                                                                            #
##############################################################################
data_I
_database_code_depnum_ccdc_archive 'CCDC 1534691'
_audit_creation_method     'SHELXL-2018/1'
_journal_date_recd_electronic     2018-09-03
_journal_date_accepted     2018-10-01
_journal_name_full     'Acta Crystallographica, Section E'
_journal_year     2018
_journal_volume     74
_journal_issue     11
_journal_page_first     1565
_journal_page_last     1568
_journal_paper_category     GM
_journal_paper_doi     10.1107/S2056989018013877
_journal_coeditor_code     WM5464
_publ_contact_author_name     'Pogrebetsky, James'
_publ_contact_author_address
;
Department of Chemistry, Taras Shevchenko National
University of Kyiv, 64
Volodymyrska Str., 01601 Kiev,
Ukraine
;
_publ_contact_author_email     'jameslspogr@ukr.net, faizichemiitg@gmail.com'
_publ_contact_author_fax     ?
_publ_contact_author_phone     ?
_publ_section_title
;\
Crystal structure of
bis[(<i>S</i>)-2-(2-hydroxybenzylamino)-4-methylpentanoato-\k^2^<i>N</i>,\
<i>O</i>^1^](1,10-phenanthroline-\k^2^<i>N</i>,<i>N</i>')cadmium dihydrate
;
_publ_section_title_footnote     .
loop_
    _publ_author_name
    _publ_author_footnote
    _publ_author_address
    'Faizi, Md. Serajul Haque' .
;
Department of Chemistry, Langat Singh College, Babasaheb Bhimrao Ambedkar Bihar
University, Muzaffarpur, Bihar,
India
;
    'Dege, Necmi' .
;
Ondokuz Mayis University,
Arts and Sciences Faculty, Department of Physics, 55139 Samsun,
Turkey
;
    'Pogrebetsky, James' .
;
Department of Chemistry, Taras Shevchenko National University of Kyiv, 64
Volodymyrska Str., 01601 Kiev,
Ukraine
;
    'Iskenderov, Turganbay S.' .
;
Department of Chemistry, Taras Shevchenko National University of Kyiv, 64
Volodymyrska Str., 01601 Kiev,
Ukraine
;
_publ_section_synopsis
;
The crystal structure of [Cd(C~13~H~18~NO~3~)~2~(C~12~H~8~N~2~)] is
non-centrosymmetric. Two complex molecules with similar bond lengths and
angles are present in the asymmetric unit, each exhibiting a distorted
octahedral N~4~O~2~ coordination environment around the Cd^II^ ion.
;
_chemical_name_systematic
;\
Bis[(<i>S</i>)-2-(2-hydroxybenzylamino)-4-methylpentanoato-\k^2^<i>N</i>,\
<i>O</i>^1^](1,10-phenanthroline-\k^2^<i>N</i>,<i>N</i>')cadmium dihydrate
;
_chemical_name_common     ?
_chemical_formula_moiety     'C38 H44 Cd N4 O6, 2(H2 O)'
_chemical_formula_sum     'C38 H48 Cd N4 O8'
_chemical_formula_iupac     '[Cd (C13 H18 N O3)2 (C12 H8 N2)], 2H2 O'
_chemical_formula_weight     801.22
_chemical_melting_point     ?
_chemical_absolute_configuration     .
_space_group_crystal_system     monoclinic
_space_group_name_H-M_alt     'I 2'
_space_group_name_Hall     'I 2y'
loop_
    _space_group_symop_operation_xyz
    'x, y, z'
    '-x, y, -z'
    'x+1/2, y+1/2, z+1/2'
    '-x+1/2, y+1/2, -z+1/2'
_cell_length_a     18.0171(6)
_cell_length_b     12.2561(3)
_cell_length_c     18.8597(9)
_cell_angle_alpha     90
_cell_angle_beta     101.582(3)
_cell_angle_gamma     90
_cell_volume     4079.8(3)
_cell_formula_units_Z     4
_cell_measurement_reflns_used     2245
_cell_measurement_theta_min     1.748
_cell_measurement_theta_max     25.998
_cell_measurement_temperature     293(2)
_exptl_crystal_description     needle
_exptl_crystal_colour     colorless
_exptl_crystal_size_max     0.19
_exptl_crystal_size_mid     0.12
_exptl_crystal_size_min     0.09
_exptl_crystal_density_diffrn     1.304
_exptl_crystal_density_meas     ?
_exptl_crystal_density_method     ?
_exptl_crystal_F_000     1584
_exptl_absorpt_coefficient_mu     0.587
_exptl_absorpt_correction_type     multi-scan
_exptl_absorpt_process_details
;
(SADABS; Bruker, 2011)
;
_exptl_absorpt_correction_T_min     0.867
_exptl_absorpt_correction_T_max     0.942
_diffrn_ambient_temperature     293(2)
_diffrn_source     'fine-focus sealed tube'
_diffrn_radiation_type     MoK\a
_diffrn_radiation_wavelength     0.71073
_diffrn_radiation_monochromator     graphite
_diffrn_measurement_device_type     'Bruker SMART CCD'
_diffrn_measurement_method     'phi and omega scans'
_diffrn_reflns_number     22798
_diffrn_reflns_av_R_equivalents     0.0367
_diffrn_reflns_av_unetI/netI     0.0443
_diffrn_reflns_theta_min     1.748
_diffrn_reflns_theta_max     25.998
_diffrn_reflns_theta_full     25.242
_diffrn_measured_fraction_theta_max     0.993
_diffrn_measured_fraction_theta_full     0.994
_diffrn_reflns_limit_h_min     -22
_diffrn_reflns_limit_h_max     21
_diffrn_reflns_limit_k_min     -15
_diffrn_reflns_limit_k_max     15
_diffrn_reflns_limit_l_min     -23
_diffrn_reflns_limit_l_max     23
_diffrn_radiation_probe     x-ray
_refine_special_details
;
 Refined as a 2-component inversion twin.
;
_reflns_number_total     7944
_reflns_number_gt     6342
_reflns_threshold_expression     'I > 2\s(I)'
_refine_ls_structure_factor_coef     Fsqd
_refine_ls_matrix_type     full
_refine_ls_R_factor_all     0.0486
_refine_ls_R_factor_gt     0.0344
_refine_ls_wR_factor_gt     0.0707
_refine_ls_wR_factor_ref     0.0762
_refine_ls_goodness_of_fit_ref     0.993
_refine_ls_restrained_S_all     0.992
_refine_ls_number_reflns     7944
_refine_ls_number_parameters     444
_refine_ls_number_restraints     37
_refine_ls_hydrogen_treatment     constr
_refine_ls_weighting_scheme     calc
_refine_ls_weighting_details
                      'w=1/[\s^2^(Fo^2^)+(0.0365P)^2^] where P=(Fo^2^+2Fc^2^)/3'
_atom_sites_solution_hydrogens     geom
_atom_sites_solution_primary     ?
_atom_sites_solution_secondary     ?
_refine_ls_shift/su_max     0.036
_refine_ls_shift/su_mean     0.000
_refine_diff_density_max     0.221
_refine_diff_density_min     -0.184
_refine_ls_extinction_method     none
_refine_ls_extinction_coef     .
_refine_ls_abs_structure_details
;
 Refined as an inversion twin
;
_refine_ls_abs_structure_Flack     -0.03(3)
loop_
    _atom_type_symbol
    _atom_type_description
    _atom_type_scat_dispersion_real
    _atom_type_scat_dispersion_imag
    _atom_type_scat_source
    'C' 'C' 0.0033 0.0016
                         'International Tables Vol C Tables 4.2.6.8 and 6.1.1.4'
    'H' 'H' 0.0000 0.0000
                         'International Tables Vol C Tables 4.2.6.8 and 6.1.1.4'
    'Cd' 'Cd' -0.8075 1.2024
                         'International Tables Vol C Tables 4.2.6.8 and 6.1.1.4'
    'N' 'N' 0.0061 0.0033
                         'International Tables Vol C Tables 4.2.6.8 and 6.1.1.4'
    'O' 'O' 0.0106 0.0060
                         'International Tables Vol C Tables 4.2.6.8 and 6.1.1.4'
_computing_data_collection
;
SMART (Bruker, 2011)
;
_computing_cell_refinement
;
SAINT (Bruker, 2011)
;
_computing_data_reduction
;
SAINT (Bruker, 2011)
;
_computing_structure_solution
;
SHELXTL (Sheldrick, 2008)
;
_computing_structure_refinement
;
SHELXL2018 (Sheldrick, 2015)
;
_computing_molecular_graphics
;
ORTEP-3 for Windows (Farrugia, 2012) and Mercury (Macrae <i>et al.</i>,
2008)
;
_computing_publication_material
;
WinGX (Farrugia, 2012)
;
loop_
    _atom_site_type_symbol
    _atom_site_label
    _atom_site_fract_x
    _atom_site_fract_y
    _atom_site_fract_z
    _atom_site_U_iso_or_equiv
    _atom_site_adp_type
    _atom_site_calc_flag
    _atom_site_occupancy
    _atom_site_disorder_assembly
    _atom_site_disorder_group
    Cd Cd1 0.500000 0.69148(3) 0.500000 0.05478(18) Uani d 1 . .
    C C1 0.3532(4) 0.5367(7) 0.4350(4) 0.094(2) Uani d 1 . .
    H H1 0.328791 0.603070 0.423336 0.113 Uiso calc 1 . .
    C C2 0.3123(6) 0.4396(10) 0.4188(6) 0.136(4) Uani d 1 . .
    H H2 0.261275 0.441306 0.396832 0.163 Uiso calc 1 . .
    C C3 0.3476(8) 0.3454(10) 0.4352(6) 0.142(4) Uani d 1 . .
    H H3 0.320426 0.281053 0.424184 0.171 Uiso calc 1 . .
    C C4 0.4239(6) 0.3391(6) 0.4682(4) 0.106(2) Uani d 1 . .
    C C5 0.4604(3) 0.4394(4) 0.4823(3) 0.0693(15) Uani d 1 . .
    C C6 0.4641(6) 0.2410(6) 0.4860(6) 0.146(6) Uani d 1 . .
    H H6 0.438503 0.174909 0.477383 0.176 Uiso calc 1 . .
    C C7 0.3702(3) 0.8567(5) 0.5040(3) 0.0707(15) Uani d 1 . .
    C C8 0.4129(4) 0.8566(6) 0.5827(4) 0.0677(19) Uani d 1 . .
    H H8 0.376062 0.862966 0.614269 0.081 Uiso calc 1 . .
    C C9 0.4657(4) 0.9528(5) 0.5960(3) 0.0820(18) Uani d 1 . .
    H H9A 0.436890 1.017813 0.578965 0.098 Uiso calc 1 . .
    H H9B 0.503823 0.943726 0.566820 0.098 Uiso calc 1 . .
    C C10 0.5066(6) 0.9725(7) 0.6751(4) 0.121(3) Uani d 1 . .
    H H10 0.533040 0.904880 0.692573 0.145 Uiso calc 1 . .
    C C11 0.5670(6) 1.0626(7) 0.6790(5) 0.152(4) Uani d 1 . .
    H H11A 0.600500 1.044664 0.646987 0.228 Uiso calc 1 . .
    H H11B 0.542692 1.131051 0.664725 0.228 Uiso calc 1 . .
    H H11C 0.595593 1.068085 0.727635 0.228 Uiso calc 1 . .
    C C12 0.4540(7) 0.9980(11) 0.7240(6) 0.208(6) Uani d 1 . .
    H H12A 0.416817 0.941072 0.720849 0.313 Uiso calc 1 . .
    H H12B 0.481962 1.003153 0.772901 0.313 Uiso calc 1 . .
    H H12C 0.429061 1.066120 0.709991 0.313 Uiso calc 1 . .
    C C13 0.4116(3) 0.6711(5) 0.6333(4) 0.0833(18) Uani d 1 . .
    H H13A 0.365937 0.653468 0.598276 0.100 Uiso calc 1 . .
    H H13B 0.396256 0.704215 0.674837 0.100 Uiso calc 1 . .
    C C14 0.4537(3) 0.5672(5) 0.6570(3) 0.0637(14) Uani d 1 . .
    C C15 0.4194(4) 0.4692(7) 0.6421(3) 0.0750(16) Uani d 1 . .
    H H15 0.370191 0.467626 0.614955 0.090 Uiso calc 1 . .
    C C16 0.4535(5) 0.3729(6) 0.6649(4) 0.089(2) Uani d 1 . .
    H H16 0.428382 0.307134 0.653054 0.106 Uiso calc 1 . .
    C C17 0.5248(5) 0.3745(6) 0.7052(4) 0.096(2) Uani d 1 . .
    H H17 0.548436 0.309439 0.722026 0.116 Uiso calc 1 . .
    C C18 0.5618(4) 0.4705(7) 0.7211(4) 0.099(2) Uani d 1 . .
    H H18 0.611238 0.471017 0.747584 0.119 Uiso calc 1 . .
    C C19 0.5264(4) 0.5667(5) 0.6981(3) 0.0790(17) Uani d 1 . .
    N N1 0.4256(3) 0.5362(4) 0.4664(2) 0.0674(12) Uani d 1 . .
    N N2 0.4565(2) 0.7519(3) 0.6006(2) 0.0576(10) Uani d 1 . .
    H H2A 0.501263 0.769513 0.637666 0.069 Uiso calc 1 . .
    O O1 0.3930(2) 0.7999(3) 0.4576(2) 0.0728(10) Uani d 1 . .
    O O2 0.3145(3) 0.9197(4) 0.4897(3) 0.1030(15) Uani d 1 . .
    O O3 0.5641(3) 0.6627(4) 0.7132(3) 0.130(2) Uani d 1 . .
    H H3A 0.542946 0.699788 0.739444 0.194 Uiso d 1 . .
    Cd Cd2 0.500000 0.46530(4) 1.000000 0.05859(18) Uani d 1 . .
    C C20 0.5982(4) 0.3122(7) 0.9104(4) 0.076(2) Uani d 1 . .
    H H20 0.614551 0.379213 0.896042 0.091 Uiso calc 1 . .
    C C21 0.6251(4) 0.2141(7) 0.8843(4) 0.094(2) Uani d 1 . .
    H H21 0.659847 0.216857 0.853995 0.113 Uiso calc 1 . .
    C C22 0.6000(4) 0.1167(7) 0.9037(4) 0.098(2) Uani d 1 . .
    H H22 0.615858 0.052420 0.885145 0.118 Uiso calc 1 . .
    C C23 0.5505(3) 0.1129(5) 0.9514(4) 0.0829(19) Uani d 1 . .
    C C24 0.5265(3) 0.2132(4) 0.9755(3) 0.0661(14) Uani d 1 . .
    C C25 0.5235(4) 0.0111(5) 0.9773(5) 0.104(3) Uani d 1 . .
    H H25 0.539693 -0.055026 0.961602 0.124 Uiso calc 1 . .
    C C26 0.5314(4) 0.6410(6) 0.8935(4) 0.0804(18) Uani d 1 . .
    C C27 0.4446(3) 0.6360(4) 0.8759(3) 0.0664(14) Uani d 1 . .
    H H27 0.428202 0.641918 0.823245 0.080 Uiso calc 1 . .
    C C28 0.4105(4) 0.7320(5) 0.9101(3) 0.0778(16) Uani d 1 . .
    H H28A 0.424075 0.724288 0.962241 0.093 Uiso calc 1 . .
    H H28B 0.434021 0.798545 0.897435 0.093 Uiso calc 1 . .
    C C29 0.3254(5) 0.7458(6) 0.8891(5) 0.098(2) Uani d 1 . .
    H H29 0.301566 0.675093 0.894081 0.117 Uiso calc 1 . .
    C C30 0.3004(6) 0.7846(11) 0.8102(6) 0.195(5) Uani d 1 . .
    H H30A 0.317410 0.733412 0.778404 0.293 Uiso calc 1 . .
    H H30B 0.246106 0.789565 0.798264 0.293 Uiso calc 1 . .
    H H30C 0.321961 0.854958 0.804816 0.293 Uiso calc 1 . .
    C C31 0.2988(6) 0.8255(8) 0.9385(7) 0.164(4) Uani d 1 . .
    H H31A 0.244850 0.833614 0.924712 0.246 Uiso calc 1 . .
    H H31B 0.311856 0.799333 0.987370 0.246 Uiso calc 1 . .
    H H31C 0.322687 0.894820 0.935077 0.246 Uiso calc 1 . .
    C C32 0.3922(3) 0.4556(4) 0.8372(3) 0.0645(13) Uani d 1 . .
    H H32A 0.435248 0.441562 0.814871 0.077 Uiso calc 1 . .
    H H32B 0.353162 0.490151 0.801309 0.077 Uiso calc 1 . .
    C C33 0.3628(3) 0.3497(4) 0.8590(3) 0.0593(12) Uani d 1 . .
    C C34 0.3872(3) 0.2514(5) 0.8345(3) 0.0728(15) Uani d 1 . .
    H H34 0.423115 0.252114 0.805316 0.087 Uiso calc 1 . .
    C C35 0.3586(4) 0.1516(5) 0.8532(4) 0.0872(19) Uani d 1 . .
    H H35 0.374557 0.086691 0.835592 0.105 Uiso calc 1 . .
    C C36 0.3074(4) 0.1500(5) 0.8971(4) 0.0847(19) Uani d 1 . .
    H H36 0.288831 0.083470 0.909771 0.102 Uiso calc 1 . .
    C C37 0.2824(3) 0.2463(5) 0.9235(4) 0.0759(16) Uani d 1 . .
    H H37 0.249014 0.244196 0.955244 0.091 Uiso calc 1 . .
    C C38 0.3078(3) 0.3458(4) 0.9020(3) 0.0606(13) Uani d 1 . .
    N N3 0.5503(2) 0.3089(4) 0.9548(2) 0.0644(11) Uani d 1 . .
    N N4 0.4156(2) 0.5315(3) 0.8985(2) 0.0529(9) Uani d 1 . .
    H H4 0.369103 0.549857 0.915387 0.063 Uiso calc 1 . .
    O O4 0.5687(2) 0.5731(4) 0.9349(2) 0.0770(11) Uani d 1 . .
    O O5 0.5606(4) 0.7171(7) 0.8649(4) 0.164(4) Uani d 1 . .
    O O6 0.2817(2) 0.4428(3) 0.9223(2) 0.0803(11) Uani d 1 . .
    H H6A 0.250728 0.431603 0.947898 0.120 Uiso d 1 . .
loop_
    _atom_site_aniso_label
    _atom_site_aniso_U_11
    _atom_site_aniso_U_22
    _atom_site_aniso_U_33
    _atom_site_aniso_U_12
    _atom_site_aniso_U_13
    _atom_site_aniso_U_23
    Cd1 0.0543(4) 0.0500(4) 0.0664(4) 0.000 0.0272(3) 0.000
    C1 0.072(4) 0.118(6) 0.096(5) -0.017(4) 0.024(4) -0.012(4)
    C2 0.101(7) 0.160(10) 0.143(8) -0.066(7) 0.015(6) -0.024(8)
    C3 0.197(12) 0.117(8) 0.126(8) -0.089(9) 0.064(8) -0.035(7)
    C4 0.171(8) 0.073(5) 0.082(5) -0.042(5) 0.048(5) -0.010(4)
    C5 0.105(4) 0.051(3) 0.058(3) -0.009(3) 0.031(3) -0.002(2)
    C6 0.303(19) 0.057(4) 0.105(9) -0.026(6) 0.101(11) -0.008(5)
    C7 0.072(4) 0.066(3) 0.085(4) 0.019(3) 0.043(3) 0.027(3)
    C8 0.085(4) 0.051(4) 0.078(5) 0.007(3) 0.044(4) 0.012(3)
    C9 0.121(5) 0.056(4) 0.080(4) 0.017(3) 0.047(4) 0.009(3)
    C10 0.184(8) 0.091(5) 0.095(5) -0.019(6) 0.045(5) -0.015(5)
    C11 0.220(11) 0.090(6) 0.136(8) -0.023(7) 0.012(7) -0.021(6)
    C12 0.244(13) 0.261(15) 0.145(9) -0.056(11) 0.097(10) -0.084(9)
    C13 0.093(4) 0.070(4) 0.103(5) 0.014(3) 0.056(4) 0.029(3)
    C14 0.074(4) 0.067(4) 0.057(3) 0.012(3) 0.029(3) 0.015(3)
    C15 0.083(4) 0.080(4) 0.062(3) -0.012(4) 0.016(3) 0.015(4)
    C16 0.141(7) 0.063(4) 0.069(4) -0.006(4) 0.036(4) 0.008(3)
    C17 0.144(7) 0.075(5) 0.077(5) 0.031(5) 0.037(5) 0.021(4)
    C18 0.106(5) 0.107(6) 0.079(4) 0.010(5) 0.002(4) 0.030(4)
    C19 0.117(5) 0.062(4) 0.054(3) -0.008(4) 0.006(3) 0.013(3)
    N1 0.072(3) 0.070(3) 0.064(3) -0.019(2) 0.022(2) -0.003(2)
    N2 0.067(3) 0.052(2) 0.061(2) 0.007(2) 0.033(2) 0.011(2)
    O1 0.073(2) 0.078(3) 0.074(2) 0.0225(19) 0.029(2) 0.006(2)
    O2 0.099(3) 0.117(3) 0.106(3) 0.057(3) 0.052(3) 0.039(3)
    O3 0.182(5) 0.094(4) 0.090(3) -0.043(3) -0.027(3) 0.017(3)
    Cd2 0.0580(4) 0.0627(4) 0.0563(4) 0.000 0.0145(3) 0.000
    C20 0.075(4) 0.082(5) 0.071(4) 0.008(4) 0.011(3) -0.012(4)
    C21 0.086(4) 0.112(6) 0.088(5) 0.018(4) 0.025(3) -0.026(4)
    C22 0.089(5) 0.088(6) 0.109(6) 0.022(4) -0.002(4) -0.034(4)
    C23 0.064(4) 0.081(5) 0.092(5) 0.015(3) -0.013(3) -0.018(4)
    C24 0.053(3) 0.064(4) 0.073(4) 0.003(2) -0.007(2) -0.006(3)
    C25 0.099(7) 0.054(4) 0.141(8) 0.006(3) -0.018(4) -0.011(4)
    C26 0.085(5) 0.091(5) 0.070(4) -0.035(4) 0.028(4) -0.007(4)
    C27 0.086(4) 0.066(3) 0.046(3) -0.020(3) 0.011(3) 0.008(2)
    C28 0.104(5) 0.055(3) 0.068(4) -0.013(3) 0.001(3) 0.009(3)
    C29 0.110(6) 0.056(4) 0.119(6) 0.007(4) 0.005(5) 0.005(4)
    C30 0.150(9) 0.275(15) 0.136(9) 0.038(9) -0.033(7) 0.031(9)
    C31 0.180(10) 0.124(8) 0.189(11) 0.073(7) 0.038(8) 0.017(7)
    C32 0.071(3) 0.068(3) 0.053(3) -0.010(3) 0.009(2) -0.003(3)
    C33 0.055(3) 0.054(3) 0.065(3) -0.011(2) 0.001(2) -0.009(2)
    C34 0.069(3) 0.070(4) 0.076(4) 0.002(3) 0.006(3) -0.016(3)
    C35 0.088(5) 0.057(4) 0.113(5) -0.004(3) 0.010(4) -0.018(3)
    C36 0.067(4) 0.055(4) 0.126(6) -0.008(3) 0.006(4) 0.005(4)
    C37 0.054(3) 0.072(4) 0.101(5) -0.011(3) 0.014(3) 0.009(4)
    C38 0.058(3) 0.053(3) 0.070(3) -0.011(2) 0.011(3) -0.009(3)
    N3 0.055(3) 0.072(3) 0.064(3) -0.001(2) 0.008(2) -0.009(2)
    N4 0.058(2) 0.052(2) 0.050(2) -0.0103(18) 0.0133(18) -0.0006(18)
    O4 0.061(2) 0.091(3) 0.083(3) -0.013(2) 0.026(2) -0.005(2)
    O5 0.157(5) 0.182(8) 0.148(5) -0.098(6) 0.021(4) 0.078(6)
    O6 0.071(2) 0.059(2) 0.124(3) -0.0123(18) 0.049(2) -0.011(2)
_geom_special_details
;
 All esds (except the esd in the dihedral angle between two l.s. planes)
 are estimated using the full covariance matrix.  The cell esds are taken
 into account individually in the estimation of esds in distances, angles
 and torsion angles; correlations between esds in cell parameters are only
 used when they are defined by crystal symmetry.  An approximate (isotropic)
 treatment of cell esds is used for estimating esds involving l.s. planes.
;
loop_
    _geom_bond_atom_site_label_1
    _geom_bond_atom_site_label_2
    _geom_bond_site_symmetry_2
    _geom_bond_distance
    _geom_bond_publ_flag
    Cd1 N2 2_656 2.315(4) n
    Cd1 N2 . 2.315(4) n
    Cd1 N1 2_656 2.341(4) n
    Cd1 N1 . 2.341(4) n
    Cd1 O1 2_656 2.346(3) n
    Cd1 O1 . 2.346(3) n
    C1 N1 . 1.320(8) n
    C1 C2 . 1.400(12) n
    C1 H1 . 0.9300 n
    C2 C3 . 1.324(15) n
    C2 H2 . 0.9300 n
    C3 C4 . 1.393(15) n
    C3 H3 . 0.9300 n
    C4 C5 . 1.393(9) n
    C4 C6 . 1.408(12) n
    C5 N1 . 1.347(7) n
    C5 C5 2_656 1.449(12) n
    C6 C6 2_656 1.30(2) n
    C6 H6 . 0.9300 n
    C7 O1 . 1.251(6) n
    C7 O2 . 1.252(6) n
    C7 C8 . 1.529(9) n
    C8 C9 . 1.503(10) n
    C8 N2 . 1.506(8) n
    C8 H8 . 0.9800 n
    C9 C10 . 1.544(10) n
    C9 H9A . 0.9700 n
    C9 H9B . 0.9700 n
    C10 C12 . 1.482(12) n
    C10 C11 . 1.543(11) n
    C10 H10 . 0.9800 n
    C11 H11A . 0.9600 n
    C11 H11B . 0.9600 n
    C11 H11C . 0.9600 n
    C12 H12A . 0.9600 n
    C12 H12B . 0.9600 n
    C12 H12C . 0.9600 n
    C13 N2 . 1.489(6) n
    C13 C14 . 1.504(7) n
    C13 H13A . 0.9700 n
    C13 H13B . 0.9700 n
    C14 C15 . 1.355(10) n
    C14 C19 . 1.380(8) n
    C15 C16 . 1.360(10) n
    C15 H15 . 0.9300 n
    C16 C17 . 1.354(9) n
    C16 H16 . 0.9300 n
    C17 C18 . 1.356(10) n
    C17 H17 . 0.9300 n
    C18 C19 . 1.369(9) n
    C18 H18 . 0.9300 n
    C19 O3 . 1.359(7) n
    N2 H2A . 0.9800 n
    O3 H3A . 0.8200 n
    Cd2 O4 2_657 2.322(4) n
    Cd2 O4 . 2.322(4) n
    Cd2 N4 2_657 2.339(4) n
    Cd2 N4 . 2.339(4) n
    Cd2 N3 . 2.351(5) n
    Cd2 N3 2_657 2.352(5) n
    C20 N3 . 1.321(8) n
    C20 C21 . 1.420(10) n
    C20 H20 . 0.9300 n
    C21 C22 . 1.353(10) n
    C21 H21 . 0.9300 n
    C22 C23 . 1.388(10) n
    C22 H22 . 0.9300 n
    C23 C24 . 1.408(8) n
    C23 C25 . 1.459(9) n
    C24 N3 . 1.333(7) n
    C24 C24 2_657 1.458(12) n
    C25 C25 2_657 1.318(16) n
    C25 H25 . 0.9300 n
    C26 O4 . 1.242(8) n
    C26 O5 . 1.246(8) n
    C26 C27 . 1.533(8) n
    C27 N4 . 1.477(6) n
    C27 C28 . 1.529(8) n
    C27 H27 . 0.9800 n
    C28 C29 . 1.514(10) n
    C28 H28A . 0.9700 n
    C28 H28B . 0.9700 n
    C29 C31 . 1.494(13) n
    C29 C30 . 1.540(13) n
    C29 H29 . 0.9800 n
    C30 H30A . 0.9600 n
    C30 H30B . 0.9600 n
    C30 H30C . 0.9600 n
    C31 H31A . 0.9600 n
    C31 H31B . 0.9600 n
    C31 H31C . 0.9600 n
    C32 N4 . 1.477(6) n
    C32 C33 . 1.491(7) n
    C32 H32A . 0.9700 n
    C32 H32B . 0.9700 n
    C33 C34 . 1.393(7) n
    C33 C38 . 1.402(7) n
    C34 C35 . 1.400(8) n
    C34 H34 . 0.9300 n
    C35 C36 . 1.358(10) n
    C35 H35 . 0.9300 n
    C36 C37 . 1.391(9) n
    C36 H36 . 0.9300 n
    C37 C38 . 1.391(8) n
    C37 H37 . 0.9300 n
    C38 O6 . 1.360(6) n
    N4 H4 . 0.9800 n
    O6 H6A . 0.8200 n
loop_
    _geom_angle_atom_site_label_1
    _geom_angle_atom_site_label_2
    _geom_angle_atom_site_label_3
    _geom_angle_site_symmetry_1
    _geom_angle_site_symmetry_3
    _geom_angle
    _geom_angle_publ_flag
    N2 Cd1 N2 2_656 . 142.70(19) n
    N2 Cd1 N1 2_656 2_656 102.22(15) n
    N2 Cd1 N1 . 2_656 107.96(14) n
    N2 Cd1 N1 2_656 . 107.96(14) n
    N2 Cd1 N1 . . 102.22(15) n
    N1 Cd1 N1 2_656 . 71.2(2) n
    N2 Cd1 O1 2_656 2_656 73.01(13) n
    N2 Cd1 O1 . 2_656 85.98(14) n
    N1 Cd1 O1 2_656 2_656 88.94(16) n
    N1 Cd1 O1 . 2_656 159.98(16) n
    N2 Cd1 O1 2_656 . 85.98(14) n
    N2 Cd1 O1 . . 73.01(13) n
    N1 Cd1 O1 2_656 . 159.98(16) n
    N1 Cd1 O1 . . 88.94(16) n
    O1 Cd1 O1 2_656 . 111.0(2) n
    N1 C1 C2 . . 121.5(8) n
    N1 C1 H1 . . 119.2 n
    C2 C1 H1 . . 119.2 n
    C3 C2 C1 . . 118.9(10) n
    C3 C2 H2 . . 120.6 n
    C1 C2 H2 . . 120.6 n
    C2 C3 C4 . . 122.5(9) n
    C2 C3 H3 . . 118.7 n
    C4 C3 H3 . . 118.7 n
    C3 C4 C5 . . 114.9(8) n
    C3 C4 C6 . . 124.6(9) n
    C5 C4 C6 . . 120.5(9) n
    N1 C5 C4 . . 123.6(7) n
    N1 C5 C5 . 2_656 118.3(3) n
    C4 C5 C5 . 2_656 118.1(5) n
    C6 C6 C4 2_656 . 121.3(6) n
    C6 C6 H6 2_656 . 119.3 n
    C4 C6 H6 . . 119.3 n
    O1 C7 O2 . . 123.6(6) n
    O1 C7 C8 . . 120.5(5) n
    O2 C7 C8 . . 115.9(6) n
    C9 C8 N2 . . 110.3(5) n
    C9 C8 C7 . . 109.8(5) n
    N2 C8 C7 . . 110.9(5) n
    C9 C8 H8 . . 108.6 n
    N2 C8 H8 . . 108.6 n
    C7 C8 H8 . . 108.6 n
    C8 C9 C10 . . 116.6(6) n
    C8 C9 H9A . . 108.1 n
    C10 C9 H9A . . 108.1 n
    C8 C9 H9B . . 108.1 n
    C10 C9 H9B . . 108.1 n
    H9A C9 H9B . . 107.3 n
    C12 C10 C11 . . 110.7(8) n
    C12 C10 C9 . . 113.2(9) n
    C11 C10 C9 . . 110.7(7) n
    C12 C10 H10 . . 107.3 n
    C11 C10 H10 . . 107.3 n
    C9 C10 H10 . . 107.3 n
    C10 C11 H11A . . 109.5 n
    C10 C11 H11B . . 109.5 n
    H11A C11 H11B . . 109.5 n
    C10 C11 H11C . . 109.5 n
    H11A C11 H11C . . 109.5 n
    H11B C11 H11C . . 109.5 n
    C10 C12 H12A . . 109.5 n
    C10 C12 H12B . . 109.5 n
    H12A C12 H12B . . 109.5 n
    C10 C12 H12C . . 109.5 n
    H12A C12 H12C . . 109.5 n
    H12B C12 H12C . . 109.5 n
    N2 C13 C14 . . 113.7(4) n
    N2 C13 H13A . . 108.8 n
    C14 C13 H13A . . 108.8 n
    N2 C13 H13B . . 108.8 n
    C14 C13 H13B . . 108.8 n
    H13A C13 H13B . . 107.7 n
    C15 C14 C19 . . 117.1(5) n
    C15 C14 C13 . . 120.4(6) n
    C19 C14 C13 . . 122.4(6) n
    C14 C15 C16 . . 123.0(6) n
    C14 C15 H15 . . 118.5 n
    C16 C15 H15 . . 118.5 n
    C17 C16 C15 . . 118.9(7) n
    C17 C16 H16 . . 120.6 n
    C15 C16 H16 . . 120.6 n
    C16 C17 C18 . . 120.4(6) n
    C16 C17 H17 . . 119.8 n
    C18 C17 H17 . . 119.8 n
    C17 C18 C19 . . 120.0(6) n
    C17 C18 H18 . . 120.0 n
    C19 C18 H18 . . 120.0 n
    O3 C19 C18 . . 119.8(6) n
    O3 C19 C14 . . 119.4(6) n
    C18 C19 C14 . . 120.7(6) n
    C1 N1 C5 . . 118.6(5) n
    C1 N1 Cd1 . . 125.3(5) n
    C5 N1 Cd1 . . 116.1(4) n
    C13 N2 C8 . . 110.9(4) n
    C13 N2 Cd1 . . 115.4(3) n
    C8 N2 Cd1 . . 109.6(3) n
    C13 N2 H2A . . 106.8 n
    C8 N2 H2A . . 106.8 n
    Cd1 N2 H2A . . 106.8 n
    C7 O1 Cd1 . . 116.1(4) n
    C19 O3 H3A . . 109.5 n
    O4 Cd2 O4 2_657 . 110.6(2) n
    O4 Cd2 N4 2_657 2_657 72.40(14) n
    O4 Cd2 N4 . 2_657 84.68(14) n
    O4 Cd2 N4 2_657 . 84.68(14) n
    O4 Cd2 N4 . . 72.40(14) n
    N4 Cd2 N4 2_657 . 139.38(18) n
    O4 Cd2 N3 2_657 . 160.06(16) n
    O4 Cd2 N3 . . 89.30(16) n
    N4 Cd2 N3 2_657 . 110.19(13) n
    N4 Cd2 N3 . . 102.76(14) n
    O4 Cd2 N3 2_657 2_657 89.30(17) n
    O4 Cd2 N3 . 2_657 160.06(16) n
    N4 Cd2 N3 2_657 2_657 102.76(14) n
    N4 Cd2 N3 . 2_657 110.18(13) n
    N3 Cd2 N3 . 2_657 70.8(2) n
    N3 C20 C21 . . 120.3(8) n
    N3 C20 H20 . . 119.8 n
    C21 C20 H20 . . 119.8 n
    C22 C21 C20 . . 119.9(7) n
    C22 C21 H21 . . 120.0 n
    C20 C21 H21 . . 120.0 n
    C21 C22 C23 . . 119.8(6) n
    C21 C22 H22 . . 120.1 n
    C23 C22 H22 . . 120.1 n
    C22 C23 C24 . . 117.3(7) n
    C22 C23 C25 . . 123.2(7) n
    C24 C23 C25 . . 119.6(7) n
    N3 C24 C23 . . 122.5(6) n
    N3 C24 C24 . 2_657 118.3(3) n
    C23 C24 C24 . 2_657 119.2(4) n
    C25 C25 C23 2_657 . 121.2(4) n
    C25 C25 H25 2_657 . 119.4 n
    C23 C25 H25 . . 119.4 n
    O4 C26 O5 . . 123.5(7) n
    O4 C26 C27 . . 120.6(5) n
    O5 C26 C27 . . 115.9(7) n
    N4 C27 C28 . . 110.5(4) n
    N4 C27 C26 . . 112.2(5) n
    C28 C27 C26 . . 110.8(5) n
    N4 C27 H27 . . 107.7 n
    C28 C27 H27 . . 107.7 n
    C26 C27 H27 . . 107.7 n
    C29 C28 C27 . . 116.6(5) n
    C29 C28 H28A . . 108.2 n
    C27 C28 H28A . . 108.2 n
    C29 C28 H28B . . 108.2 n
    C27 C28 H28B . . 108.2 n
    H28A C28 H28B . . 107.3 n
    C31 C29 C28 . . 110.2(7) n
    C31 C29 C30 . . 109.4(8) n
    C28 C29 C30 . . 111.8(8) n
    C31 C29 H29 . . 108.5 n
    C28 C29 H29 . . 108.5 n
    C30 C29 H29 . . 108.5 n
    C29 C30 H30A . . 109.5 n
    C29 C30 H30B . . 109.5 n
    H30A C30 H30B . . 109.5 n
    C29 C30 H30C . . 109.5 n
    H30A C30 H30C . . 109.5 n
    H30B C30 H30C . . 109.5 n
    C29 C31 H31A . . 109.5 n
    C29 C31 H31B . . 109.5 n
    H31A C31 H31B . . 109.5 n
    C29 C31 H31C . . 109.5 n
    H31A C31 H31C . . 109.5 n
    H31B C31 H31C . . 109.5 n
    N4 C32 C33 . . 113.2(4) n
    N4 C32 H32A . . 108.9 n
    C33 C32 H32A . . 108.9 n
    N4 C32 H32B . . 108.9 n
    C33 C32 H32B . . 108.9 n
    H32A C32 H32B . . 107.7 n
    C34 C33 C38 . . 118.0(5) n
    C34 C33 C32 . . 120.5(5) n
    C38 C33 C32 . . 121.4(5) n
    C33 C34 C35 . . 121.0(6) n
    C33 C34 H34 . . 119.5 n
    C35 C34 H34 . . 119.5 n
    C36 C35 C34 . . 119.8(6) n
    C36 C35 H35 . . 120.1 n
    C34 C35 H35 . . 120.1 n
    C35 C36 C37 . . 120.9(6) n
    C35 C36 H36 . . 119.5 n
    C37 C36 H36 . . 119.5 n
    C36 C37 C38 . . 119.4(6) n
    C36 C37 H37 . . 120.3 n
    C38 C37 H37 . . 120.3 n
    O6 C38 C37 . . 122.1(5) n
    O6 C38 C33 . . 117.2(5) n
    C37 C38 C33 . . 120.7(5) n
    C20 N3 C24 . . 120.1(6) n
    C20 N3 Cd2 . . 123.6(5) n
    C24 N3 Cd2 . . 116.3(4) n
    C32 N4 C27 . . 112.5(4) n
    C32 N4 Cd2 . . 117.3(3) n
    C27 N4 Cd2 . . 109.1(3) n
    C32 N4 H4 . . 105.7 n
    C27 N4 H4 . . 105.7 n
    Cd2 N4 H4 . . 105.7 n
    C26 O4 Cd2 . . 115.8(4) n
    C38 O6 H6A . . 109.5 n
loop_
    _geom_torsion_atom_site_label_1
    _geom_torsion_atom_site_label_2
    _geom_torsion_atom_site_label_3
    _geom_torsion_atom_site_label_4
    _geom_torsion_site_symmetry_1
    _geom_torsion_site_symmetry_2
    _geom_torsion_site_symmetry_3
    _geom_torsion_site_symmetry_4
    _geom_torsion
    _geom_torsion_publ_flag
    N1 C1 C2 C3 . . . . -0.4(15) n
    C1 C2 C3 C4 . . . . 0.2(17) n
    C2 C3 C4 C5 . . . . -0.4(15) n
    C2 C3 C4 C6 . . . . -179.3(11) n
    C3 C4 C5 N1 . . . . 0.7(10) n
    C6 C4 C5 N1 . . . . 179.6(8) n
    C3 C4 C5 C5 . . . 2_656 179.1(7) n
    C6 C4 C5 C5 . . . 2_656 -2.0(11) n
    C3 C4 C6 C6 . . . 2_656 177.1(14) n
    C5 C4 C6 C6 . . . 2_656 -2(2) n
    O1 C7 C8 C9 . . . . 96.8(7) n
    O2 C7 C8 C9 . . . . -80.3(7) n
    O1 C7 C8 N2 . . . . -25.4(8) n
    O2 C7 C8 N2 . . . . 157.5(5) n
    N2 C8 C9 C10 . . . . -64.3(8) n
    C7 C8 C9 C10 . . . . 173.2(6) n
    C8 C9 C10 C12 . . . . -63.4(10) n
    C8 C9 C10 C11 . . . . 171.6(7) n
    N2 C13 C14 C15 . . . . -135.5(6) n
    N2 C13 C14 C19 . . . . 48.4(8) n
    C19 C14 C15 C16 . . . . -0.7(9) n
    C13 C14 C15 C16 . . . . -177.0(6) n
    C14 C15 C16 C17 . . . . 0.8(10) n
    C15 C16 C17 C18 . . . . -1.4(11) n
    C16 C17 C18 C19 . . . . 1.8(11) n
    C17 C18 C19 O3 . . . . -179.0(7) n
    C17 C18 C19 C14 . . . . -1.7(10) n
    C15 C14 C19 O3 . . . . 178.5(5) n
    C13 C14 C19 O3 . . . . -5.3(9) n
    C15 C14 C19 C18 . . . . 1.1(9) n
    C13 C14 C19 C18 . . . . 177.4(5) n
    C2 C1 N1 C5 . . . . 0.7(10) n
    C2 C1 N1 Cd1 . . . . -178.0(6) n
    C4 C5 N1 C1 . . . . -0.9(8) n
    C5 C5 N1 C1 2_656 . . . -179.3(6) n
    C4 C5 N1 Cd1 . . . . 177.9(5) n
    C5 C5 N1 Cd1 2_656 . . . -0.5(7) n
    C14 C13 N2 C8 . . . . -176.2(5) n
    C14 C13 N2 Cd1 . . . . 58.4(6) n
    C9 C8 N2 C13 . . . . 143.7(5) n
    C7 C8 N2 C13 . . . . -94.4(6) n
    C9 C8 N2 Cd1 . . . . -87.7(5) n
    C7 C8 N2 Cd1 . . . . 34.2(6) n
    O2 C7 O1 Cd1 . . . . 179.1(5) n
    C8 C7 O1 Cd1 . . . . 2.2(7) n
    N3 C20 C21 C22 . . . . 1.6(10) n
    C20 C21 C22 C23 . . . . -2.7(10) n
    C21 C22 C23 C24 . . . . 2.3(9) n
    C21 C22 C23 C25 . . . . -177.3(7) n
    C22 C23 C24 N3 . . . . -0.8(8) n
    C25 C23 C24 N3 . . . . 178.7(6) n
    C22 C23 C24 C24 . . . 2_657 178.9(6) n
    C25 C23 C24 C24 . . . 2_657 -1.5(9) n
    C22 C23 C25 C25 . . . 2_657 180.0(9) n
    C24 C23 C25 C25 . . . 2_657 0.4(13) n
    O4 C26 C27 N4 . . . . -13.5(8) n
    O5 C26 C27 N4 . . . . 167.5(6) n
    O4 C26 C27 C28 . . . . 110.5(6) n
    O5 C26 C27 C28 . . . . -68.5(8) n
    N4 C27 C28 C29 . . . . -62.8(6) n
    C26 C27 C28 C29 . . . . 172.3(5) n
    C27 C28 C29 C31 . . . . 167.2(7) n
    C27 C28 C29 C30 . . . . -71.0(9) n
    N4 C32 C33 C34 . . . . -133.4(5) n
    N4 C32 C33 C38 . . . . 49.2(6) n
    C38 C33 C34 C35 . . . . -1.0(8) n
    C32 C33 C34 C35 . . . . -178.4(5) n
    C33 C34 C35 C36 . . . . -1.4(9) n
    C34 C35 C36 C37 . . . . 0.5(10) n
    C35 C36 C37 C38 . . . . 2.8(10) n
    C36 C37 C38 O6 . . . . 175.8(5) n
    C36 C37 C38 C33 . . . . -5.3(8) n
    C34 C33 C38 O6 . . . . -176.6(4) n
    C32 C33 C38 O6 . . . . 0.7(7) n
    C34 C33 C38 C37 . . . . 4.4(8) n
    C32 C33 C38 C37 . . . . -178.3(5) n
    C21 C20 N3 C24 . . . . -0.2(9) n
    C21 C20 N3 Cd2 . . . . -178.8(5) n
    C23 C24 N3 C20 . . . . -0.2(8) n
    C24 C24 N3 C20 2_657 . . . -179.9(6) n
    C23 C24 N3 Cd2 . . . . 178.6(4) n
    C24 C24 N3 Cd2 2_657 . . . -1.2(7) n
    C33 C32 N4 C27 . . . . 179.9(4) n
    C33 C32 N4 Cd2 . . . . 52.3(5) n
    C28 C27 N4 C32 . . . . 134.3(5) n
    C26 C27 N4 C32 . . . . -101.4(5) n
    C28 C27 N4 Cd2 . . . . -93.8(4) n
    C26 C27 N4 Cd2 . . . . 30.4(5) n
    O5 C26 O4 Cd2 . . . . 166.8(6) n
    C27 C26 O4 Cd2 . . . . -12.1(8) n
loop_
    _geom_hbond_atom_site_label_D
    _geom_hbond_atom_site_label_H
    _geom_hbond_atom_site_label_A
    _geom_hbond_site_symmetry_A
    _geom_hbond_distance_DH
    _geom_hbond_distance_HA
    _geom_hbond_distance_DA
    _geom_hbond_angle_DHA
    _geom_hbond_publ_flag
    O6 H6A O2 4_546 0.82 1.83 2.645(5) 174.0 yes
    N4 H4 O6 . 0.98 2.07 2.763(5) 125.8 yes
    N2 H2A O3 . 0.98 2.09 2.795(6) 127.1 yes
    O3 H3A O5 . 0.82 2.33 2.951(9) 132.6 yes
    C28 H28A O4 2_657 0.97 2.67 3.470(7) 140.5 yes
_shelx_space_group_comment
;
The symmetry employed for this shelxl refinement is uniquely defined
by the following loop, which should always be used as a source of
symmetry information in preference to the above space-group names.
They are only intended as comments.
;
_shelx_estimated_absorpt_T_min     ?
_shelx_estimated_absorpt_T_max     ?
_shelx_hkl_file
;
   0  -1  -1 3052.31   88.08
   0   1   1 3065.41   88.14
   0  -2  -2  195.56    7.28
   0   2   2  201.87    7.14
   0   2   2  188.63    6.07
   0   3   3  167.81    6.16
   0  -3  -3  199.58    7.96
   0  -4  -4  788.29   25.98
   0   4   4  798.65   21.86
   0  -5  -5  311.37   15.83
   0   5   5  315.37   10.62
   0  -5  -5  332.08   13.48
   0   5   5  315.09   11.70
   0   6   6  145.87    7.57
   0  -6  -6  120.69    8.02
   0  -6  -6  126.42   11.02
   0   6   6  128.22    6.10
   0   7   7  357.27   14.11
   0  -7  -7  328.24   19.49
   0  -7  -7  334.47   15.78
   0   7   7  349.78   12.26
   0  -8  -8   58.16   10.25
   0   8   8   56.15    6.39
   0   8   8   61.03    4.71
   0  -8  -8   55.80    7.02
   0   9   9    5.21    4.20
   0   9   9    6.34    2.40
   0  -9  -9   -0.71    7.89
   0 -10 -10   32.45   10.92
   0  10  10   20.74    5.63
   0  10  10   11.38    2.99
   0  11  11   53.56    8.07
   0  11  11   47.19    4.71
   0 -11 -11   53.18   13.32
   0  12  12    8.39    5.24
   0  12  12    9.46    2.92
   0 -12 -12    1.51    9.78
   0 -13 -13   13.75   12.79
   0  13  13   -0.70    5.39
   1  13  14   13.41    6.64
  -1 -13 -14   10.66   12.91
   1  12  13    7.97    2.51
  -1 -12 -13   10.34   11.40
   1  12  13    5.32    5.56
   1  11  12   -3.60    4.44
   1  11  12    6.66    2.71
  -1 -11 -12    2.07    9.66
   1  10  11   19.79    3.33
  -1 -10 -11    7.88    8.82
   1  10  11   13.79    5.10
   1   9  10   33.01    3.81
  -1  -9 -10   29.50    9.62
   1   9  10   30.07    5.72
   1   8   9   25.08    3.42
  -1  -8  -9   44.09    9.86
  -1  -8  -9   40.18    6.42
   1   8   9   41.60    5.96
  -1  -7  -8   14.04    4.32
   1   7   8   11.14    2.53
   1   7   8   14.11    3.94
  -1  -7  -8    5.05    6.49
  -1  -6  -7  138.42    8.79
  -1  -6  -7  133.46   11.55
   1   6   7  163.35    6.85
   1   5   6  462.29   14.47
   1   5   6  470.95   15.90
  -1  -5  -6  470.82   17.63
  -1  -5  -6  486.18   20.92
  -1  -5  -6  460.17   17.98
  -1  -4  -5  153.66    9.71
  -1  -4  -5  173.84    7.95
  -1  -4  -5  164.35    8.18
   1   4   5  160.24    9.45
   1   4   5  175.32    6.57
  -1  -3  -4   31.63    2.89
   1   3   4   31.46    2.37
  -1  -3  -4   31.10    3.15
  -1  -2  -3 4152.07  123.05
   1   2   3 4449.68  106.01
  -1  -1  -2  492.44   15.17
   1   0   1    5.96    0.66
  -1   0  -1    3.78    0.56
  -1   0  -1    5.86    0.73
   1  -1   0 4186.37  118.81
  -1   1   0 4121.51  118.71
   1  -2  -1   52.23    3.12
  -1   3   2 1602.65   45.60
   1  -3  -2 1445.29   45.57
  -1   3   2 1539.55   39.17
  -1   4   3   95.38    5.42
  -1   4   3   99.59    4.53
   1  -4  -3   98.27    5.84
   1  -5  -4  778.44   30.03
   1  -5  -4  858.92   27.35
  -1   5   4  776.34   22.57
  -1   6   5  479.93   16.48
  -1   6   5  479.69   15.05
   1  -6  -5  467.22   18.48
   1  -6  -5  458.21   21.80
  -1   7   6   26.55    3.22
  -1   7   6   19.86    4.24
   1  -7  -6   21.49    7.67
   1  -7  -6   36.90    5.02
  -1   8   7  122.10    8.23
   1  -8  -7  120.81   13.65
  -1   8   7  111.09    6.16
   1  -8  -7  104.60    8.92
   1  -9  -8   97.35    9.26
  -1   9   8  110.95    8.73
  -1   9   8   93.14    5.90
   1  -9  -8   97.30   14.06
  -1  10   9   10.03    4.52
  -1  10   9   32.15    4.01
   1 -10  -9   34.11   11.05
   1 -11 -10    1.31    9.68
  -1  11  10    4.33    2.67
  -1  11  10    8.01    4.74
  -1  12  11   14.62    5.95
  -1  12  11   19.76    3.66
   1 -12 -11   14.94   11.27
  -1  13  12   14.78    6.97
   1 -13 -12    1.41   12.92
  -1  13  12   12.51    3.21
  -2 -12 -14    8.00   11.24
   2  12  14    8.61    5.99
   2  11  13   20.51    6.49
   2  11  13   19.29    3.08
  -2 -11 -13   22.20   10.59
   2  10  12   31.41    3.73
   2  10  12   32.56    6.62
  -2 -10 -12   51.71   11.84
  -2  -9 -11    6.49    7.31
   2   9  11   11.22    2.82
   2   9  11   13.86    4.85
   2   8  10   55.77    4.60
  -2  -8 -10   74.81   11.54
   2   8  10   65.14    6.89
  -2  -7  -9  130.78    9.67
   2   7   9  127.60    6.40
   2   7   9  126.55    8.32
  -2  -7  -9   95.56   11.72
  -2  -6  -8   87.80    9.97
   2   6   8   79.09    6.30
  -2  -6  -8   70.41    6.71
   2   6   8   80.66    8.94
   2   6   8   75.36    4.70
  -2  -5  -7   42.38    4.53
  -2  -5  -7   35.49    4.65
  -2  -5  -7   51.20    7.02
   2   5   7   44.40    4.49
   2   5   7   40.80    6.40
   2   5   7   40.77    3.46
   2   4   6  587.71   22.87
   2   4   6  563.63   18.38
  -2  -4  -6  597.49   21.22
  -2  -4  -6  595.31   23.74
  -2  -4  -6  623.02   20.87
   2   4   6  577.54   17.16
  -2  -3  -5 1086.72   34.02
   2   3   5 1091.78   28.91
   2   2   4  173.96    6.00
  -2  -2  -4  163.40    7.02
  -2  -1  -3 2240.46   63.84
   2   1   3 2184.54   62.14
   2   1   3 2168.44   54.88
   2   0   2  708.13   20.43
  -2   0  -2  676.73   21.19
   2   0   2  671.89   21.12
   2  -1   1  473.25   13.51
  -2   1  -1  420.31   14.25
   2  -1   1  456.50   14.34
  -2   2   0 1160.33   34.95
   2  -2   0 1176.39   35.00
  -2   3   1  611.37   16.68
  -2   3   1  588.63   19.43
   2  -3  -1  587.28   19.45
  -2   4   2 1015.52   30.74
  -2   4   2  998.97   26.38
   2  -4  -2  903.77   30.62
  -2   5   3   20.74    2.49
   2  -5  -3   23.34    3.51
   2  -5  -3   26.83    5.50
  -2   6   4  368.25   13.34
   2  -6  -4  336.67   18.09
  -2   6   4  360.82   12.12
   2  -6  -4  346.33   14.87
   2  -7  -5  582.60   22.23
   2  -7  -5  587.32   26.56
  -2   7   5  562.68   17.83
  -2   7   5  543.49   19.32
  -2   8   6  386.66   15.40
  -2   8   6  356.37   13.05
   2  -8  -6  344.00   16.85
   2  -8  -6  396.33   22.65
   2  -9  -7   22.18    5.68
  -2   9   7   11.29    2.86
  -2   9   7   10.61    4.40
   2  -9  -7   14.59   10.18
  -2  10   8    3.72    4.24
  -2  10   8    5.31    2.56
   2 -10  -8   18.67    9.82
  -2  11   9   60.21    8.22
   2 -11  -9   62.43   13.86
  -2  11   9   83.88    6.04
  -2  12  10   10.27    3.28
  -2  12  10   24.57    6.49
   2 -12 -10   26.87   12.34
   2 -13 -11    9.84   11.60
  -2  13  11    6.78    5.53
  -2  13  11    1.67    2.64
   2 -14 -12   32.15   15.72
  -2  14  12    7.20    3.07
  -2  14  12   11.14    7.00
   3  12  15   -3.12    6.00
  -3 -12 -15   10.34   11.52
  -3 -11 -14    3.08    9.41
   3  11  14   -5.32    4.52
   3  10  13    7.99    5.40
   3  10  13   14.94    2.83
  -3 -10 -13   15.13    9.60
   3   9  12   40.31    4.04
  -3  -9 -12   41.96   10.62
   3   9  12   25.66    6.04
   3   8  11   30.27    5.56
  -3  -8 -11   45.30    9.73
   3   8  11   27.48    3.58
   3   7  10    0.97    1.86
   3   7  10    3.30    3.52
  -3  -7 -10    4.74    4.24
  -3  -7 -10   -2.57    5.80
   3   6   9   80.83    5.06
   3   6   9  101.57    9.85
   3   6   9   89.39    6.99
  -3  -6  -9  110.15   11.22
  -3  -6  -9   83.50    7.67
   3   5   8  518.53   22.95
   3   5   8  525.88   16.55
   3   5   8  554.54   18.70
  -3  -5  -8  536.73   21.12
  -3  -5  -8  570.93   24.53
   3   4   7  185.86    8.50
   3   4   7  176.98    7.28
  -3  -4  -7  180.60    9.17
  -3  -4  -7  199.62   11.86
   3   4   7  195.91   11.43
  -3  -3  -6  127.45    8.51
   3   3   6  117.54    8.24
   3   3   6  125.91    6.35
  -3  -3  -6  126.14    6.78
   3   3   6  124.97    5.41
   3   2   5 1048.44   27.80
   3   2   5 1023.00   31.88
  -3  -2  -5 1058.74   32.62
  -3  -1  -4 2847.35   80.17
   3   1   4 2678.45   77.75
   3   1   4 2727.13   68.83
  -3   0  -3 5272.38  153.56
   3   0   3 5412.18  148.59
   3   0   3 5467.56  132.34
   3   0   3 5338.90  153.51
  -3   1  -2   60.48    3.65
   3  -1   2   51.49    2.89
   3  -1   2   45.17    3.20
   3  -1   2   52.25    3.14
   3  -2   1 1324.72   38.64
  -3   2  -1 1368.94   40.64
   3  -2   1 1352.27   40.57
  -3   3   0 1473.70   38.10
  -3   3   0 1436.48   44.09
   3  -3   0 1474.78   44.14
  -3   4   1   78.96    5.37
   3  -4  -1   75.46    5.08
  -3   4   1   80.82    4.28
   3  -5  -2  742.10   24.75
  -3   5   2  697.56   20.76
  -3   6   3  113.16    5.72
   3  -6  -3  106.57   10.22
   3  -6  -3  114.94    6.69
   3  -6  -3   97.15    7.09
  -3   6   3  106.79    6.51
   3  -7  -4   19.58    7.85
   3  -7  -4   28.15    4.44
  -3   7   4    9.82    3.42
  -3   7   4   20.70    3.06
  -3   8   5  210.42   10.87
  -3   8   5  204.75    9.04
   3  -8  -5  206.54   17.07
   3  -8  -5  193.46   11.79
   3  -9  -6  303.65   22.14
   3  -9  -6  321.87   16.51
  -3   9   6  297.09   14.28
  -3   9   6  335.13   12.73
  -3  10   7   41.00    4.70
  -3  10   7   38.84    6.45
   3 -10  -7   12.13   10.04
  -3  11   8   30.21    4.42
   3 -11  -8   17.83   11.00
  -3  11   8   34.23    6.78
  -3  12   9   34.38    4.73
   3 -12  -9   64.64   14.46
  -3  12   9   41.91    7.65
  -3  13  10   17.59    6.43
  -3  13  10   21.07    4.16
   3 -13 -10   13.62   12.75
   3 -14 -11    6.98   12.85
  -3  14  11    5.75    6.37
  -3  14  11    4.69    3.17
   4  11  15    4.05    5.61
  -4 -11 -15   24.53   10.69
   4  10  14   12.22    2.49
   4  10  14   12.68    6.03
  -4 -10 -14   14.28    8.71
  -4  -9 -13    2.77    7.01
   4   9  13    3.16    4.49
   4   9  13   -0.05    2.12
  -4  -8 -12   40.29    9.65
   4   8  12   19.75    3.25
   4   8  12   14.82    4.93
   4   7  11  100.14    8.33
  -4  -7 -11  114.44   12.97
   4   7  11  116.23    6.24
   4   7  11  109.00   11.87
   4   6  10    7.82    6.22
  -4  -6 -10   13.26    4.58
  -4  -6 -10   16.20    6.77
   4   6  10   20.07    4.58
   4   6  10   23.91    3.18
   4   5   9   53.48    7.50
   4   5   9   58.22    4.10
  -4  -5  -9   65.33    8.47
   4   5   9   49.99    5.45
   4   4   8  365.59   17.57
   4   4   8  385.57   14.18
  -4  -4  -8  360.44   18.09
  -4  -4  -8  353.89   15.19
   4   4   8  353.01   12.13
   4   3   7  302.92   14.63
   4   3   7  306.38   10.43
  -4  -3  -7  299.44   12.66
   4   3   7  306.93   11.84
  -4  -3  -7  297.19   15.11
  -4  -2  -6   76.51    6.78
   4   2   6   65.93    4.33
   4   2   6   71.89    6.28
  -4  -2  -6   68.77    4.87
   4   2   6   73.29    3.99
   4   1   5  891.03   24.33
  -4  -1  -5  894.91   28.55
   4   1   5  889.11   27.72
   4   0   4 7901.61  191.35
   4   0   4 7718.55  221.94
  -4   0  -4 7844.61  222.23
   4   0   4 7675.00  214.75
   4  -1   3 2901.26   71.77
   4  -1   3 2844.76   82.99
  -4   1  -3 2721.62   83.00
   4  -1   3 2886.55   79.63
   4  -2   2  107.30    4.94
  -4   2  -2  106.08    5.00
   4  -2   2  115.16    5.93
  -4   2  -2  115.89    6.07
  -4   3  -1  866.25   25.07
  -4   3  -1  923.13   29.26
   4  -3   1  941.92   29.24
   4  -3   1  922.77   27.55
   4  -3   1  911.56   25.35
   4  -4   0 1787.46   47.88
   4  -4   0 1865.42   53.49
  -4   4   0 1832.58   47.67
  -4   4   0 1840.05   55.34
   4  -4   0 1785.92   55.23
   4  -5  -1  909.70   26.99
  -4   5   1  950.55   26.69
   4  -5  -1  961.29   31.18
  -4   6   2   34.70    4.42
   4  -6  -2   48.77    4.66
  -4   6   2   40.69    3.79
   4  -6  -2   46.90    7.32
   4  -6  -2   34.16    4.39
   4  -7  -3  336.60   13.42
   4  -7  -3  324.67   14.93
  -4   7   3  352.60   13.77
  -4   7   3  323.49   12.22
   4  -7  -3  327.22   18.61
   4  -8  -4  132.30    9.47
  -4   8   4  128.17    8.35
  -4   8   4  111.32    6.64
   4  -8  -4  126.03   13.33
   4  -9  -5   94.82   13.25
  -4   9   5   76.89    6.00
  -4   9   5   83.21    7.82
   4  -9  -5   71.18    8.04
   4 -10  -6   91.35   13.82
  -4  10   6   71.85    5.95
  -4  10   6   59.02    7.23
   4 -10  -6   67.30    8.00
  -4  11   7  112.68   10.07
   4 -11  -7  123.46   16.20
  -4  11   7  131.86    7.87
   4 -12  -8    4.06   11.09
  -4  12   8   20.94    6.16
  -4  12   8   12.44    3.59
   4 -13  -9    4.84   11.36
  -4  13   9    1.09    2.96
  -4  13   9    5.12    5.03
  -4  14  10    5.50    3.35
  -4  14  10   13.44    6.43
   4 -14 -10   19.43   13.81
   5  11  16    3.42    5.92
  -5 -11 -16    3.61    9.77
  -5 -10 -15   19.79    9.72
   5  10  15    8.02    5.39
   5   9  14   36.24    3.58
   5   9  14   32.52    6.78
  -5  -9 -14   28.74    9.78
   5   8  13   26.00    6.00
   5   8  13   16.84    3.14
  -5  -8 -13   13.47    7.52
   5   7  12    3.04    2.24
  -5  -7 -12    6.79    6.43
   5   7  12   -1.85    6.11
   5   7  12    3.62    4.01
   5   6  11   21.64    3.25
   5   6  11   20.98    4.81
  -5  -6 -11   20.50    7.25
   5   6  11   25.43    7.38
   5   5  10   88.74    7.28
   5   5  10   93.53   10.30
   5   5  10   84.97    5.33
  -5  -5 -10   99.70   10.59
   5   4   9   42.38    3.77
   5   4   9   45.91    5.15
  -5  -4  -9   44.68    7.11
   5   4   9   50.33    7.49
   5   3   8  110.72    6.89
   5   3   8  106.28    5.43
  -5  -3  -8   97.50    6.88
  -5  -3  -8  102.16    9.07
   5   3   8  106.55    8.65
  -5  -2  -7  617.62   22.66
  -5  -2  -7  607.29   25.11
   5   2   7  672.60   25.00
   5   2   7  666.13   19.17
   5   2   7  657.63   21.75
   5   2   7  641.12   20.77
   5   1   6   82.38    4.51
   5   1   6   92.02    5.55
   5   1   6   95.61    5.59
  -5  -1  -6   74.28    5.35
  -5   0  -5  144.18    7.44
   5   0   5  138.01    6.16
   5   0   5  140.77    6.95
   5   0   5  141.70    6.69
   5  -1   4  377.87   13.27
  -5   1  -4  404.86   14.97
   5  -1   4  397.63   12.84
   5  -1   4  405.51   14.68
  -5   2  -3  845.37   28.87
   5  -2   3  902.77   28.95
   5  -2   3  910.81   26.85
   5  -2   3  904.21   25.21
  -5   2  -3  861.93   24.93
  -5   3  -2  584.03   18.16
   5  -3   2  616.17   21.07
  -5   3  -2  609.54   21.17
   5  -3   2  596.92   19.16
   5  -3   2  616.57   18.37
   5  -4   1  130.19    6.43
   5  -4   1  129.84    7.22
   5  -4   1  122.65    6.45
  -5   4  -1  138.72    7.60
  -5   4  -1  139.91    6.47
   5  -5   0  124.40    6.69
   5  -5   0  120.78    6.75
   5  -5   0  119.08    7.19
  -5   5   0   92.58    5.59
   5  -6  -1  314.67   12.64
  -5   6   1  352.31   12.38
  -5   6   1  364.92   13.57
   5  -6  -1  312.27   16.09
   5  -6  -1  313.80   14.22
   5  -7  -2   -1.39    5.46
  -5   7   2    0.87    1.63
   5  -7  -2    4.48    3.02
  -5   7   2    2.74    2.80
   5  -7  -2    2.18    3.04
  -5   8   3  113.65    8.01
  -5   8   3  102.35    6.53
   5  -8  -3  123.89    9.16
   5  -8  -3  113.82   12.21
  -5   9   4  350.15   15.36
   5  -9  -4  313.00   21.22
   5  -9  -4  327.82   16.77
  -5   9   4  322.25   13.09
  -5  10   5   33.16    6.02
   5 -10  -5   55.65   11.88
   5 -10  -5   56.41    7.39
  -5  10   5   50.36    5.31
  -5  11   6    3.00    4.15
   5 -11  -6    1.49    9.16
  -5  11   6    3.55    2.71
  -5  12   7   38.22    5.19
   5 -12  -7   53.31   13.33
  -5  12   7   42.36    7.61
  -5  13   8   21.28    4.40
  -5  13   8   29.68    6.87
   5 -13  -8   19.34   11.90
   5 -14  -9    2.10   12.92
  -5  14   9    8.09    5.94
  -5  14   9    1.41    3.13
  -6 -10 -16    4.92    8.61
   6  10  16   -0.83    5.54
  -6  -9 -15   13.98    7.87
   6   9  15    0.66    4.87
   6   8  14    9.90    2.71
  -6  -8 -14   11.20    8.00
   6   8  14   16.27    5.52
   6   8  14    0.59    7.06
   6   7  13   31.99    6.29
   6   7  13   37.77    9.07
  -6  -7 -13   31.19    8.68
   6   7  13   47.58    4.33
   6   6  12   39.42    4.10
   6   6  12   31.40    5.80
  -6  -6 -12   37.13    8.45
   6   6  12   33.46    8.16
  -6  -5 -11   40.31    8.22
   6   5  11   53.07    8.80
   6   5  11   45.11    6.06
   6   5  11   56.14    4.57
   6   4  10  147.75    7.08
  -6  -4 -10  137.71   11.73
   6   4  10  156.56    9.36
   6   4  10  141.14   11.51
   6   3   9  126.33    6.38
  -6  -3  -9  122.84   10.12
   6   3   9  117.33    9.72
   6   3   9  118.39    7.61
   6   2   8   29.14    3.60
   6   2   8   36.48    5.64
   6   2   8   18.49    3.72
  -6  -2  -8   22.83    5.10
  -6  -2  -8   25.24    4.00
   6   2   8   25.40    3.10
   6   1   7 1099.28   31.76
   6   1   7 1088.11   37.27
  -6  -1  -7 1070.05   35.29
   6   1   7 1045.53   29.78
   6   1   7 1052.68   33.83
   6   0   6  899.46   26.14
  -6   0  -6  905.13   26.73
  -6   0  -6  936.80   30.77
   6   0   6  918.92   29.95
   6   0   6  918.87   29.04
   6   0   6  921.79   32.03
   6   0   6  934.73   27.61
   6  -1   5  618.11   19.54
  -6   1  -5  658.70   20.01
   6  -1   5  643.14   20.88
   6  -1   5  655.32   22.50
  -6   1  -5  662.22   22.95
   6  -2   4  126.70    6.15
  -6   2  -4  133.99    7.66
  -6   2  -4  125.37    6.39
   6  -2   4  137.54    7.47
   6  -2   4  132.63    6.57
  -6   3  -3  424.67   16.12
   6  -3   3  397.72   13.77
   6  -3   3  411.01   14.01
   6  -3   3  362.63   15.37
  -6   3  -3  404.67   13.76
  -6   4  -2 1109.99   36.44
   6  -4   2 1067.13   31.39
  -6   4  -2 1151.61   31.63
   6  -4   2 1108.19   36.31
   6  -4   2 1111.73   33.82
   6  -5   1  335.72   14.86
  -6   5  -1  342.94   12.42
   6  -5   1  318.87   14.02
   6  -5   1  328.45   12.59
   6  -5   1  328.06   12.96
   6  -6   0   82.27    7.77
   6  -6   0   85.82    6.18
   6  -6   0   68.55    6.11
  -6   6   0   80.52    6.33
   6  -6   0   66.62    5.65
  -6   6   0   72.74    5.20
  -6   7   1  502.62   17.32
   6  -7  -1  492.43   18.11
  -6   7   1  516.35   18.74
   6  -7  -1  511.87   19.90
   6  -7  -1  506.59   22.78
   6  -7  -1  504.89   20.53
   6  -8  -2  181.57   14.16
  -6   8   2  161.20    8.49
   6  -8  -2  177.71   11.14
  -6   8   2  166.09    9.89
  -6   9   3    9.02    4.25
   6  -9  -3    9.48    4.74
  -6   9   3   12.87    3.24
   6  -9  -3   16.42    8.35
   6 -10  -4   19.90    8.98
  -6  10   4   26.93    5.71
   6 -10  -4   24.11    5.62
  -6  10   4   17.55    3.76
  -6  11   5   63.48    6.27
   6 -11  -5   78.31   13.21
  -6  11   5   68.63    8.29
  -6  12   6   14.82    5.93
   6 -12  -6   19.97   10.68
  -6  12   6   15.94    4.10
  -6  13   7    5.85    5.68
  -6  13   7    7.82    3.54
   6 -13  -7  -10.99    8.96
  -6  14   8   17.97    4.57
   6 -14  -8   17.47   12.80
  -6  14   8   13.73    6.57
  -7  -9 -16   21.16    9.76
   7   9  16    6.17    5.65
   7   8  15    7.20    8.23
   7   8  15    2.22    2.28
   7   8  15    4.49    5.03
  -7  -8 -15   10.14    7.81
   7   7  14    0.97    2.29
   7   7  14    0.21    4.24
   7   7  14    3.56    6.91
  -7  -7 -14    8.58    6.55
   7   6  13   34.86    4.09
   7   6  13   58.18    9.87
  -7  -6 -13   41.20    9.21
   7   6  13   40.76    6.62
   7   5  12   96.49    5.89
   7   5  12   53.18    9.10
  -7  -5 -12  104.56   11.68
   7   5  12   92.53    8.22
   7   4  11    7.11    5.61
   7   4  11    0.89    3.48
  -7  -4 -11    0.57    4.09
   7   4  11    2.55    2.00
  -7  -3 -10   23.15    6.19
   7   3  10   24.80    5.93
   7   3  10   21.11    3.14
   7   3  10   21.46    4.44
   7   2   9  179.25    8.08
   7   2   9  160.23    9.35
  -7  -2  -9  175.05   12.02
   7   2   9  172.58   11.51
   7   1   8  156.61    7.52
   7   1   8  133.35    9.70
   7   1   8  169.86    8.93
  -7  -1  -8  192.79   10.14
   7   0   7  818.25   26.99
   7   0   7  839.73   30.16
  -7   0  -7  842.73   28.99
   7   0   7  785.24   25.83
  -7   0  -7  819.35   25.19
   7   0   7  849.15   27.99
   7   0   7  795.96   24.29
  -7   1  -6   92.89    5.94
  -7   1  -6   75.92    6.34
   7  -1   6   91.50    5.57
   7  -1   6   93.56    6.21
   7  -1   6   85.45    6.08
   7  -1   6   84.62    5.50
   7  -1   6   87.22    6.90
   7  -2   5  665.02   21.97
  -7   2  -5  712.56   24.85
  -7   2  -5  715.04   21.53
   7  -2   5  660.95   24.11
   7  -2   5  675.91   21.17
   7  -2   5  658.59   24.80
   7  -3   4  261.18   10.33
   7  -3   4  254.83   11.89
   7  -3   4  242.28   10.45
  -7   3  -4  265.57   12.48
  -7   3  -4  249.95   10.44
   7  -3   4  255.81   12.16
   7  -4   3  194.04   10.32
  -7   4  -3  195.28    8.89
   7  -4   3  193.38    8.61
   7  -4   3  186.73    9.98
  -7   5  -2  403.92   14.66
   7  -5   2  393.24   14.70
   7  -5   2  411.35   16.88
   7  -5   2  394.16   17.14
   7  -5   2  404.99   15.09
   7  -6   1  112.49    6.97
   7  -6   1  112.87    8.63
   7  -6   1  104.69    6.90
   7  -6   1  107.61    7.77
  -7   6  -1  102.97    6.55
  -7   6  -1  107.60    7.49
   7  -7   0    2.24    2.90
   7  -7   0    3.80    3.14
   7  -7   0    0.64    2.08
   7  -7   0    0.14    4.32
  -7   7   0    3.67    2.40
  -7   7   0   -1.10    2.51
   7  -8  -1   85.27    7.84
  -7   8   1   86.39    7.69
   7  -8  -1   81.85    9.87
   7  -8  -1   92.38    7.50
  -7   8   1   90.43    6.78
   7  -9  -2  148.43   10.81
   7  -9  -2  151.04   10.40
  -7   9   2  155.59   10.16
  -7   9   2  149.10    8.60
   7  -9  -2  147.35   13.45
  -7  10   3   34.92    4.95
   7 -10  -3   37.47    6.56
   7 -10  -3   42.82    9.53
  -7  10   3   38.57    6.42
  -7  11   4   -0.84    4.13
   7 -11  -4    2.10    7.37
  -7  11   4   -1.94    2.41
   7 -12  -5   43.69   11.40
  -7  12   5   28.55    6.71
  -7  12   5   33.20    5.38
  -7  13   6   35.87    7.66
   7 -13  -6   33.80   11.85
  -7  13   6   28.80    5.21
   7 -14  -7    1.27   10.85
  -7  14   7    8.09    3.74
  -7  15   8   -1.07    3.49
   7 -15  -8  -10.13   11.28
  -8  -9 -17    2.19    7.77
   8   9  17   -0.54    5.62
   8   8  16    4.15    5.44
   8   8  16   -2.13    8.52
  -8  -8 -16    3.42    7.57
  -8  -7 -15   22.36    8.48
   8   7  15    9.67    8.71
   8   7  15   19.49    5.90
   8   7  15   20.10    3.24
   8   6  14   11.67    4.93
   8   6  14   21.48    7.72
   8   6  14   10.73    3.03
  -8  -6 -14   11.92    6.98
  -8  -5 -13   15.71    6.61
   8   5  13   14.92    5.14
   8   5  13   19.67    3.40
   8   5  13    6.11    5.79
  -8  -4 -12   82.91   10.57
   8   4  12   87.90   10.53
   8   4  12   81.84    5.63
   8   4  12   75.08    7.83
  -8  -3 -11   24.34    6.67
   8   3  11   39.41    4.13
   8   3  11   35.03    7.18
   8   3  11   24.48    5.17
  -8  -2 -10   33.20    6.52
   8   2  10   36.62    6.64
   8   2  10   44.86    5.86
   8   2  10   37.46    4.07
   8   1   9   85.00    6.45
   8   1   9   73.40    5.29
   8   1   9   79.71    8.19
   8   0   8  520.33   17.50
   8   0   8  537.11   19.43
   8   0   8  511.77   19.15
   8   0   8  516.29   21.96
   8  -1   7  479.94   17.09
   8  -1   7  443.14   16.53
  -8   1  -7  439.18   18.51
  -8   1  -7  438.02   16.19
   8  -1   7  445.69   15.70
   8  -1   7  430.94   18.97
  -8   2  -6   16.27    3.48
   8  -2   6   15.06    2.77
   8  -2   6   19.68    3.93
  -8   2  -6   18.34    4.07
   8  -2   6   11.47    3.11
   8  -2   6   21.79    4.48
   8  -2   6   15.36    3.14
   8  -3   5  166.42    8.45
   8  -3   5  167.31    9.50
   8  -3   5  164.33    9.77
   8  -3   5  162.67    7.91
  -8   3  -5  154.83    8.18
   8  -3   5  165.45    8.93
   8  -4   4  486.88   16.97
  -8   4  -4  485.26   17.01
   8  -4   4  444.92   18.92
   8  -4   4  475.48   19.58
   8  -4   4  477.92   17.05
  -8   5  -3  117.22    7.29
   8  -5   3  116.73    8.49
   8  -5   3  151.42    8.19
   8  -5   3  128.41    7.08
   8  -5   3  128.90    8.64
   8  -6   2   35.99    5.63
  -8   6  -2   42.07    5.64
   8  -6   2   43.13    5.07
   8  -6   2   46.87    5.53
  -8   6  -2   29.11    4.31
   8  -6   2   37.23    4.22
   8  -7   1  221.98   11.10
   8  -7   1  220.03   12.38
   8  -7   1  211.86   13.12
   8  -7   1  216.18   11.11
  -8   7  -1  217.82   10.47
  -8   7  -1  197.85   11.31
   8  -8   0  103.65    7.79
   8  -8   0  120.42    8.87
  -8   8   0  100.27    8.65
   8  -8   0  112.28    9.11
  -8   8   0  113.15    7.55
   8  -8   0  128.08   10.89
   8  -9  -1   11.14    6.18
  -8   9   1    4.59    3.94
   8  -9  -1    5.66    3.84
   8  -9  -1    4.77    3.09
  -8   9   1    1.23    2.57
   8 -10  -2  146.93   13.77
  -8  10   2  123.94   10.12
   8 -10  -2  125.14   10.11
   8 -10  -2  124.96   10.55
  -8  10   2  119.81    8.35
   8 -11  -3   50.18    7.60
   8 -11  -3   64.99   10.91
  -8  11   3   54.58    7.87
  -8  11   3   50.65    6.06
  -8  12   4   18.15    4.42
   8 -12  -4   23.57    6.62
   8 -12  -4   19.37    9.34
  -8  13   5    0.93    3.26
   8 -13  -5    1.84    4.94
   8 -13  -5    0.52    8.76
   8 -14  -6    3.81   11.11
  -8  14   6    7.91    3.97
   9   8  17    5.89    9.32
  -9  -8 -17   12.33    9.14
   9   8  17   -6.35    4.96
   9   7  16    3.72    5.62
   9   7  16    0.05    2.17
   9   7  16   -8.16    6.99
  -9  -7 -16   16.94    7.96
   9   6  15    8.06    2.96
  -9  -6 -15    6.92    6.37
   9   6  15   14.20    8.29
   9   6  15   11.23    4.89
   9   5  14    7.86    6.63
  -9  -5 -14   10.82    6.64
   9   5  14   20.07    5.99
   9   5  14   21.71    3.62
   9   4  13    5.97    4.26
   9   4  13    4.05    2.51
  -9  -4 -13    3.03    5.19
   9   4  13   -1.65    5.29
   9   3  12   12.54    5.80
   9   3  12   10.26    4.15
   9   3  12   11.28    2.89
  -9  -3 -12   13.13    5.85
   9   2  11   34.27    5.91
  -9  -2 -11   37.83    7.41
   9   2  11   34.18    6.86
   9   2  11   29.11    4.03
  -9  -1 -10   50.35    7.62
   9   1  10   56.73    5.13
   9   1  10   55.79    6.46
   9   1  10   37.57    6.10
   9   0   9    2.71    2.31
   9   0   9    0.57    1.96
   9   0   9   -2.52    2.66
   9   0   9   -0.97    3.26
   9  -1   8   53.93    6.73
   9  -1   8   57.67    5.29
   9  -1   8   53.45    6.07
   9  -1   8   49.88    5.04
   9  -2   7  365.35   14.51
   9  -2   7  382.56   14.60
   9  -2   7  338.34   15.05
   9  -2   7  387.54   17.45
  -9   3  -6  107.39    7.27
   9  -3   6  110.66    7.06
   9  -3   6   91.85    7.78
   9  -3   6  101.81    6.31
   9  -3   6   98.51    7.55
  -9   4  -5   12.11    3.30
   9  -4   5    5.59    2.94
   9  -4   5   10.12    3.53
   9  -4   5    5.42    2.75
   9  -4   5   11.86    2.69
   9  -4   5   11.68    3.84
  -9   5  -4   49.39    5.41
   9  -5   4   43.01    5.82
   9  -5   4   42.89    5.16
   9  -5   4   48.96    4.63
   9  -5   4   51.28    5.88
   9  -6   3  109.63    8.39
  -9   6  -3  111.55    7.42
   9  -6   3  102.65    6.83
   9  -6   3   98.31    7.61
   9  -6   3   97.24    8.60
   9  -7   2    2.07    2.20
   9  -7   2    2.09    3.13
   9  -7   2    1.01    3.62
  -9   7  -2    0.41    2.59
   9  -7   2    3.64    3.11
   9  -8   1   38.13    6.14
   9  -8   1   48.89    7.33
  -9   8  -1   27.55    4.79
   9  -8   1   32.88    5.62
   9  -8   1   40.11    5.26
   9  -9   0  183.08   11.22
  -9   9   0  169.21   10.00
   9  -9   0  191.18   13.98
  -9  10   1   72.18    7.21
   9 -10  -1   79.49   10.27
  -9  11   2    4.67    3.39
   9 -11  -2    6.67    7.02
  -9  12   3   24.40    5.03
   9 -12  -3   12.18    8.34
   9 -13  -4   11.00    9.12
  -9  13   4   26.06    5.61
  -9  14   5    2.45    3.87
   9 -14  -5   -1.00    8.70
 -10  -7 -17   21.07    9.38
  10   7  17   16.43    9.68
  10   7  17    2.13    5.94
  10   6  16    1.67    2.63
  10   6  16    6.17    7.55
 -10  -6 -16    4.78    6.56
  10   6  16    0.68    4.72
  10   5  15    8.84    6.79
  10   5  15   15.16    5.79
  10   5  15    9.64    3.26
 -10  -5 -15   16.44    6.83
  10   4  14   17.11    5.48
  10   4  14   27.56    4.08
  10   4  14   34.15    8.51
 -10  -4 -14   25.29    8.43
  10   3  13   17.33    3.58
  10   3  13   18.33    6.89
 -10  -3 -13   17.08    6.75
  10   3  13   25.40    5.85
  10   2  12    1.89    2.36
  10   2  12   -0.44    3.76
  10   2  12   -1.34    4.28
 -10  -2 -12    6.35    4.87
  10   1  11  118.77    7.42
  10   1  11  109.69   10.54
 -10  -1 -11  114.76   11.34
  10   1  11  125.28    9.52
  10   0  10  399.15   19.90
  10   0  10  392.52   17.29
  10  -1   9   72.71    8.23
  10  -1   9   75.18    7.66
  10  -1   9   83.64    6.52
  10  -2   8   37.94    5.60
  10  -2   8   37.04    5.96
  10  -2   8   30.33    4.49
  10  -3   7  175.91   10.31
  10  -3   7  154.25   10.51
  10  -3   7  146.64    8.75
  10  -4   6  309.15   15.90
 -10   4  -6  338.46   14.39
  10  -4   6  317.29   14.80
  10  -4   6  313.37   13.82
  10  -5   5  183.13   11.41
  10  -5   5  166.49    9.88
 -10   5  -5  187.86   10.19
  10  -6   4   22.71    4.64
 -10   6  -4   23.54    4.52
  10  -6   4   30.39    5.81
  10  -7   3  198.40   12.78
  10  -7   3  196.09   11.13
 -10   7  -3  195.48   10.72
  10  -8   2   19.61    4.78
 -10   8  -2   19.94    4.58
  10  -8   2   24.51    6.15
 -10   9  -1    7.11    3.76
  10  -9   1   14.52    5.64
  10 -10   0   22.05    7.24
 -10  10   0   26.99    5.28
 -10  11   1   23.97    5.33
  10 -11  -1   33.54    8.24
 -10  12   2    7.98    3.99
  10 -12  -2   17.25    7.94
  10 -13  -3   -8.57    6.84
 -10  13   3    1.77    3.63
  10 -14  -4    4.78    8.99
 -10  14   4    5.17    4.39
  11   6  17   -1.60    5.42
 -11  -6 -17   12.42    8.11
  11   6  17    9.85    9.09
  11   5  16   15.78    8.58
  11   5  16   -0.02    5.14
  11   5  16    7.98    3.11
 -11  -5 -16    4.17    6.89
 -11  -4 -15    6.38    6.15
  11   4  15   -0.95    5.67
  11   4  15    2.21    5.02
  11   4  15   -1.19    2.57
  11   3  14    0.60    3.79
  11   3  14    2.28    2.80
  11   3  14   11.85    6.29
 -11  -3 -14    7.87    6.11
  11   2  13   27.67    4.42
 -11  -2 -13   22.20    7.34
  11   2  13   43.34    8.14
  11   2  13   21.06    5.77
 -11  -1 -12   27.32    7.38
  11   1  12   22.57    5.78
  11   1  12   21.04    5.97
  11   1  12   22.22    4.26
  11   0  11  105.62    7.42
  11   0  11   99.72    9.23
  11   0  11  109.22   10.90
  11  -1  10   68.31    8.46
  11  -1  10   50.40    7.01
  11  -1  10   60.29    5.91
  11  -2   9   72.63    6.59
  11  -2   9   82.33    8.84
  11  -2   9   81.63    8.15
  11  -3   8   27.27    4.71
  11  -3   8   13.70    4.77
  11  -3   8   14.65    4.91
  11  -4   7    4.36    3.26
  11  -4   7   13.32    4.86
  11  -5   6  148.26   11.32
  11  -5   6  177.32   10.28
 -11   5  -6  182.08   10.55
 -11   6  -5  114.10    8.79
  11  -6   5  100.67    8.45
  11  -6   5  131.86   10.41
 -11   7  -4    2.20    3.00
  11  -7   4   -0.02    2.97
  11  -7   4   -4.86    3.24
  11  -8   3   43.83    6.30
  11  -8   3   66.03    8.34
 -11   8  -3   38.94    5.79
  11  -9   2   30.18    6.70
 -11   9  -2   29.91    5.52
  11 -10   1   21.65    6.68
 -11  10  -1   28.67    5.69
 -11  11   0    0.57    3.40
  11 -11   0   -1.61    5.04
 -11  12   1    5.78    3.93
  11 -12  -1   14.44    7.30
  11 -13  -2    6.03    7.19
 -11  13   2   12.97    5.00
  11 -14  -3   -0.09    8.30
 -11  14   3    3.34    4.16
  12   5  17   -0.60    5.55
  12   5  17   -1.22    7.40
  12   5  17    1.26    2.98
 -12  -5 -17   14.56    8.18
  12   4  16   11.59    3.80
 -12  -4 -16    8.87    7.23
  12   4  16   12.04    7.71
  12   4  16    3.53    5.44
  12   3  15    9.63    3.53
  12   3  15    7.82    6.35
 -12  -3 -15   16.27    7.62
  12   3  15   15.80    5.90
 -12  -2 -14    9.26    6.76
  12   2  14    2.77    4.70
  12   2  14    0.86    2.70
  12   2  14   -1.19    4.67
  12   1  13    8.67    3.41
  12   1  13    4.78    5.06
  12   1  13    2.32    4.38
 -12  -1 -13   14.51    6.50
  12   0  12   32.60    6.49
  12   0  12   36.77    5.27
  12   0  12   36.53    7.31
  12  -1  11   24.58    6.05
  12  -1  11    9.60    5.28
  12  -1  11   22.90    4.51
  12  -2  10    4.14    3.08
  12  -2  10    2.84    4.28
  12  -2  10   11.48    5.03
  12  -3   9   77.55    7.19
  12  -3   9   67.85    8.52
  12  -4   8   59.92    7.86
  12  -4   8   73.09    7.16
  12  -5   7   37.37    5.61
  12  -5   7   37.53    6.85
  12  -6   6   17.95    5.54
  12  -6   6   15.98    4.50
 -12   7  -5   52.90    7.04
  12  -7   5   62.24    7.18
  12  -7   5   57.06    7.97
  12  -8   4   51.43    7.93
  12  -8   4   39.71    6.39
 -12   8  -4   31.53    5.89
 -12   9  -3    0.74    3.59
 -12  10  -2    9.56    4.54
 -12  11  -1   33.81    6.33
 -12  12   0    9.51    4.46
 -12  13   1   -0.02    4.02
 -12  14   2    8.43    4.87
 -13  -4 -17    3.64    7.05
  13   4  17    4.65    3.30
  13   4  17    3.34    5.99
  13   4  17    9.77    7.63
 -13  -3 -16    8.77    7.46
  13   3  16    4.54    6.54
  13   3  16    3.07    5.09
  13   3  16    2.86    3.27
  13   2  15   10.89    6.32
  13   2  15    1.45    3.13
 -13  -2 -15    7.64    6.73
  13   2  15    6.14    5.27
  13   1  14    4.47    4.87
  13   1  14   11.09    6.05
 -13  -1 -14   13.36    6.79
  13   1  14    6.21    3.55
  13   0  13    7.72    5.05
  13   0  13    7.00    3.21
 -13   0 -13    1.62    5.91
  13   0  13   10.56    5.72
  13  -1  12   11.04    5.40
  13  -1  12    6.06    2.95
  13  -1  12    8.90    5.19
  13  -2  11   49.58    8.41
  13  -2  11   43.80    5.98
  13  -3  10    9.94    3.93
  13  -4   9    5.60    3.35
  13  -5   8   13.65    4.53
  13  -6   7    5.59    3.64
  13  -7   6    9.46    4.26
 -13   8  -5    0.90    3.75
  13  -8   5    4.58    3.98
  13  -9   4   38.44    6.76
 -13   9  -4   33.51    6.40
 -13  10  -3   16.21    5.20
 -13  11  -2    2.51    4.23
 -13  12  -1    2.87    4.58
 -13  13   0   13.83    5.52
  14   2  16   -1.06    3.35
  14   2  16    9.89    5.95
  14   1  15   14.34    4.57
  14   0  14   36.84    5.90
  14  -1  13   15.38    4.22
  14  -2  12   -0.81    2.98
  14  -3  11   19.97    4.96
  14  -4  10   52.86    6.85
  14  -5   9    8.84    4.05
  14  -6   8    3.85    3.59
  14  -7   7   31.18    6.11
  14  -8   6    5.39    4.19
  14  -9   5   -3.14    3.52
 -14   9  -5   -3.02    4.06
 -14  10  -4    9.24    5.20
 -14  11  -3   15.63    5.61
 -14  12  -2    4.90    5.01
 -14  13  -1    2.66    4.98
  15   1  16    0.10    3.58
  15   0  15   -0.40    3.58
  15  -1  14    9.53    4.13
  15  -2  13   12.22    4.17
  15  -3  12    3.89    3.57
  15  -4  11   -1.44    3.12
  15  -5  10   24.18    5.37
  15  -6   9    7.70    4.51
  15  -7   8    0.94    3.77
  15  -8   7    7.34    4.41
  15  -9   6    9.83    4.93
 -15  10  -5    2.28    5.10
 -15  11  -4    2.54    5.27
 -15  12  -3   11.80    5.77
  16  -2  14   -0.09    3.57
  16  -3  13    2.38    3.75
  16  -4  12    2.83    4.00
  16  -5  11    0.63    3.90
  16  -6  10    6.38    4.63
  16  -7   9    6.20    4.68
  16  -8   8   11.19    5.14
  16  -9   7    1.82    4.35
  16 -10   6    8.70    5.09
  17  -5  12   10.75    5.31
  17  -6  11    3.80    4.45
  17  -7  10   11.28    5.45
 -17  10  -5   17.70    7.17
  17  -8   7    1.39    4.35
  17  -7   8    0.18    4.06
  17  -6   9    4.89    4.26
  17  -5  10    6.93    4.51
  17  -4  11    0.16    3.55
  17  -3  12    4.79    3.97
  17  -2  13   12.06    4.65
 -16  11  -3   11.39    5.76
 -16  10  -4    7.64    5.49
 -16   9  -5    1.13    4.67
  16  -8   6    9.08    5.00
  16  -7   7   12.96    5.11
  16  -6   8   -0.93    3.30
  16  -5   9   10.85    4.54
  16  -4  10   20.22    5.57
  16  -3  11    6.96    3.95
  16  -2  12    2.03    4.03
  16  -1  13    3.71    3.90
  16   0  14    7.60    4.37
 -15  12  -1    4.50    4.86
 -15  11  -2   -4.78    3.89
 -15  10  -3   20.30    5.98
 -15   9  -4    6.57    4.84
 -15   8  -5   -2.81    3.74
  15  -8   5    9.47    4.56
  15  -7   6    1.48    3.58
  15  -6   7    8.58    4.39
  15  -5   8   23.85    5.28
  15  -4   9    4.02    3.55
  15  -3  10    5.70    3.99
  15  -2  11   18.67    4.96
  15  -1  12    4.89    3.42
  15   0  13    0.00    3.35
  15   1  14    3.70    3.66
  15   2  15    2.90    3.69
 -14  13   1   -4.09    4.18
 -14  12   0    2.60    4.50
 -14  11  -1    9.28    4.79
 -14  10  -2   10.70    5.10
 -14   9  -3    3.92    4.35
 -14   8  -4   12.54    4.81
  14  -7   5   44.36    6.86
 -14   7  -5   44.10    7.01
  14  -6   6   -2.90    2.98
  14  -5   7    3.19    3.50
  14  -4   8   54.01    6.76
  14  -3   9   28.92    5.46
  14  -2  10    5.13    3.15
  14  -1  11    7.50    3.57
  14   0  12   21.72    4.73
  14   1  13   10.42    4.15
  14   2  14   -3.17    2.86
  14   3  15    1.78    3.44
  14   4  16   10.23    4.05
 -13  13   2    0.89    3.89
 -13  12   1    8.48    4.63
 -13  11   0    1.78    3.38
 -13  10  -1   16.79    4.85
 -13   9  -2   45.73    6.73
 -13   8  -3    6.45    4.09
  13  -7   4    4.89    3.86
 -13   7  -4   -2.36    3.11
  13  -6   5   33.11    5.97
 -13   6  -5   28.72    5.76
  13  -5   6   51.94    6.53
 -13   5  -6   32.49    6.07
  13  -4   7    7.32    3.54
  13  -3   8   29.67    5.27
  13  -2   9   69.74    7.05
  13  -1  10   38.35    5.61
  13   0  11    4.55    4.67
 -13   0 -11    5.35    5.25
  13   0  11   10.30    4.77
  13   0  11    2.66    2.97
  13   1  12    7.55    4.69
  13   1  12    3.05    3.28
  13   1  12   10.75    5.61
 -13  -1 -12    3.58    5.47
  13   2  13    5.23    5.51
  13   2  13    7.83    5.17
  13   2  13    9.03    3.60
 -13  -2 -13   10.08    6.52
 -13  -3 -14   14.51    7.02
  13   3  14   -2.18    4.40
  13   3  14   17.16    7.38
  13   3  14    6.26    3.35
  13   4  15    2.23    6.40
  13   4  15   -2.45    2.80
 -13  -4 -15    5.56    6.99
  13   4  15    5.52    5.60
  13   5  16    4.33    7.93
 -13  -5 -16   15.67    8.41
  13   5  16   -4.63    5.15
  13   5  16    8.25    3.79
 -12  14   4    7.78    4.34
 -12  13   3   -4.02    3.40
 -12  12   2    7.54    3.92
 -12  11   1   26.25    5.60
 -12  10   0   17.92    4.76
 -12   9  -1    2.23    3.23
 -12   8  -2   33.12    5.73
  12  -7   3  135.15    9.72
 -12   7  -3  150.31    9.68
  12  -6   4    6.55    3.50
 -12   6  -4   10.41    3.87
  12  -5   5  191.31   10.99
 -12   5  -5  186.28   11.02
 -12   4  -6  256.94   13.17
  12  -4   6  255.21   12.93
  12  -4   6  271.84   14.80
  12  -3   7   78.75    8.30
  12  -3   7   86.53    7.47
  12  -2   8    5.46    2.89
  12  -2   8    7.43    4.32
  12  -1   9   20.70    5.84
  12  -1   9   18.53    5.30
  12  -1   9   27.64    4.72
  12   0  10  128.45   10.76
 -12  -1 -11   23.54    7.01
  12   1  11   25.75    4.63
  12   1  11   22.24    5.83
  12   1  11   34.72    7.27
  12   2  12    7.50    4.39
  12   2  12    7.50    5.52
 -12  -2 -12    8.94    5.88
  12   2  12    1.91    2.79
  12   3  13   23.00    7.29
  12   3  13   17.20    5.70
 -12  -3 -13    5.18    6.16
  12   3  13   10.59    3.35
 -12  -4 -14    9.23    6.21
  12   4  14   10.00    3.42
  12   4  14    1.68    4.94
  12   4  14   19.86    7.45
 -12  -5 -15    8.95    7.13
  12   5  15    5.25    5.73
  12   5  15   -1.91    6.71
  12   5  15    3.36    3.19
 -12  -6 -16   14.66    8.04
  12   6  16    0.13    3.15
  12   6  16   -2.21    7.95
  12   6  16   -2.61    5.36
 -11  14   5   -0.08    3.71
 -11  13   4    6.07    3.81
 -11  12   3    6.15    3.88
  11 -12  -3   11.29    7.70
  11 -11  -2   -9.37    5.32
 -11  11   2    0.11    3.12
 -11  10   1   69.98    7.16
  11 -10  -1   68.33    9.63
 -11   9   0   75.96    7.33
  11  -9   0   79.65    9.69
 -11   8  -1   36.67    5.55
  11  -8   1   39.32    7.01
  11  -7   2    2.42    3.46
 -11   7  -2    2.75    3.09
  11  -7   2   -2.46    3.64
 -11   6  -3  160.53    9.46
  11  -6   3  156.32   10.91
  11  -6   3  144.11    9.44
  11  -5   4   50.79    6.58
  11  -5   4   52.86    6.12
 -11   5  -4   48.15    5.91
  11  -4   5   18.22    4.68
 -11   4  -5   10.45    3.85
  11  -4   5   17.62    4.24
  11  -3   6   35.47    5.12
  11  -3   6   42.50    6.03
 -11   3  -6   22.10    4.75
  11  -2   7  189.15   11.28
  11  -2   7  194.69   12.11
  11  -2   7  199.69   10.45
  11  -1   8   63.63    7.14
  11  -1   8   55.53    7.38
  11  -1   8   49.15    5.63
  11   0   9   52.15    6.08
  11   0   9   50.33    7.43
  11   0   9   58.31    7.11
  11   0   9   43.04    5.29
 -11  -1 -10   56.27    8.39
  11   1  10   57.02    6.51
  11   1  10   46.31    7.33
  11   1  10   49.16    6.84
  11   1  10   42.44    5.28
 -11  -2 -11   13.83    5.76
  11   2  11   22.99    5.49
  11   2  11   22.78    4.34
  11   2  11   27.68    6.47
  11   3  12   22.52    6.94
  11   3  12    7.58    4.22
 -11  -3 -12   15.01    6.58
  11   3  12    9.01    3.15
 -11  -4 -13    4.55    5.52
  11   4  13    6.03    4.35
  11   4  13    1.55    6.02
  11   4  13    7.26    3.17
  11   5  14    8.89    7.33
  11   5  14   14.76    6.02
 -11  -5 -14   16.08    7.31
  11   5  14   13.35    3.69
 -11  -6 -15    9.04    7.41
  11   6  15    4.48    4.93
  11   6  15    5.74    7.76
  11   6  15    5.54    3.27
 -11  -7 -16   10.31    8.51
  11   7  16    0.89    3.09
  11   7  16   -9.63    8.53
  11   7  16   -5.03    5.36
 -10  14   6   14.55    4.68
  10 -14  -6   13.82   11.02
  10 -13  -5    3.60    8.17
 -10  13   5    1.42    3.41
 -10  12   4    8.53    3.75
  10 -12  -4    0.05    7.73
  10 -11  -3   27.00    8.49
 -10  11   3   35.51    5.60
  10 -10  -2   78.94    8.51
  10 -10  -2   82.84   10.79
 -10  10   2   82.68    7.40
 -10   9   1    1.25    2.61
 -10   9   1   -1.57    4.06
  10  -9  -1    9.85    4.42
  10  -9  -1   -3.53    4.81
  10  -9  -1    3.35    3.24
  10  -8   0  116.58    9.71
 -10   8   0  101.50    7.89
  10  -8   0  107.65    8.55
 -10   8   0  118.95    9.69
  10  -8   0  123.51   10.62
  10  -7   1  114.04    9.81
  10  -7   1  137.67    9.03
 -10   7  -1  118.17    7.79
  10  -7   1  107.08    8.02
  10  -7   1  130.00    9.70
  10  -6   2   61.68    6.36
 -10   6  -2   68.03    6.12
  10  -6   2   65.33    6.81
  10  -6   2   64.09    7.17
  10  -6   2   64.64    5.87
  10  -5   3   84.81    7.58
  10  -5   3   69.72    5.96
 -10   5  -3   65.39    6.17
  10  -5   3   65.91    6.85
  10  -5   3   74.19    6.57
  10  -4   4  189.98   10.10
  10  -4   4  201.46    9.96
  10  -4   4  202.84   11.59
 -10   4  -4  175.35    9.69
  10  -4   4  197.18   11.17
  10  -3   5  116.24    7.65
  10  -3   5  119.30    8.51
  10  -3   5  130.88    8.51
  10  -3   5  111.69    7.19
 -10   3  -5  109.99    7.50
  10  -2   6   18.50    3.56
  10  -2   6   13.56    4.09
  10  -2   6   23.65    4.07
  10  -2   6   23.45    4.65
 -10   2  -6   21.68    4.25
  10  -1   7   93.56    7.92
  10  -1   7   92.81    6.58
  10  -1   7   87.95    6.74
  10  -1   7   97.47    8.54
  10   0   8   61.00    5.57
  10   0   8   61.42    7.25
  10   0   8   59.27    5.95
  10   0   8   62.78    6.72
  10   1   9   59.76    6.87
  10   1   9   55.10    7.60
  10   1   9   62.24    6.40
 -10  -1  -9   75.94    8.74
  10   1   9   70.19    5.98
  10   2  10   14.22    4.35
 -10  -2 -10    4.08    4.35
  10   2  10   10.95    5.09
  10   2  10    8.59    3.07
  10   3  11   47.63    5.15
 -10  -3 -11   55.64    8.71
  10   3  11   33.29    6.16
  10   3  11   43.06    7.56
  10   4  12   59.73    5.59
 -10  -4 -12   51.49    9.26
  10   4  12   33.96    8.02
  10   4  12   52.85    7.59
 -10  -5 -13    7.90    6.33
  10   5  13   -0.35    4.23
  10   5  13    6.48    3.04
  10   5  13    2.99    6.67
 -10  -6 -14    3.59    5.83
  10   6  14   -0.86    4.16
  10   6  14   -0.19    2.55
  10   6  14   -7.94    5.48
  10   7  15    5.15    5.99
  10   7  15    4.94    3.15
  10   7  15    6.14    7.79
 -10  -7 -15   17.18    8.05
 -10  -8 -16   11.29    8.53
  10   8  16    3.63    3.00
  10   8  16   -3.30    9.07
  10   8  16    8.90    5.86
  -9  14   7    1.53    3.32
   9 -14  -7    0.13    9.88
  -9  13   6   11.20    3.83
   9 -13  -6   13.38    6.26
   9 -13  -6   -3.23    8.87
  -9  12   5   34.00    5.40
   9 -12  -5   45.40    8.24
   9 -12  -5   26.98    9.85
  -9  12   5   25.94    6.83
   9 -11  -4    1.53    3.73
  -9  11   4    5.71    4.85
  -9  11   4    2.17    2.85
   9 -11  -4    7.93    8.04
   9 -10  -3   40.06    9.33
   9 -10  -3   33.17    6.28
  -9  10   3   37.88    5.25
  -9  10   3   38.89    6.83
   9  -9  -2  243.69   16.21
  -9   9   2  219.20   11.00
   9  -9  -2  219.09   13.58
  -9   9   2  195.70   12.15
   9  -9  -2  233.07   13.28
   9  -8  -1   32.29    5.92
   9  -8  -1   33.85    5.19
   9  -8  -1   36.69    7.03
  -9   8   1   44.81    6.40
  -9   8   1   33.96    4.85
  -9   7   0   20.89    4.97
   9  -7   0   11.14    3.35
   9  -7   0   12.77    4.21
   9  -7   0   20.19    4.34
  -9   7   0   14.29    3.48
   9  -7   0   17.05    5.18
   9  -6   1  173.96    9.46
   9  -6   1  149.23    9.99
   9  -6   1  172.21    9.48
  -9   6  -1  147.81    8.46
   9  -6   1  188.67   11.09
  -9   6  -1  166.47    9.89
   9  -5   2  258.46   11.78
   9  -5   2  284.17   12.09
   9  -5   2  276.80   13.43
   9  -5   2  252.73   13.06
  -9   5  -2  249.87   12.30
  -9   5  -2  248.02   11.20
   9  -4   3   47.50    5.61
   9  -4   3   65.22    5.72
   9  -4   3   64.39    5.26
  -9   4  -3   56.33    5.36
   9  -4   3   60.27    5.98
   9  -3   4  217.29   11.19
   9  -3   4  211.37   10.07
   9  -3   4  200.02   11.13
  -9   3  -4  203.50    9.91
   9  -3   4  220.65   10.08
   9  -2   5  233.87   10.48
  -9   2  -5  238.97   10.64
   9  -2   5  221.19   10.20
   9  -2   5  206.93   10.63
   9  -2   5  219.67   11.50
   9  -2   5  207.56   11.21
   9  -1   6   94.08    7.03
   9  -1   6   96.08    6.59
   9  -1   6   86.00    7.15
  -9   1  -6   94.29    6.57
   9  -1   6   96.30    7.26
   9  -1   6   86.81    6.08
   9   0   7   13.78    3.42
   9   0   7   16.15    3.28
   9   0   7    8.18    3.58
   9   0   7   15.40    4.50
   9   1   8   47.78    5.37
  -9  -1  -8   50.82    6.95
   9   1   8   52.09    5.99
   9   1   8   37.04    5.38
   9   1   8   47.14    4.66
  -9  -2  -9  133.79   10.94
   9   2   9  147.92    7.93
   9   2   9  142.31   10.71
   9   2   9  124.54    8.92
   9   2   9  137.72    9.10
   9   3  10    2.67    3.27
   9   3  10    2.54    4.49
   9   3  10    1.33    2.07
  -9  -3 -10    0.80    4.12
  -9  -4 -11    3.95    5.19
   9   4  11    4.74    5.16
   9   4  11    2.07    2.35
   9   4  11    6.66    3.87
   9   5  12   70.41   10.11
   9   5  12   76.36    6.10
  -9  -5 -12   56.59    9.99
   9   5  12   73.41    8.40
   9   6  13   27.62    6.27
  -9  -6 -13   37.03    9.22
   9   6  13   37.60    4.66
   9   6  13   43.74    9.69
   9   7  14    8.20    3.32
   9   7  14    3.09    4.89
  -9  -7 -14   10.01    7.22
   9   7  14    6.85    7.67
  -9  -8 -15   16.63    8.06
   9   8  15   -6.56    4.55
   9   8  15   -1.55    8.30
   9   8  15    0.54    2.72
  -9  -9 -16   18.23   10.40
   9   9  16    7.62    6.46
  -8  14   8    4.04    3.31
  -8  14   8    7.48    5.95
   8 -14  -8   -6.18   11.06
  -8  13   7    1.38    5.09
   8 -13  -7    3.43    5.40
   8 -13  -7   -4.28    9.43
  -8  13   7   -0.60    2.84
   8 -12  -6    6.45    9.03
  -8  12   6   19.05    6.08
   8 -12  -6   17.27    5.80
  -8  12   6    6.59    3.39
  -8  11   5   84.02    6.93
   8 -11  -5   69.52    9.03
   8 -11  -5   84.79   12.89
  -8  11   5   69.10    8.60
   8 -10  -4   56.16    7.68
  -8  10   4   65.75    6.16
  -8  10   4   60.99    7.56
   8 -10  -4   62.92   10.64
   8  -9  -3    6.77    4.29
  -8   9   3    4.97    2.60
   8  -9  -3    5.36    6.60
  -8   9   3    4.66    3.83
   8  -9  -3    7.13    3.46
  -8   8   2  137.35    7.88
   8  -8  -2  140.61   12.28
   8  -8  -2  123.66    9.10
  -8   8   2  121.99    8.71
   8  -8  -2  132.12    9.81
  -8   7   1  388.04   16.41
   8  -7  -1  405.70   17.19
  -8   7   1  407.89   15.20
   8  -7  -1  415.26   18.18
   8  -7  -1  400.53   19.15
   8  -6   0  112.20    7.39
  -8   6   0   99.43    7.78
  -8   6   0  109.13    6.63
   8  -6   0  117.61    9.01
   8  -6   0   98.21    7.85
   8  -6   0  112.32    7.40
  -8   5  -1  255.67   11.66
   8  -5   1  246.25   11.17
  -8   5  -1  270.93   10.90
   8  -5   1  226.49   11.96
   8  -5   1  242.92   10.86
   8  -5   1  238.38   12.12
  -8   4  -2  923.40   27.02
   8  -4   2  896.25   29.00
   8  -4   2  870.39   31.01
   8  -3   3  278.05   11.29
   8  -3   3  271.66   12.63
  -8   3  -3  254.14   10.79
   8  -3   3  263.26   11.12
   8  -2   4   56.34    4.62
  -8   2  -4   53.84    5.53
   8  -2   4   53.16    4.76
   8  -2   4   55.68    5.25
  -8   2  -4   65.33    5.27
   8  -1   5  450.24   16.51
  -8   1  -5  463.21   18.59
   8  -1   5  455.91   18.10
   8  -1   5  480.63   17.00
   8  -1   5  439.01   18.21
  -8   1  -5  468.06   16.17
   8  -1   5  443.20   15.80
   8   0   6 1122.98   36.62
   8   0   6 1079.18   31.70
  -8   0  -6 1087.10   32.27
   8   0   6 1094.61   35.07
  -8   0  -6 1117.38   37.26
   8   0   6 1085.56   33.14
   8   0   6 1095.66   37.68
  -8  -1  -7  442.67   16.49
   8   1   7  460.96   19.46
   8   1   7  446.91   17.57
  -8  -1  -7  438.98   18.54
   8   2   8    1.45    1.76
   8   2   8   -1.67    3.24
  -8  -2  -8    1.72    3.19
   8   2   8    2.70    2.13
   8   2   8    0.85    2.76
   8   3   9   88.32    9.02
  -8  -3  -9   65.29    8.22
   8   3   9   76.42    5.42
   8   3   9   65.10    6.73
   8   4  10   21.86    5.10
   8   4  10   27.80    6.94
  -8  -4 -10   16.50    6.35
   8   4  10   20.70    3.48
   8   5  11   19.90    3.57
   8   5  11   13.38    4.46
  -8  -5 -11   31.14    7.82
   8   5  11   24.38    7.38
   8   6  12   21.14    7.68
   8   6  12   34.13    6.40
  -8  -6 -12   31.70    8.28
   8   6  12   28.54    4.13
   8   7  13   28.12    4.25
   8   7  13   35.28    6.89
  -8  -7 -13   42.58   10.06
   8   7  13   41.45    9.53
  -8  -8 -14   25.24    9.58
   8   8  14   13.50    3.44
   8   8  14    8.25    5.11
   8   9  15    3.06    2.80
  -8  -9 -15   13.49    8.91
   8   9  15   -2.68    5.23
   8  10  16   -0.74    6.33
  -7  14   9    6.13    5.94
   7 -14  -9    4.08   12.17
  -7  14   9   -0.36    2.95
   7 -13  -8   14.42   11.16
  -7  13   8   21.04    6.48
  -7  13   8   15.50    4.09
   7 -12  -7   18.80   10.68
  -7  12   7   27.55    4.60
  -7  12   7   27.75    6.78
  -7  11   6   -2.91    4.32
   7 -11  -6   11.63    9.02
  -7  11   6    1.15    2.64
  -7  10   5   68.61    6.07
   7 -10  -5   75.30   12.39
  -7  10   5   88.09    8.44
   7  -9  -4  168.44   11.38
   7  -9  -4  142.79   14.84
  -7   9   4  163.02    8.59
  -7   9   4  155.50   10.34
   7  -8  -3   56.21    9.75
   7  -8  -3   51.51    6.53
   7  -8  -3   45.90    6.06
  -7   8   3   47.41    6.14
  -7   8   3   45.84    4.87
  -7   7   2    1.45    1.94
   7  -7  -2    2.16    2.91
  -7   7   2   -0.35    2.86
   7  -7  -2    9.65    5.69
   7  -7  -2    6.94    2.87
   7  -6  -1  199.39   10.83
   7  -6  -1  198.00   11.92
   7  -6  -1  215.59    9.97
  -7   6   1  194.71    9.94
   7  -6  -1  188.69   10.17
  -7   6   1  209.71    9.16
   7  -5   0  119.81    7.07
  -7   5   0  120.70    6.52
   7  -5   0  120.82    7.22
   7  -5   0  119.93    7.64
   7  -5   0  118.34    8.39
  -7   4  -1  113.94    6.37
   7  -4   1  134.39    7.90
   7  -4   1  132.10    6.90
   7  -4   1  126.67    6.89
   7  -3   2  292.27   13.05
   7  -3   2  301.90   11.61
  -7   3  -2  304.79   11.42
   7  -3   2  338.57   12.32
  -7   3  -2  297.00   13.28
   7  -2   3 1042.68   34.06
  -7   2  -3 1039.94   34.13
   7  -2   3 1004.74   31.81
   7  -2   3 1020.36   29.49
  -7   2  -3 1032.62   29.41
  -7   1  -4  887.08   29.30
  -7   1  -4  858.35   25.24
   7  -1   4  846.59   27.13
   7  -1   4  815.95   24.96
   7  -1   4  855.73   28.86
  -7   0  -5  552.62   17.93
  -7   0  -5  551.19   20.47
   7   0   5  543.56   17.45
   7   0   5  547.07   19.15
   7   0   5  539.38   20.00
  -7  -1  -6  102.70    6.87
   7   1   6   81.75    5.97
   7   1   6   90.89    5.48
   7   1   6   88.86    7.10
  -7  -1  -6   97.79    6.33
   7   1   6   88.48    6.24
  -7  -2  -7  289.92   13.22
   7   2   7  267.39   12.06
   7   2   7  301.27   11.08
  -7  -2  -7  261.76   14.30
   7   2   7  285.85   12.72
  -7  -2  -7  255.13   11.58
   7   2   7  272.98   12.16
   7   2   7  277.82   13.98
   7   3   8  121.65    9.58
   7   3   8  118.49    6.53
  -7  -3  -8  110.29    9.49
   7   3   8  121.59    7.89
   7   4   9   75.28    6.93
   7   4   9   66.68    8.49
  -7  -4  -9   74.69    9.05
   7   4   9   76.27    5.24
  -7  -5 -10   67.49    9.55
   7   5  10   70.28    9.58
   7   5  10   79.67    7.41
   7   5  10   77.94    5.51
  -7  -6 -11   49.56    9.33
   7   6  11   35.46    5.99
   7   6  11   31.38    7.98
   7   6  11   32.35    4.27
   7   7  12   -6.39    5.64
  -7  -7 -12    1.83    5.68
   7   7  12   -1.35    3.43
   7   7  12   -2.19    2.18
   7   8  13   11.17    3.32
  -7  -8 -13    4.99    7.57
   7   8  13    3.64    4.59
  -7  -9 -14   17.93    9.33
   7   9  14   18.07    6.33
   7   9  14   10.08    3.30
   7  10  15    6.86    2.96
   7  10  15   -3.39    5.29
  -7 -10 -15   10.28    9.38
   6 -14 -10   19.75   13.06
  -6  14  10   15.72    6.61
  -6  14  10    9.24    3.39
  -6  13   9    2.74    2.99
   6 -13  -9   -8.30   10.53
  -6  13   9    6.22    5.70
  -6  12   8    8.04    5.13
   6 -12  -8   19.25   12.39
  -6  12   8    6.88    3.16
   6 -11  -7  131.70   15.91
  -6  11   7   83.59    6.53
  -6  11   7   88.94    9.15
  -6  10   6   61.38    7.42
  -6  10   6   42.16    4.83
   6 -10  -6   64.14   11.91
   6  -9  -5    0.57    3.96
  -6   9   5    4.31    2.49
  -6   9   5    1.35    3.60
   6  -9  -5   -2.47    8.21
  -6   8   4  234.25   11.90
  -6   8   4  237.47   10.24
   6  -8  -4  258.88   13.45
   6  -8  -4  248.16   17.40
  -6   7   3  188.80    9.69
   6  -7  -3  168.17   10.27
   6  -7  -3  166.08   13.42
  -6   7   3  176.66    8.26
  -6   6   2  196.98    8.62
   6  -6  -2  193.43   12.60
   6  -6  -2  199.48   10.52
   6  -6  -2  198.55    9.42
  -6   6   2  196.77    9.60
   6  -6  -2  192.57   10.34
   6  -5  -1  298.75   12.71
  -6   5   1  285.35   10.90
   6  -5  -1  318.32   11.85
   6  -5  -1  287.40   12.85
  -6   4   0 1057.64   30.16
   6  -4   0 1120.17   30.76
   6  -4   0 1067.06   35.01
   6  -4   0 1085.53   33.76
  -6   3  -1  781.41   26.59
   6  -3   1  808.99   26.75
   6  -3   1  800.58   23.24
   6  -3   1  789.49   25.14
  -6   3  -1  795.17   23.05
   6  -2   2  228.51    9.20
   6  -2   2  218.47    9.87
   6  -2   2  216.73    8.71
  -6   2  -2  224.64    8.67
  -6   2  -2  218.32   10.04
   6  -1   3  487.47   15.56
  -6   1  -3  489.53   17.95
  -6   1  -3  502.46   15.66
   6  -1   3  487.21   17.79
   6  -1   3  492.58   16.69
   6   0   4 1777.78   52.15
  -6   0  -4 1700.15   47.01
  -6   0  -4 1751.78   54.38
   6   0   4 1818.61   46.99
   6   0   4 1824.51   54.34
   6   1   5  677.94   19.71
   6   1   5  657.12   22.47
  -6  -1  -5  652.68   22.89
   6   1   5  650.05   22.07
  -6  -1  -5  626.85   20.09
   6   2   6   71.20    5.52
  -6  -2  -6   71.61    6.90
  -6  -2  -6   76.27    5.54
   6   2   6   64.18    6.28
  -6  -2  -6   59.28    5.35
   6   2   6   60.52    5.28
   6   2   6   68.62    5.06
   6   2   6   59.15    4.31
  -6  -3  -7  245.40   11.96
   6   3   7  245.95   11.10
   6   3   7  250.86    9.85
   6   3   7  271.83   13.67
  -6  -3  -7  244.55   10.83
  -6  -3  -7  249.11   13.84
   6   4   8  195.18   12.48
   6   4   8  177.47    8.12
   6   4   8  192.22   10.06
  -6  -4  -8  174.01   12.23
   6   5   9   29.75    3.58
   6   5   9   20.25    6.36
  -6  -5  -9   14.10    5.72
   6   5   9   26.06    4.77
  -6  -6 -10   28.73    6.02
   6   6  10   33.88    4.06
  -6  -6 -10   34.49    8.39
   6   6  10   36.83    5.71
   6   6  10   32.49    7.83
   6   7  11   56.42    9.74
  -6  -7 -11   59.07   10.16
   6   7  11   64.26    7.50
   6   7  11   64.73    5.34
  -6  -8 -12   14.37    7.80
   6   8  12   22.65    5.78
   6   8  12   27.90    4.15
  -6  -9 -13    6.23    7.20
   6   9  13    7.92    4.92
   6   9  13    0.87    2.36
   6  10  14    4.63    2.83
   6  10  14   13.91    5.66
  -6 -10 -14   11.64    8.90
   6  11  15    6.76    6.34
  -6 -11 -15   12.15    9.84
  -5  14  11   -0.26    2.64
  -5  14  11    2.66    5.66
   5 -14 -11  -15.31   11.66
  -5  13  10   20.61    3.83
  -5  13  10   28.26    6.98
   5 -13 -10   18.31   12.81
  -5  12   9   35.39    7.35
   5 -12  -9   34.54   13.44
  -5  12   9   33.48    4.45
   5 -11  -8   11.94   10.59
  -5  11   8    5.83    5.21
  -5  11   8    5.48    2.74
  -5  10   7   44.27    4.67
   5 -10  -7   38.48   11.10
  -5  10   7   50.86    7.07
  -5   9   6  108.18    6.43
   5  -9  -6  118.38    9.60
   5  -9  -6  104.26   14.28
  -5   9   6  114.29    8.74
  -5   8   5   61.68    4.93
   5  -8  -5   64.17    6.94
   5  -8  -5   60.90   10.90
  -5   8   5   54.97    6.11
  -5   7   4   23.14    4.35
   5  -7  -4   35.08    4.90
  -5   7   4   30.48    3.51
   5  -7  -4   33.24    8.35
   5  -6  -3  261.59   12.53
  -5   6   3  289.86   10.48
   5  -6  -3  271.90   11.32
  -5   6   3  282.57   11.61
   5  -6  -3  277.80   15.70
  -5   5   2 3020.71   77.63
   5  -5  -2 3066.95   78.38
   5  -5  -2 3047.37   90.58
  -5   4   1  240.02   10.54
  -5   4   1  248.01    9.11
   5  -4  -1  237.22    9.41
   5  -4  -1  256.91   10.67
   5  -4  -1  249.21   10.67
   5  -3   0  296.15   11.04
  -5   3   0  283.37   11.56
  -5   3   0  270.75    9.75
   5  -3   0  308.78   11.68
   5  -3   0  276.74   10.09
   5  -2   1  254.90   10.64
   5  -2   1  261.55    9.95
  -5   2  -1  288.56    9.46
   5  -2   1  253.61    9.39
  -5   2  -1  290.69   11.01
   5  -1   2  771.92   21.55
  -5   1  -2  752.36   21.41
   5  -1   2  784.40   24.87
   5  -1   2  753.06   23.46
  -5   1  -2  719.48   24.60
  -5   0  -3   58.98    3.92
  -5   0  -3   70.90    4.61
   5   0   3   68.88    4.27
   5   0   3   61.78    3.91
   5   0   3   65.97    4.40
  -5  -1  -4  384.53   14.72
   5   1   4  404.40   14.44
   5   1   4  414.25   12.81
   5   1   4  399.00   14.60
   5   2   5  663.46   21.86
   5   2   5  657.56   19.00
  -5  -2  -5  614.52   22.15
   5   2   5  630.95   21.82
   5   3   6    2.35    1.50
   5   3   6    7.89    2.57
   5   3   6    4.02    3.47
  -5  -3  -6    1.32    2.77
  -5  -3  -6    0.77    1.90
   5   3   6    6.84    1.91
   5   4   7  193.57    9.54
   5   4   7  188.81    8.16
  -5  -4  -7  186.77   12.06
   5   4   7  191.90   11.84
  -5  -4  -7  215.68   10.60
   5   5   8  249.95    9.94
  -5  -5  -8  248.40   13.20
   5   5   8  240.64   11.38
   5   5   8  237.61   14.36
  -5  -5  -8  231.62   14.89
  -5  -6  -9  114.11    9.59
   5   6   9  104.98    8.17
  -5  -6  -9  106.26   11.63
   5   6   9  109.01   10.92
   5   6   9  115.40    6.39
   5   7  10   12.84    3.05
   5   7  10    6.68    4.15
  -5  -7 -10   17.24    7.00
   5   7  10   16.49    7.34
   5   8  11   29.78    4.04
   5   8  11   30.61    6.00
  -5  -8 -11   33.60    9.43
   5   9  12   28.75    6.50
  -5  -9 -12   25.59    9.92
   5   9  12   30.56    4.18
   5  10  13    5.74    5.51
   5  10  13    8.12    3.10
  -5 -10 -13   25.14   10.21
  -5 -11 -14   14.59   10.12
   5  11  14   -3.58    5.03
   5  11  14    0.20    2.55
  -4  14  12    6.81    6.24
   4 -14 -12   20.61   14.40
  -4  13  11   -0.61    4.95
   4 -13 -11    5.10   11.40
  -4  13  11    0.98    2.45
  -4  12  10   13.13    5.92
   4 -12 -10   12.95   11.74
  -4  12  10   15.04    3.38
   4 -11  -9   83.03   14.73
  -4  11   9   86.41    6.01
  -4  11   9   83.27    8.92
   4 -10  -8   -2.96    8.35
  -4  10   8   10.03    2.78
  -4  10   8    9.40    4.54
   4  -9  -7    7.53   10.12
  -4   9   7    8.17    4.27
   4  -9  -7    5.75    4.62
  -4   9   7    4.13    2.27
  -4   8   6  181.93   10.12
  -4   8   6  177.05    8.00
   4  -8  -6  176.55   11.14
   4  -8  -6  181.89   15.87
  -4   7   5  532.88   17.06
   4  -7  -5  556.33   25.80
  -4   7   5  564.93   19.12
   4  -7  -5  530.50   21.13
  -4   6   4  399.12   14.65
   4  -6  -4  400.94   19.88
   4  -6  -4  405.06   16.46
  -4   6   4  421.93   13.47
   4  -5  -3  141.84    7.83
  -4   5   3  140.33    7.06
  -4   5   3  141.93    6.20
  -4   4   2 2279.92   70.54
   4  -4  -2 2466.96   71.18
  -4   4   2 2430.77   60.99
  -4   3   1 1400.25   35.57
  -4   3   1 1363.35   41.12
   4  -3  -1 1340.27   40.36
   4  -3  -1 1308.93   41.12
   4  -2   0  406.16   13.65
  -4   2   0  412.87   14.24
  -4   2   0  414.43   12.26
   4  -2   0  400.71   14.15
  -4   1  -1  627.86   20.96
  -4   1  -1  685.65   18.29
   4  -1   1  639.57   21.01
   4  -1   1  656.37   20.15
   4   0   2 6248.19  180.16
   4   0   2 6255.52  174.33
  -4   0  -2 6407.36  180.27
   4   1   3 2727.39   80.29
   4   1   3 2733.15   69.27
  -4  -1  -3 2748.91   80.50
   4   1   3 2800.05   78.14
   4   2   4   82.65    5.11
   4   2   4   76.28    4.68
   4   2   4   81.35    4.19
  -4  -2  -4   70.51    4.70
   4   3   5  817.60   22.42
  -4  -3  -5  800.39   26.23
   4   3   5  735.45   25.39
  -4  -4  -6  118.27    9.41
  -4  -4  -6  141.81    8.24
   4   4   6  175.85    8.12
   4   4   6  169.97   10.19
   4   4   6  154.60    6.81
   4   5   7   20.41    3.85
   4   5   7   18.75    2.92
  -4  -5  -7   16.22    3.93
   4   5   7   17.77    5.29
  -4  -5  -7   10.84    3.33
  -4  -5  -7   24.33    5.75
  -4  -6  -8   63.96    6.95
   4   6   8   66.93    8.64
   4   6   8   64.11    4.64
   4   6   8   59.16    6.05
  -4  -6  -8   47.87    8.29
   4   7   9  124.13    9.01
  -4  -7  -9  143.97   13.92
   4   7   9  132.47    7.20
  -4  -7  -9  144.50   10.95
   4   8  10   50.62    6.69
   4   8  10   53.88    5.10
  -4  -8 -10   55.69   10.55
  -4  -9 -11    0.28    7.07
   4   9  11   10.27    5.00
   4   9  11    5.11    2.68
   4  10  12   16.60    3.73
  -4 -10 -12   12.35    9.22
   4  10  12   22.62    6.33
   4  11  13   12.55    5.99
  -4 -11 -13   -2.13    8.28
   4  11  13   11.57    3.37
   4  12  14    6.53    5.78
   4  12  14    5.51    2.83
  -4 -12 -14   12.00   11.50
  -3  14  13   10.46    6.77
   3 -13 -12   15.80   12.47
  -3  13  12   15.93    6.53
  -3  12  11    7.36    2.79
   3 -12 -11   20.67   11.68
  -3  12  11   12.40    5.70
  -3  11  10    3.40    2.59
   3 -11 -10    5.32   10.23
  -3  11  10    0.91    4.64
  -3  10   9   70.99    7.79
  -3  10   9   80.10    5.29
   3 -10  -9   81.20   13.18
   3  -9  -8  104.04   14.35
  -3   9   8   99.05    8.27
  -3   9   8  113.12    6.09
   3  -8  -7  155.04   10.51
  -3   8   7  146.59    7.13
   3  -8  -7  179.94   15.57
  -3   8   7  160.88    9.34
  -3   7   6    8.72    2.21
   3  -7  -6   13.15    7.29
  -3   7   6   10.23    3.50
   3  -7  -6   10.85    3.90
   3  -6  -5  216.64   13.90
  -3   6   5  196.79    9.07
  -3   6   5  198.40    7.85
   3  -6  -5  203.43   10.34
   3  -5  -4  226.45   10.53
  -3   5   4  250.88    8.64
   3  -5  -4  209.47   13.05
  -3   5   4  257.65    9.75
   3  -4  -3   69.06    4.71
  -3   4   3   61.76    3.42
  -3   4   3   49.15    4.00
   3  -3  -2  156.56    7.16
  -3   3   2  166.96    5.91
  -3   3   2  168.22    7.10
   3  -2  -1 3114.46   91.49
   3  -2  -1 3152.39   89.16
  -3   2   1 3254.22   78.86
  -3   2   1 3164.60   91.42
   3  -1   0  984.39   28.97
   3  -1   0  959.99   28.04
  -3   1   0  934.50   28.82
   3   0   1  468.05   14.49
  -3   0  -1  443.90   14.93
   3   0   1  474.57   15.04
   3   1   2   69.93    3.29
   3   1   2   64.67    3.56
  -3  -1  -2   53.90    3.43
   3   1   2   67.63    3.76
   3   2   3 1249.98   38.11
   3   2   3 1284.18   32.96
   3   2   3 1203.64   37.41
  -3  -2  -3 1289.79   38.31
   3   3   4  487.81   16.77
   3   3   4  479.81   14.57
  -3  -3  -4  490.21   17.24
   3   4   5  270.37   12.91
   3   4   5  262.74    9.39
  -3  -4  -5  250.26   11.15
  -3  -4  -5  257.27   13.23
  -3  -4  -5  252.36   11.71
  -3  -5  -6  163.89    9.35
   3   5   6  142.74    9.88
   3   5   6  155.30    6.98
  -3  -5  -6  144.57   10.89
  -3  -5  -6  153.24    8.58
   3   5   6  164.68    8.17
   3   6   7  212.72    9.07
  -3  -6  -7  234.62   15.05
  -3  -6  -7  223.62   12.25
   3   6   7  226.02   10.64
   3   7   8   16.05    4.22
  -3  -7  -8    3.19    6.30
  -3  -7  -8   17.14    4.87
   3   7   8   11.14    2.64
  -3  -8  -9   50.50    7.41
   3   8   9   63.49    6.93
   3   8   9   60.37    5.07
  -3  -8  -9   60.21   10.82
  -3  -9 -10   66.81   12.05
   3   9  10   60.25    7.55
   3   9  10   63.65    5.41
  -3 -10 -11   42.66   11.80
   3  10  11   32.42    6.91
   3  10  11   34.34    4.54
   3  11  12    0.16    2.46
  -3 -11 -12    2.76    8.20
   3  11  12    4.86    5.30
   3  12  13    1.58    2.61
   3  12  13    0.85    5.58
  -3 -12 -13   17.93   11.37
   3  13  14   10.01    6.91
   2 -13 -13    1.68   12.25
  -2  13  13    6.03    5.56
  -2  12  12    3.95    5.45
   2 -12 -12    4.42   11.43
  -2  12  12    5.29    2.22
  -2  11  11   45.99    4.11
   2 -11 -11   75.99   14.63
  -2  11  11   35.34    7.27
   2 -10 -10   36.68   11.06
  -2  10  10   21.00    5.60
  -2  10  10   21.18    3.23
  -2   9   9    0.58    1.76
  -2   9   9    3.66    3.63
   2  -9  -9   -8.17    7.14
  -2   8   8  102.02    7.87
   2  -8  -8  101.56    8.78
  -2   8   8  115.88    5.91
   2  -8  -8  131.11   14.05
  -2   7   7  324.76   13.31
   2  -7  -7  299.65   18.71
   2  -7  -7  316.45   14.74
  -2   7   7  322.34   11.08
  -2   6   6   73.21    5.72
   2  -6  -6   71.88    6.13
  -2   6   6   81.46    4.40
   2  -6  -6   82.53    9.08
   2  -5  -5  279.85   12.05
   2  -5  -5  304.89   15.16
  -2   5   5  291.48    9.57
  -2   5   5  282.15   10.87
  -2   4   4 1155.45   30.21
  -2   4   4 1166.23   34.80
   2  -4  -4 1129.09   35.74
  -2   3   3  543.99   17.19
  -2   3   3  535.77   14.91
   2  -3  -3  551.56   17.84
  -2   2   2  282.33    8.02
  -2   2   2  279.77    9.26
   2  -2  -2  263.06    9.46
   2  -1  -1  804.62   23.65
   2  -1  -1  804.65   23.85
  -2   1   1  802.76   23.81
  -2   0   0 9998.28  269.45
   2   0   0 9394.14  279.36
   2   0   0 9954.29  269.73
  -2   0   0 9846.91  279.64
   2   1   1  416.42   13.66
  -2  -1  -1  461.36   13.84
   2   1   1  424.01   13.50
   2   2   2  617.30   19.77
   2   2   2  646.57   20.04
  -2  -2  -2  621.71   20.04
   2   2   2  650.37   17.32
  -2  -2  -2  614.33   20.39
   2   3   3  297.27    9.27
  -2  -3  -3  277.67   10.75
  -2  -3  -3  259.13   10.98
   2   4   4  695.38   20.33
  -2  -4  -4  710.57   23.97
  -2  -4  -4  736.43   24.53
  -2  -5  -5   28.53    4.04
   2   5   5   20.90    3.46
  -2  -5  -5   35.05    5.96
   2   5   5   25.69    2.95
  -2  -5  -5   32.60    3.99
  -2  -6  -6   39.05    7.22
  -2  -6  -6   30.96    4.66
   2   6   6   30.98    4.25
  -2  -6  -6   35.16    4.59
   2   6   6   33.96    3.57
   2   7   7  317.05   13.65
   2   7   7  338.86   12.22
  -2  -7  -7  300.21   15.48
  -2  -7  -7  313.60   19.15
  -2  -8  -8   71.20    7.84
   2   8   8   73.88    5.36
  -2  -8  -8   81.97   12.07
   2   8   8   66.73    6.88
   2   9   9    7.07    2.76
  -2  -9  -9    7.45    8.30
   2   9   9   10.69    4.49
   2  10  10   23.57    3.99
   2  10  10   26.72    6.26
  -2 -10 -10   23.37   10.60
   2  11  11   48.03    8.10
  -2 -11 -11   73.93   14.49
   2  11  11   57.29    5.43
   2  12  12    9.61    3.34
   2  12  12   11.66    6.10
  -2 -12 -12   -4.21   10.48
   2  13  13    2.52    2.84
   2  13  13    4.10    6.03
  -2 -13 -13   16.04   13.32
  -1  13  14   19.74    7.21
   1 -13 -14   14.78   13.43
   1 -12 -13    8.32   11.30
  -1  12  13   16.96    5.61
  -1  11  12   -0.28    1.88
  -1  11  12   -0.81    3.62
   1 -11 -12   -3.08    9.03
   1 -10 -11   31.02   10.74
  -1  10  11    9.77    4.64
  -1  10  11    8.44    2.43
   1  -9 -10   19.43    8.88
  -1   9  10   23.79    3.10
  -1   9  10   25.24    5.15
  -1   8   9   59.50    4.16
  -1   8   9   65.62    6.72
   1  -8  -9   59.72    7.10
   1  -8  -9   62.14   11.01
  -1   7   8    6.21    3.62
  -1   7   8    7.75    2.02
   1  -7  -8    7.06    6.69
   1  -7  -8    7.40    3.68
   1  -6  -7  354.01   15.17
   1  -6  -7  336.75   18.35
  -1   6   7  360.83   11.60
  -1   6   7  375.90   13.66
   1  -5  -6 1194.19   41.47
  -1   5   6 1141.10   32.81
   1  -5  -6 1202.38   37.60
  -1   5   6 1155.42   30.99
  -1   4   5  542.55   15.45
   1  -4  -5  563.40   18.97
   1  -3  -4  266.71   10.00
  -1   3   4  275.98    8.15
   1  -2  -3 2420.53   69.72
  -1   2   3 2408.23   59.78
   1   0  -1   -3.93    0.49
  -1  -1   0 4332.41  119.28
   1   1   0 4194.26  119.23
  -1  -1   0 4345.29  119.46
   1   1   0 4144.97  115.40
   1   1   0 4059.53  119.19
  -1  -1   0 3946.61  115.13
  -1  -2  -1  905.05   28.93
  -1  -2  -1  917.80   28.75
   1   2   1 1047.56   29.14
   1   3   2   93.65    4.12
  -1  -3  -2   88.44    5.39
  -1  -3  -2   88.22    4.71
   1   3   2   83.51    5.12
   1   4   3  643.18   18.50
  -1  -4  -3  618.42   21.54
   1   4   3  674.90   21.77
  -1  -4  -3  644.45   22.10
  -1  -5  -4  984.48   35.21
   1   5   4  931.44   26.93
  -1  -5  -4  985.14   32.31
  -1  -5  -4  985.12   31.88
   1   6   5  792.93   22.58
  -1  -6  -5  736.02   26.53
  -1  -6  -5  751.17   30.37
  -1  -6  -5  776.40   27.23
   1   6   5  716.17   23.48
  -1  -7  -6   61.06    6.67
   1   7   6   58.79    5.85
   1   7   6   64.27    4.86
  -1  -7  -6   59.25    9.56
  -1  -8  -7   86.89   12.35
  -1  -8  -7   89.64    8.59
   1   8   7   89.65    7.46
   1   8   7   89.07    5.75
  -1  -9  -8   99.86   13.33
  -1  -9  -8  111.38   10.01
   1   9   8   93.77    8.44
   1   9   8  107.36    6.66
  -1 -10  -9   46.87   11.44
   1  10   9   37.27    6.51
   1  10   9   45.43    4.96
   1  11  10    2.83    4.43
   1  11  10    0.16    2.33
  -1 -11 -10    0.96    9.78
   1  12  11   20.56    6.40
   1  12  11   18.14    3.84
  -1 -12 -11   16.70   11.87
   1  13  12   10.40    3.56
  -1 -13 -12   22.13   13.53
   1  13  12   21.04    7.40
   0 -12 -14    9.78   11.11
   0  12  14   17.44    6.62
   0 -11 -13   36.25   12.76
   0  11  13   27.10    6.64
   0 -10 -12    7.96    9.38
   0  10  12   25.07    6.05
   0  10  12   30.50    2.97
   0   9  11   12.85    4.81
   0  -9 -11   14.49    8.33
   0   9  11   15.09    2.59
   0  -8 -10   36.77    9.78
   0   8  10   48.23    3.75
   0   8  10   54.11    6.13
   0  -7  -9  233.04   12.69
   0  -7  -9  239.97   16.69
   0   7   9  229.90    8.63
   0   7   9  245.78   11.48
   0   6   8  147.60    8.02
   0  -6  -8  164.66   12.43
   0  -6  -8  139.01    8.76
   0   6   8  146.52    6.17
   0   5   7  127.30    6.83
   0   5   7  140.64    9.82
   0  -5  -7  133.96    7.61
   0  -5  -7  137.65   10.31
   0   5   7  120.01    5.33
   0   4   6  997.68   27.80
   0  -4  -6 1015.14   35.16
   0  -4  -6  984.95   31.61
   0   4   6  987.58   26.14
   0   4   6  959.21   33.92
   0   3   5 1089.85   28.08
   0   2   4  470.72   12.55
   0   1  -1 2501.30   73.33
   0   1  -1 2614.52   72.91
   0  -2   0   88.16    4.12
   0   2   0   92.59    4.26
   0   3   1  797.13   21.78
   0  -3  -1  829.32   25.61
   0   3   1  799.89   25.46
   0   4   2  648.65   18.69
   0  -4  -2  646.70   22.05
   0   4   2  671.73   21.90
   0  -5  -3  313.19   15.56
   0   5   3  311.60   10.92
   0  -5  -3  345.27   13.63
   0  -6  -4  134.70    8.27
   0   6   4  110.18    6.83
   0  -6  -4  111.45   10.51
   0   6   4  127.78    6.22
   0  -6  -4  126.30    7.00
   0   7   5  445.04   16.69
   0  -7  -5  440.74   22.77
   0   7   5  469.62   15.44
   0  -7  -5  449.51   18.95
   0   8   6  181.41   10.31
   0  -8  -6  188.80   16.45
   0  -8  -6  206.74   12.20
   0   8   6  184.50    8.76
   0   9   7    1.53    2.15
   0  -9  -7    5.03    9.44
   0  -9  -7    6.04    4.85
   0   9   7   -1.32    3.58
   0  10   8   17.89    5.35
   0  10   8   11.82    3.21
   0 -10  -8   15.95    9.67
   0 -11  -9   80.72   14.68
   0  11   9   63.63    5.75
   0  11   9   39.30    6.98
   0  12  10   14.96    5.92
   0  12  10   11.23    3.55
   0 -12 -10   16.23   12.24
   0  13  11   -2.62    5.29
   0  13  11    1.13    3.04
   0 -13 -11   -9.64   11.04
   0  14  12   11.29    7.22
   0  14  12    6.29    3.26
   0 -14 -12   -1.11   13.14
   1  12  15    7.15    5.77
  -1 -12 -15   21.82   12.36
   1  11  14    4.00    5.08
  -1 -11 -14   -6.01    8.05
  -1 -10 -13   17.35    9.90
   1  10  13   11.85    5.23
  -1  -9 -12   49.34   11.07
   1   9  12   47.87    3.50
   1   9  12   42.66    6.34
  -1  -8 -11    3.52    6.56
   1   8  11    5.82    3.64
   1   8  11   10.69    2.18
   1   7  10    9.43    3.73
   1   7  10   10.15    2.13
  -1  -7 -10   19.63    4.65
  -1  -7 -10    9.88    6.76
   1   6   9   90.81    9.51
   1   6   9   89.16    6.53
   1   6   9   94.00    4.77
  -1  -6  -9   86.05    7.11
  -1  -6  -9  106.42   10.79
  -1  -5  -8  659.87   23.03
   1   5   8  647.63   18.32
  -1  -5  -8  686.54   27.40
   1   5   8  630.31   20.52
   1   5   8  650.34   25.98
  -1  -5  -8  637.95   23.34
   1   5   8  632.14   18.48
  -1  -4  -7   20.58    3.00
  -1  -4  -7   22.58    4.77
   1   4   7   20.38    2.12
   1   4   7   22.62    4.83
   1   4   7   20.52    3.02
  -1  -3  -6  249.21    9.66
   1   3   6  244.71    7.78
  -1  -2  -5 1254.65   37.29
   1   2   5 1243.05   31.74
   1   1   4    5.96    0.86
  -1  -1  -4    1.81    0.85
   1   0   3  290.57    9.07
  -1   0  -3  303.87    9.33
  -1   0  -3  284.11    9.19
  -1   2  -1 1005.97   29.04
   1  -2   1  915.52   28.81
  -1   3   0  406.21   14.30
   1  -3   0  436.49   14.45
  -1   3   0  400.72   12.18
   1  -4  -1  317.25   12.30
  -1   4   1  323.15   10.46
  -1   4   1  317.94   12.36
   1  -5  -2  381.43   13.18
   1  -5  -2  370.19   15.02
  -1   5   2  408.94   15.09
  -1   5   2  407.09   12.89
   1  -6  -3  360.94   15.38
  -1   6   3  390.86   13.04
   1  -6  -3  343.45   18.57
   1  -6  -3  384.51   13.68
  -1   6   3  383.24   13.86
   1  -7  -4   54.11    5.36
  -1   7   4   42.22    4.12
  -1   7   4   44.95    5.19
   1  -7  -4   56.38    9.20
   1  -7  -4   55.67    5.87
  -1   8   5  156.93    7.98
  -1   8   5  168.80    9.58
   1  -8  -5  173.76   15.54
   1  -8  -5  160.04   10.81
  -1   9   6  451.68   16.23
  -1   9   6  450.80   18.32
   1  -9  -6  466.67   20.91
   1  -9  -6  442.13   26.36
  -1  10   7   40.95    6.51
  -1  10   7   39.70    4.70
   1 -10  -7   51.75   12.33
  -1  11   8   -0.10    2.54
   1 -11  -8   27.08   11.25
  -1  11   8    3.16    4.62
   1 -12  -9   36.39   13.41
  -1  12   9   43.93    5.35
  -1  12   9   38.76    7.71
   1 -13 -10    0.28   11.39
  -1  13  10   10.24    5.96
  -1  13  10   10.13    3.56
  -1  14  11    4.71    3.18
  -1  14  11    5.44    6.30
   1 -14 -11   -4.56   12.31
   2  12  16    0.93    6.01
  -2 -12 -16    0.40   10.59
  -2 -11 -15    1.37    9.17
   2  11  15    7.93    5.16
  -2 -10 -14   18.91   10.43
   2  10  14   35.25    6.93
   2   9  13    0.34    3.91
  -2  -9 -13   -1.88    6.96
   2   9  13    0.30    1.43
   2   8  12   51.10    6.37
   2   8  12   58.74    3.72
  -2  -8 -12   47.19   10.03
   2   7  11   91.83    7.68
   2   7  11   94.09    4.76
   2   7  11   69.96    9.58
  -2  -7 -11   72.53   11.09
   2   6  10    8.74    3.48
  -2  -6 -10    3.84    3.40
  -2  -6 -10    8.13    5.39
   2   6  10   16.75    6.29
   2   6  10    7.95    2.01
  -2  -5  -9  110.27   10.22
   2   5   9  100.49    4.85
   2   5   9  103.86    9.71
   2   5   9  104.51    6.68
   2   4   8 1135.66   30.83
  -2  -4  -8 1206.51   42.01
   2   4   8 1169.70   33.14
   2   4   8 1156.11   40.89
  -2  -4  -8 1193.34   37.43
   2   4   8 1158.96   31.00
  -2  -3  -7  375.36   16.64
  -2  -3  -7  347.44   13.41
   2   3   7  345.41   15.80
   2   3   7  369.37   12.41
   2   3   7  354.17   10.77
  -2  -2  -6  264.26   10.15
   2   2   6  269.37    8.30
   2   1   5 1714.66   43.77
  -2  -1  -5 1761.49   51.19
   2   0   4 2145.78   53.82
   2   0   4 2106.23   62.24
  -2   0  -4 2218.37   62.70
  -2   1  -3 2297.49   66.61
   2  -1   3 2285.32   57.37
  -2   1  -3 2306.58   63.87
   2  -1   3 2272.82   63.91
   2  -2   2  610.52   19.85
   2  -2   2  639.24   17.31
  -2   2  -2  630.63   19.98
   2  -2   2  615.55   18.16
  -2   3  -1  555.48   18.05
  -2   3  -1  566.79   15.60
   2  -3   1  507.60   15.50
   2  -3   1  510.61   17.73
  -2   4   0 1527.09   38.55
   2  -4   0 1408.76   38.52
  -2   4   0 1465.74   44.54
   2  -4   0 1420.13   44.42
   2  -5  -1    9.33    2.79
   2  -5  -1   14.12    2.77
  -2   5   1   12.15    3.05
  -2   5   1   13.63    2.37
   2  -6  -2  276.53   10.90
   2  -6  -2  260.49   12.14
  -2   6   2  257.13   10.03
   2  -6  -2  268.91   15.48
  -2   7   3  596.75   18.68
  -2   7   3  579.43   19.70
   2  -7  -3  569.95   19.39
   2  -7  -3  576.89   22.22
   2  -7  -3  564.32   26.05
   2  -8  -4  229.51   16.92
   2  -8  -4  258.05   13.32
  -2   8   4  246.90   10.50
  -2   8   4  238.86   11.68
  -2   9   5   63.41    5.52
   2  -9  -5   60.90    7.61
  -2   9   5   77.12    7.41
   2  -9  -5   61.19   12.55
   2 -10  -6   87.98    8.92
  -2  10   6   75.65    6.24
  -2  10   6   83.41    8.14
   2 -10  -6   81.20   13.92
  -2  11   7   89.82    6.61
   2 -11  -7   98.50   15.34
  -2  11   7   93.81    9.15
  -2  12   8   25.70    6.84
   2 -12  -8   37.68   13.02
  -2  12   8   22.63    4.50
   2 -13  -9   15.64   12.28
  -2  13   9    5.69    5.39
  -2  13   9   -1.46    2.63
  -2  14  10    8.05    3.54
  -2  14  10   13.19    6.69
   2 -14 -10   41.24   15.62
   3  11  16    8.56    5.86
  -3 -11 -16   13.42    9.71
  -3 -10 -15   31.63   10.21
   3  10  15   18.42    5.90
   3   9  14   40.35    6.94
  -3  -9 -14   29.05    9.31
   3   8  13   16.55    2.16
  -3  -8 -13    9.26    7.03
   3   8  13    6.85    4.20
   3   7  12    8.76    2.12
   3   7  12   10.73    4.01
   3   7  12    7.98    6.19
  -3  -7 -12    9.27    6.07
  -3  -6 -11   65.79    9.80
   3   6  11   83.11    4.45
   3   6  11   73.42    6.77
   3   6  11   72.23    9.69
  -3  -6 -11   79.44    7.55
   3   5  10  183.82    9.48
   3   5  10  183.98    7.19
  -3  -5 -10  173.95   13.11
   3   5  10  184.12   13.03
  -3  -4  -9   80.13    8.67
   3   4   9   87.19    5.91
   3   4   9   80.85    4.50
   3   4   9   79.88    8.32
   3   4   9   71.04    4.14
   3   3   8  101.74    4.68
  -3  -3  -8   98.88    6.30
   3   3   8  103.86    8.18
  -3  -3  -8   96.62    8.27
   3   3   8  106.96    6.05
   3   2   7  834.22   29.94
  -3  -2  -7  834.64   27.15
   3   2   7  833.66   22.68
   3   2   7  865.60   24.61
  -3  -2  -7  821.27   30.52
  -3  -1  -6  737.35   22.71
   3   1   6  669.04   18.97
   3   1   6  688.10   21.55
   3   0   5 2445.14   60.34
  -3   0  -5 2405.29   70.32
   3   0   5 2390.10   69.65
   3   0   5 2356.86   67.78
  -3   1  -4 2769.97   83.65
   3  -1   4 2891.25   80.05
   3  -1   4 2958.25   72.14
  -3   2  -3 1218.89   35.53
   3  -2   3 1252.75   38.16
   3  -2   3 1268.67   35.67
  -3   2  -3 1248.40   38.36
   3  -2   3 1284.16   33.16
   3  -3   2  607.55   17.38
  -3   3  -2  603.55   17.37
  -3   3  -2  590.67   20.00
   3  -3   2  577.33   17.97
   3  -3   2  586.84   19.83
  -3   4  -1  165.85    6.73
  -3   4  -1  151.72    7.77
   3  -4   1  147.59    7.43
   3  -4   1  147.41    6.77
   3  -5   0  282.91   12.15
  -3   5   0  282.19   12.19
  -3   5   0  294.08   10.51
   3  -5   0  296.75   10.91
  -3   6   1  436.77   14.52
   3  -6  -1  407.82   14.89
   3  -6  -1  434.63   19.90
   3  -6  -1  435.32   17.13
   3  -7  -2    2.06    2.72
   3  -7  -2    6.51    3.25
  -3   7   2    4.55    3.19
   3  -7  -2    2.60    5.87
  -3   7   2    1.95    1.96
  -3   8   3  257.39   10.77
   3  -8  -3  246.14   17.77
   3  -8  -3  238.51   13.03
  -3   8   3  255.49   11.97
   3  -9  -4  401.04   23.31
  -3   9   4  362.10   15.71
  -3   9   4  339.26   13.80
   3  -9  -4  358.45   17.65
  -3  10   5   45.26    6.74
   3 -10  -5   63.35    8.11
   3 -10  -5   54.31   12.28
  -3  10   5   60.21    5.74
  -3  11   6   -0.44    2.51
   3 -11  -6   15.96    9.85
  -3  11   6   -0.37    4.02
   3 -12  -7   30.77   12.41
  -3  12   7   14.62    4.05
  -3  12   7   23.51    6.51
   3 -13  -8   31.91   13.64
  -3  13   8   21.14    4.49
  -3  13   8   23.02    6.87
   3 -14  -9    1.90   12.43
  -3  14   9    2.41    3.37
  -3  14   9    6.46    5.84
   4  10  16    6.87    5.46
  -4 -10 -16    1.88    8.23
  -4  -9 -15    5.88    7.14
   4   9  15   11.58    5.52
   4   8  14   19.94    5.63
  -4  -8 -14   15.17    7.65
   4   8  14   11.45    7.81
  -4  -7 -13   71.20   11.16
   4   7  13   84.05    7.95
   4   7  13   76.26    4.25
   4   7  13   97.65   11.74
  -4  -6 -12   47.11    8.81
   4   6  12   51.08    6.12
   4   6  12   45.84    8.81
   4   6  12   51.62    3.72
   4   5  11   69.05    6.34
   4   5  11   59.52    8.97
  -4  -5 -11   66.23    9.23
   4   5  11   66.92    4.17
   4   4  10  361.43   14.59
   4   4  10  383.89   12.17
  -4  -4 -10  384.69   19.75
   4   4  10  376.45   19.01
  -4  -3  -9  279.91   15.71
   4   3   9  307.92   15.62
   4   3   9  302.18   10.12
   4   3   9  299.62   12.13
  -4  -2  -8  144.45    9.90
  -4  -2  -8  140.88    7.64
   4   2   8  146.85    6.01
   4   2   8  145.26    9.56
   4   2   8  153.34    7.63
   4   1   7   47.13    5.41
   4   1   7   48.44    3.39
   4   1   7   51.06    4.29
  -4  -1  -7   43.11    3.93
   4   1   7   46.17    3.16
  -4   0  -6  141.67    7.29
   4   0   6  160.72    6.83
   4   0   6  156.33    6.88
   4   0   6  161.26    6.21
   4  -1   5  909.71   26.75
  -4   1  -5  873.77   28.89
   4  -1   5  914.06   24.87
   4  -2   4   84.10    3.82
  -4   2  -4   76.46    5.17
   4  -2   4   78.68    4.50
   4  -2   4   72.69    4.75
   4  -3   3 1136.92   36.27
   4  -3   3 1146.60   31.50
  -4   3  -3 1172.66   31.59
  -4   3  -3 1210.48   36.73
   4  -3   3 1120.70   33.43
  -4   4  -2 1989.71   60.86
   4  -4   2 1979.21   60.65
   4  -4   2 2001.13   57.44
   4  -4   2 2015.37   52.58
  -4   4  -2 2039.23   52.62
   4  -5   1  345.50   14.45
   4  -5   1  372.93   16.01
  -4   5  -1  370.62   14.99
  -4   5  -1  368.26   12.79
   4  -5   1  357.47   12.91
  -4   6   0   65.59    4.77
   4  -6   0   78.37    5.71
   4  -6   0   70.41    5.97
   4  -6   0   78.95    7.96
   4  -7  -1  353.27   15.95
  -4   7   1  383.59   14.77
   4  -7  -1  360.07   18.69
   4  -7  -1  345.96   14.04
  -4   7   1  387.43   13.75
   4  -8  -2  106.82   11.85
   4  -8  -2  106.94    8.37
   4  -8  -2  111.48    7.88
  -4   8   2   98.52    6.39
  -4   8   2  100.53    7.84
  -4   9   3   -0.78    3.64
   4  -9  -3   10.11    4.63
   4  -9  -3   21.54    9.23
  -4   9   3    3.08    2.68
  -4  10   4   65.23    6.08
   4 -10  -4   49.62   11.94
   4 -10  -4   55.54    7.39
  -4  10   4   61.04    7.34
   4 -11  -5   85.71   13.46
  -4  11   5   76.38    6.77
  -4  11   5   72.95    8.34
   4 -12  -6    7.92   10.24
  -4  12   6   11.56    5.72
  -4  12   6   16.22    4.12
   4 -13  -7  -10.49    9.18
  -4  13   7    3.16    3.31
  -4  13   7    1.86    5.33
  -4  14   8   17.14    4.45
   4 -14  -8   22.36   13.31
   4 -15  -9    7.41   14.05
  -4  15   9    8.20    4.20
  -5 -10 -17   11.53    9.52
   5  10  17   11.29    5.94
  -5  -9 -16   18.72    8.71
   5   9  16   10.08    5.78
   5   8  15   14.38    5.66
  -5  -8 -15   20.62    8.42
   5   8  15    4.50    7.80
   5   7  14   -3.55    3.05
  -5  -7 -14    3.16    6.04
   5   7  14   -0.66    1.44
   5   7  14   -2.61    6.09
   5   6  13   44.97    3.56
   5   6  13   46.02    9.02
  -5  -6 -13   53.31    9.69
   5   6  13   48.30    6.39
   5   5  12   88.21    4.94
  -5  -5 -12   86.50   10.48
   5   5  12   75.72    7.05
   5   5  12   79.93   10.25
   5   4  11    6.51    4.97
   5   4  11    2.29    1.74
  -5  -4 -11   -0.17    3.87
   5   4  11   -5.40    2.53
   5   3  10  146.89    8.41
   5   3  10  146.80   11.01
   5   3  10  143.31    6.33
  -5  -3 -10  124.73   10.45
   5   2   9  328.50   16.23
  -5  -2  -9  330.27   16.78
   5   2   9  315.89   10.85
   5   2   9  314.50   12.94
   5   1   8  283.55   11.58
  -5  -1  -8  285.32   12.48
   5   1   8  293.17   14.40
   5   1   8  283.09   10.05
   5   1   8  302.69   11.22
   5   0   7  101.56    7.39
   5   0   7   93.83    5.38
   5   0   7   98.20    5.87
  -5   0  -7   91.19    6.07
   5   0   7   97.97    5.02
   5   0   7  101.02    5.62
  -5   1  -6   94.64    5.83
   5  -1   6   64.76    4.12
   5  -1   6   67.79    5.78
   5  -1   6   73.12    4.37
  -5   2  -5  662.67   19.45
  -5   2  -5  645.11   22.40
   5  -2   5  631.27   19.54
   5  -2   5  630.15   19.13
   5  -2   5  605.62   21.63
  -5   3  -4   62.89    4.54
   5  -3   4   75.29    4.00
  -5   3  -4   66.56    5.41
   5  -3   4   73.32    4.77
   5  -3   4   79.36    5.42
   5  -4   3  376.00   13.30
   5  -4   3  383.18   13.08
   5  -4   3  370.40   15.10
  -5   4  -3  394.18   13.44
  -5   4  -3  392.60   15.57
   5  -5   2  387.36   13.82
   5  -5   2  398.21   16.70
  -5   5  -2  398.86   13.75
   5  -5   2  369.67   13.73
   5  -5   2  375.66   15.51
  -5   6  -1  592.23   18.82
   5  -6   1  545.05   21.33
   5  -6   1  570.52   20.08
   5  -6   1  552.72   18.81
   5  -6   1  576.73   23.03
   5  -7   0   30.77    4.71
   5  -7   0   32.89    6.55
   5  -7   0   42.09    5.01
  -5   7   0   40.27    5.28
  -5   7   0   40.63    4.49
  -5   8   1  114.96    7.14
   5  -8  -1  114.18    8.16
  -5   8   1  125.47    8.46
   5  -8  -1  117.23    8.83
   5  -8  -1  141.75   12.23
  -5   9   2  228.72   10.93
   5  -9  -2  235.35   13.59
   5  -9  -2  242.67   17.48
  -5   9   2  255.12   12.78
   5 -10  -3  135.24   10.86
  -5  10   3  146.53   10.16
  -5  10   3  123.78    8.05
   5 -10  -3  161.81   15.32
  -5  11   4    8.66    4.84
   5 -11  -4   12.52    8.77
  -5  11   4    2.52    2.73
   5 -11  -4    7.37    5.09
   5 -12  -5   32.94   11.05
  -5  12   5   20.14    4.69
  -5  12   5   32.09    7.10
   5 -13  -6   17.57   11.69
  -5  13   6   26.48    5.05
  -5  14   7    4.75    3.54
   5 -14  -7  -14.80    9.29
   5 -15  -8   -8.13   12.03
  -5  15   8    7.53    4.18
   6   9  17    3.64    5.46
  -6  -9 -17    2.35    7.80
   6   8  16    3.16    8.19
  -6  -8 -16   13.72    7.83
   6   8  16   13.99    5.53
   6   7  15   31.72    9.38
  -6  -7 -15   36.86    9.97
   6   7  15   26.22    6.14
  -6  -6 -14    4.61    6.02
   6   6  14    6.41    2.08
   6   6  14    2.69    3.85
   6   6  14    7.93    6.28
  -6  -5 -13   52.11    9.34
   6   5  13   73.59    4.56
   6   5  13   50.98    6.55
   6   5  13   63.42    9.81
  -6  -4 -12  214.87   15.26
   6   4  12  191.74   14.13
   6   4  12  201.38   11.09
   6   4  12  191.06    8.04
   6   3  11  100.12    9.83
  -6  -3 -11   71.59    9.15
   6   3  11   97.82    7.46
   6   3  11   79.60    4.88
  -6  -2 -10   10.52    4.34
   6   2  10    4.62    3.06
   6   2  10    5.11    4.09
   6   2  10    6.47    1.99
   6   1   9  428.58   14.27
   6   1   9  436.70   16.26
   6   1   9  459.99   20.06
   6   0   8 1336.35   38.68
   6   0   8 1318.35   40.95
  -6   0  -8 1357.38   43.44
   6   0   8 1346.40   45.78
   6   0   8 1372.23   41.93
   6  -1   7 1044.97   31.49
   6  -1   7 1109.84   32.81
   6  -1   7 1052.63   37.06
   6  -1   7 1094.75   30.19
  -6   1  -7 1039.76   35.42
  -6   2  -6   55.75    5.39
   6  -2   6   62.14    4.44
   6  -2   6   72.25    5.38
   6  -2   6   66.25    4.14
   6  -2   6   65.84    6.11
   6  -2   6   65.16    5.01
  -6   2  -6   65.25    5.04
   6  -3   5  329.18   13.99
   6  -3   5  325.79   11.70
   6  -3   5  329.99   12.39
  -6   3  -5  353.69   12.69
  -6   3  -5  356.09   14.75
   6  -3   5  334.77   14.84
  -6   4  -4  376.16   13.48
  -6   4  -4  363.28   15.55
   6  -4   4  367.69   12.80
   6  -4   4  369.34   15.19
   6  -4   4  342.70   15.64
   6  -4   4  362.03   13.34
   6  -5   3   97.63    6.38
   6  -5   3  118.59    8.20
  -6   5  -3  102.20    6.32
   6  -5   3  125.39    7.77
   6  -5   3  105.57    5.80
   6  -6   2   49.44    6.12
   6  -6   2   55.02    5.56
   6  -6   2   44.74    4.20
  -6   6  -2   50.53    4.94
   6  -6   2   52.67    5.16
   6  -7   1  360.84   15.12
  -6   7  -1  361.91   14.14
   6  -7   1  360.51   16.46
   6  -7   1  385.19   14.87
  -6   7  -1  377.04   15.27
   6  -7   1  359.44   17.87
  -6   8   0  113.58    8.22
   6  -8   0  110.76    7.90
   6  -8   0  125.58    8.21
   6  -8   0  105.08    8.47
  -6   8   0  125.88    7.50
   6  -8   0   87.25   10.20
  -6   9   1    4.70    4.23
  -6   9   1    1.26    2.47
   6  -9  -1   16.37    4.77
   6  -9  -1   23.51    7.80
  -6  10   2   39.63    5.33
   6 -10  -2   42.92    6.91
   6 -10  -2   47.48   10.11
  -6  10   2   46.15    6.88
   6 -11  -3   83.07   12.33
   6 -11  -3   89.25    9.42
  -6  11   3   76.77    8.68
  -6  11   3   69.24    6.92
  -6  12   4   30.45    5.26
   6 -12  -4   24.83   10.12
   6 -13  -5    8.09   10.27
  -6  13   5    1.70    3.43
   6 -14  -6   17.58   11.78
  -6  14   6    6.89    4.08
  -6  15   7   13.93    4.71
   6 -15  -7   -6.34   11.22
   7   8  17   -3.36    8.69
  -7  -8 -17    7.23    7.67
   7   8  17    3.77    5.27
   7   7  16   -2.24    4.17
  -7  -7 -16   20.08    8.63
   7   7  16   -1.21    6.73
   7   6  15   17.51    7.91
   7   6  15   15.71    5.55
   7   6  15   25.41    2.58
  -7  -6 -15   26.36    8.53
   7   5  14    6.86    4.31
   7   5  14   22.26    7.91
  -7  -5 -14    8.87    6.09
   7   5  14    7.84    2.39
  -7  -4 -13   16.34    6.85
   7   4  13   24.14    7.02
   7   4  13   20.73    3.10
   7   4  13   13.06    4.18
   7   3  12   16.73    2.82
  -7  -3 -12   20.65    6.35
   7   3  12   22.32    4.91
   7   3  12    9.06    5.57
   7   2  11  158.49    9.55
  -7  -2 -11  145.21   11.77
   7   2  11  162.91   11.84
   7   2  11  142.13    7.04
   7   1  10   51.12    4.32
   7   1  10   51.10    7.07
   7   0   9   13.89    2.57
   7   0   9   25.45    5.31
   7   0   9   15.90    3.89
   7  -1   8  170.37    8.19
  -7   1  -8  170.06    9.80
   7  -1   8  162.93    7.86
   7  -1   8  174.20   10.77
   7  -1   8  170.69    9.04
   7  -2   7  281.56   12.54
  -7   2  -7  280.96   13.38
   7  -2   7  281.02   10.87
  -7   2  -7  279.63   11.62
   7  -2   7  288.59   14.08
   7  -2   7  280.63   11.21
   7  -2   7  259.01   11.79
   7  -3   6   80.94    4.75
  -7   3  -6   94.53    7.19
   7  -3   6   78.08    6.09
   7  -3   6   76.36    5.48
   7  -3   6   69.33    6.82
  -7   3  -6   86.08    5.92
   7  -3   6   75.88    6.17
   7  -4   5   14.34    2.27
   7  -4   5   13.34    3.82
  -7   4  -5   22.17    4.27
   7  -4   5   15.80    3.66
  -7   4  -5   13.65    3.08
   7  -4   5   19.39    3.56
   7  -4   5   16.01    3.25
  -7   5  -4  213.09   10.13
   7  -5   4  231.71   12.43
   7  -5   4  223.38    9.41
   7  -5   4  223.81   11.50
   7  -6   3  208.88   10.12
   7  -6   3  201.44   11.87
  -7   6  -3  207.04    9.92
   7  -6   3  194.56   11.06
   7  -6   3  200.47    9.28
   7  -7   2    1.76    2.91
   7  -7   2    0.80    2.57
   7  -7   2   -0.87    1.52
  -7   7  -2    1.44    2.32
   7  -7   2    3.94    4.24
   7  -8   1   70.07    7.34
   7  -8   1   63.10    8.40
   7  -8   1   53.68    6.31
   7  -8   1   66.29    6.08
  -7   8  -1   71.37    6.34
   7  -9   0  138.31   12.35
   7  -9   0  143.47    9.66
   7  -9   0  141.12   10.64
  -7   9   0  142.70    8.69
   7 -10  -1   35.33    5.97
   7 -10  -1   55.07    7.09
   7 -10  -1   56.60    9.78
  -7  10   1   50.90    6.13
   7 -11  -2    9.28    4.41
   7 -11  -2   11.86    7.76
  -7  11   2   11.87    4.05
  -7  12   3   30.55    5.51
   7 -12  -3   38.20   10.84
   7 -13  -4   45.07   12.04
  -7  13   4   47.66    6.54
   7 -14  -5    0.67    9.64
  -7  14   5    5.91    4.03
   7 -15  -6  -13.47    9.89
  -7  15   6    7.34    4.43
   8   8  18   -1.89    8.93
   8   8  18    3.94    5.39
  -8  -8 -18   10.79    8.06
  -8  -7 -17   16.38    8.22
   8   7  17   -1.19    7.69
   8   7  17    5.75    5.38
  -8  -6 -16   15.99    7.36
   8   6  16    0.54    4.20
   8   6  16    6.40    7.52
  -8  -5 -15   10.67    6.53
   8   5  15    2.04    4.24
   8   5  15   16.68    7.58
   8   5  15    9.57    2.44
   8   4  14   14.12    7.08
   8   4  14   27.75    5.81
   8   4  14   26.33    3.43
  -8  -4 -14   22.17    7.36
   8   3  13   58.99    6.92
   8   3  13   58.64    4.63
  -8  -3 -13   70.88   10.04
   8   3  13   48.00    8.48
   8   2  12    8.44    4.05
   8   2  12   12.78    5.56
   8   2  12   10.57    2.70
  -8  -2 -12    2.12    4.46
   8   1  11   31.36    6.50
   8   1  11   37.50    4.07
   8   0  10   68.58    5.30
   8   0  10   75.62    8.44
   8   0  10   73.81    6.88
   8  -1   9   99.57    7.55
   8  -1   9  104.38    8.70
   8  -1   9   89.32    5.90
   8  -1   9   84.29    6.02
   8  -2   8   -1.60    3.02
   8  -2   8   -0.21    1.71
   8  -2   8   -0.36    1.51
   8  -2   8    1.52    2.73
   8  -3   7  177.76    9.66
   8  -3   7  163.75   10.65
  -8   3  -7  161.10   10.40
   8  -3   7  179.75    8.03
   8  -3   7  164.31    8.64
  -8   4  -6  199.98   10.03
   8  -4   6  218.03    9.17
   8  -4   6  216.14   10.21
   8  -4   6  218.13   10.99
   8  -4   6  200.04   11.97
   8  -5   5    6.26    3.29
  -8   5  -5    3.44    2.58
   8  -5   5    5.84    2.81
   8  -5   5    2.67    3.09
  -8   6  -4   52.56    5.66
   8  -6   4   62.32    7.16
   8  -6   4   63.04    6.05
   8  -7   3  167.35   11.75
  -8   7  -3  174.07    9.58
   8  -7   3  168.78    9.75
   8  -8   2   77.26    8.94
   8  -8   2  108.85    8.30
  -8   8  -2   80.55    7.13
   8  -9   1   30.70    7.24
   8  -9   1   23.97    5.24
  -8   9  -1   14.52    4.21
  -8  10   0   67.07    7.00
   8 -10   0   86.56   10.40
  -8  11   1   86.62    7.91
   8 -11  -1   72.01   10.88
   8 -12  -2   20.73    7.97
  -8  12   2   16.67    4.70
  -8  13   3    0.46    3.29
   8 -13  -3    4.54    8.43
   8 -14  -4    1.34    9.44
  -8  14   4   12.40    4.74
   8 -15  -5   22.67   12.72
  -8  15   5   19.95    5.33
  -9  -7 -18    7.10    7.81
   9   7  18    9.24    9.99
   9   7  18    6.96    5.92
   9   6  17    6.33    8.41
  -9  -6 -17   16.85    8.00
   9   6  17    4.73    5.33
   9   5  16   23.46    8.57
   9   5  16    3.29    4.72
   9   5  16   17.47    2.61
  -9  -5 -16    6.71    6.26
   9   4  15    4.20    4.29
   9   4  15    5.84    2.55
  -9  -4 -15    3.10    5.65
   9   4  15   11.10    6.74
   9   3  14   11.20    4.56
   9   3  14    4.75    2.38
  -9  -3 -14    7.11    5.46
   9   3  14    7.08    5.82
   9   2  13   44.36    4.46
   9   2  13   41.40    7.89
   9   2  13   32.52    6.03
  -9  -2 -13   38.61    8.40
   9   1  12   78.74    7.74
   9   1  12   60.95    8.27
   9   1  12   80.69    5.90
  -9  -1 -12   65.51    9.28
   9   0  11   85.89    6.14
   9   0  11   89.96    9.78
   9   0  11   90.91    8.20
   9  -1  10   59.82    6.75
   9  -1  10   62.46    8.06
   9  -1  10   66.52    5.54
   9  -2   9  123.31    7.54
   9  -2   9  134.72    8.90
   9  -2   9  140.97   10.42
   9  -3   8    3.24    2.42
   9  -3   8    2.94    3.06
   9  -3   8    3.35    3.44
   9  -4   7   57.55    6.39
   9  -4   7   54.73    6.91
   9  -4   7   53.06    5.60
   9  -5   6  237.52   13.41
   9  -5   6  214.29   10.91
  -9   5  -6  200.56   10.82
   9  -5   6  209.76   11.68
   9  -6   5  109.23    9.23
   9  -6   5  102.40    7.86
  -9   6  -5  107.61    7.70
   9  -7   4    2.66    3.16
   9  -7   4    2.75    4.14
  -9   7  -4    1.68    2.94
   9  -8   3   64.44    8.24
   9  -8   3   72.36    7.25
  -9   8  -3   64.35    6.75
   9  -9   2   56.71    8.48
  -9   9  -2   62.06    6.87
   9  -9   2   60.65    7.14
  -9  10  -1   70.22    7.43
   9 -10   1   84.68   10.14
   9 -11   0    7.91    6.73
  -9  11   0   14.68    4.40
   9 -12  -1    8.49    7.13
  -9  12   1   12.95    4.47
  -9  13   2   30.43    6.06
   9 -13  -2   32.91   10.37
  -9  14   3    7.08    4.34
   9 -14  -3   -1.15    8.33
  -9  15   4    0.72    4.04
   9 -15  -4  -11.65    8.53
  10   6  18   -0.94    6.94
  10   6  18   -0.71    4.83
 -10  -6 -18    8.05    7.80
 -10  -5 -17    9.65    7.42
  10   5  17    4.24    5.16
  10   5  17   14.02    7.81
 -10  -4 -16   22.12    8.05
  10   4  16   39.25    7.55
  10   4  16   29.42    3.57
  10   4  16   26.52    8.81
  10   3  15   28.26    6.30
 -10  -3 -15   23.76    7.55
  10   3  15   20.44    3.53
  10   3  15   25.39    7.74
  10   2  14    3.51    3.97
  10   2  14    1.57    2.31
  10   2  14    2.94    4.64
 -10  -2 -14    5.70    5.54
  10   1  13   33.68    7.39
 -10  -1 -13   17.13    6.69
  10   1  13   36.31    6.27
  10   1  13   30.40    4.16
  10   0  12  266.71   14.30
  10   0  12  274.00   17.19
  10   0  12  306.57   12.54
  10  -1  11  121.92   11.10
  10  -1  11  123.39    9.71
  10  -2  10   11.08    4.23
  10  -2  10   13.12    3.50
  10  -2  10    8.45    4.63
  10  -3   9   98.67    8.62
  10  -3   9   99.00    7.49
  10  -3   9  114.72   10.05
  10  -4   8   34.47    5.03
  10  -4   8   57.10    6.90
  10  -4   8   52.62    7.33
  10  -5   7  110.01    9.83
  10  -5   7   97.33    7.80
  10  -5   7  114.04    9.30
  10  -6   6   37.67    5.57
  10  -6   6   33.19    6.33
 -10   6  -6   24.63    5.10
  10  -7   5  123.26   10.80
 -10   7  -5  116.23    8.54
  10  -7   5  118.03    8.98
  10  -8   4   37.19    5.91
  10  -8   4   37.22    6.94
 -10   8  -4   35.38    5.61
  10  -9   3   27.97    6.61
 -10   9  -3   13.38    4.45
  10  -9   3   20.45    5.11
 -10  10  -2   11.31    4.50
  10 -10   2    9.50    5.45
  10 -11   1   42.76    8.90
 -10  11  -1   56.34    7.22
 -10  12   0    5.80    4.33
  10 -12   0   11.55    6.95
 -10  13   1   -2.71    3.42
  10 -13  -1  -10.85    6.20
 -10  14   2    7.44    4.74
  10 -14  -2   -0.24    7.53
  11   5  18   -3.74    6.79
  11   5  18    5.36    5.86
 -11  -5 -18   11.87    7.70
  11   4  17   11.61    7.37
  11   4  17    0.46    4.88
 -11  -4 -17    9.01    6.69
  11   3  16    1.10    4.53
  11   3  16    5.93    2.96
  11   3  16   15.43    7.31
 -11  -3 -16    9.13    6.59
 -11  -2 -15   24.71    8.06
  11   2  15   29.06    7.48
  11   2  15   17.92    5.37
  11   2  15   17.11    3.67
  11   1  14    8.37    5.29
  11   1  14    5.91    4.47
 -11  -1 -14    8.40    6.03
  11   1  14   12.83    3.30
  11   0  13    2.37    4.69
  11   0  13    9.36    3.28
  11  -1  12   29.61    4.62
  11  -1  12   16.72    5.21
  11  -1  12   23.52    6.77
  11  -2  11   35.99    4.98
  11  -2  11   25.87    5.72
  11  -2  11   26.70    6.81
  11  -3  10    7.20    3.28
  11  -3  10    4.84    4.15
  11  -3  10    5.09    4.05
  11  -4   9    6.70    4.34
  11  -4   9   14.65    4.94
  11  -4   9   19.66    4.27
  11  -5   8   56.30    6.30
  11  -5   8   53.58    7.83
  11  -6   7   71.40    8.73
  11  -6   7   88.01    7.77
  11  -7   6    3.07    3.13
  11  -7   6    0.33    4.08
 -11   8  -5   22.50    5.39
  11  -8   5   39.05    7.40
  11  -8   5   30.89    5.77
  11  -9   4   62.39    9.09
 -11   9  -4   48.73    6.95
  11 -10   3   14.04    6.18
 -11  10  -3   15.38    4.88
  11 -11   2    0.55    5.42
 -11  11  -2    1.80    3.95
  11 -12   1   16.13    7.27
 -11  12  -1   10.46    4.66
 -11  13   0   15.15    5.46
  11 -13   0   11.55    8.32
 -11  14   1   -1.44    4.33
  11 -14  -1    3.45    7.61
  12   3  17    3.60    2.86
  12   3  17    9.13    5.53
  12   3  17    3.90    6.70
 -12  -3 -17   10.33    7.34
  12   2  16   -2.24    2.51
 -12  -2 -16   -0.06    5.53
  12   2  16    2.33    5.88
  12   2  16   -2.03    4.24
  12   1  15   10.40    5.93
 -12  -1 -15   13.38    6.55
  12   1  15   18.11    4.05
  12   1  15    7.79    5.30
  12   0  14   23.37    6.22
  12   0  14   34.51    7.71
  12   0  14   36.81    5.10
 -12   0 -14   21.49    7.88
  12  -1  13    8.33    4.76
  12  -1  13    9.59    3.53
  12  -1  13   12.61    5.96
  12  -2  12    4.00    4.39
  12  -2  12    2.30    4.70
  12  -2  12    3.11    2.84
  12  -3  11   26.90    4.98
  12  -3  11   35.59    7.38
  12  -3  11   33.11    6.70
  12  -4  10   33.87    5.42
  12  -4  10   29.71    7.19
  12  -5   9    0.58    4.55
  12  -5   9   -0.33    2.67
  12  -6   8   11.89    4.12
  12  -6   8   12.61    5.53
  12  -7   7   38.83    7.45
  12  -7   7   33.58    6.08
  12  -8   6   38.42    7.51
  12  -8   6   40.05    6.41
  12  -9   5    3.38    3.96
  12  -9   5    6.58    5.43
 -12   9  -5    9.05    4.39
 -12  10  -4    6.11    4.24
  12 -10   4    9.91    5.98
 -12  11  -3   14.72    5.42
  12 -11   3   18.29    7.14
 -12  12  -2    5.40    4.82
 -12  13  -1   -5.42    3.90
 -12  14   0   12.27    5.59
  13   2  17    9.95    3.50
 -13  -2 -17   10.82    7.91
  13   2  17    5.64    5.87
  13   2  17   19.57    7.80
  13   1  16   14.37    6.89
 -13  -1 -16    7.14    6.23
  13   1  16    5.33    3.48
  13   1  16    8.24    5.36
 -13   0 -15   12.37    7.19
  13   0  15    6.35    6.02
  13   0  15   12.10    5.72
  13   0  15    8.43    3.61
  13  -1  14   14.25    6.38
  13  -1  14    9.46    3.79
  13  -2  13   12.00    5.54
  13  -2  13    8.39    5.55
  13  -2  13   13.03    3.88
  13  -3  12    9.20    3.70
  13  -3  12   14.02    6.26
  13  -4  11    1.87    2.98
  13  -4  11    4.08    5.18
  13  -5  10   17.22    4.82
  13  -6   9    7.66    3.88
  13  -7   8   -1.77    2.95
  13  -8   7    9.63    4.70
  13  -9   6   14.17    5.24
 -13  10  -5    8.86    5.13
  13 -10   5   -2.29    4.02
 -13  11  -4    0.38    4.22
 -13  12  -3   11.38    5.60
 -13  13  -2   13.72    5.42
  14   1  17    3.84    5.51
 -14  -1 -17    4.11    7.31
  14   1  17   -0.03    3.31
  14   0  16   13.78    4.26
 -14   0 -16   22.52    9.25
  14   0  16   18.71    7.06
  14  -1  15   10.73    4.17
  14  -2  14    0.69    3.05
  14  -3  13    6.48    3.75
  14  -4  12    4.44    3.71
  14  -5  11   11.35    4.24
  14  -6  10    6.73    4.10
  14  -7   9   16.73    5.02
  14  -8   8    9.21    4.41
  14  -9   7    0.95    4.21
  14 -10   6   -0.64    4.16
 -14  11  -5   12.69    5.88
 -14  12  -4    3.30    5.58
  15  -1  16   -0.48    3.57
  15  -2  15    1.10    3.58
  15  -3  14    1.34    3.38
  15  -4  13   -4.18    2.92
  15  -5  12    3.11    4.00
  15  -6  11    5.65    4.23
  15  -7  10   -1.19    3.44
  15  -8   9    7.58    4.83
  15  -9   8    4.04    4.60
  15 -10   7    7.97    5.04
  15 -11   6    2.28    5.06
  16  -5  13    0.38    3.68
  16  -6  12   -0.14    3.70
  16  -7  11    2.22    4.33
  16  -8  10    4.08    4.77
 -18   9  -5   -5.71    5.16
  18  -7   7    4.57    4.98
  18  -6   8    6.25    4.78
  18  -5   9    7.36    4.48
  18  -4  10    7.94    4.56
  18  -3  11    4.43    4.11
  18  -2  12    3.76    4.56
 -17  10  -3   13.27    5.58
 -17   9  -4   15.72    6.11
 -17   8  -5    4.47    5.09
  17  -7   6   -2.44    3.96
  17  -6   7    8.05    4.57
  17  -5   8    7.78    4.59
  17  -4   9   -0.48    3.52
  17  -3  10    5.79    4.04
  17  -2  11    1.99    3.82
  17  -1  12    1.75    4.02
  17   0  13    1.29    3.78
 -16  11  -1   12.46    5.47
 -16  10  -2   17.78    5.69
 -16   9  -3    2.13    4.78
 -16   8  -4   21.92    6.01
  16  -7   5    4.66    4.18
 -16   7  -5   13.34    5.22
  16  -6   6    5.30    3.97
  16  -5   7   10.79    4.63
  16  -4   8   38.08    6.54
  16  -3   9    9.31    4.36
  16  -2  10   -0.99    3.12
  16  -1  11    1.14    3.37
  16   0  12    7.51    4.10
  16   1  13    9.05    4.42
  16   2  14    0.56    3.44
 -15  12   1    0.97    4.30
 -15  11   0    5.37    4.43
 -15  10  -1   20.61    5.64
 -15   9  -2   33.94    6.69
 -15   8  -3    0.24    3.92
 -15   7  -4   -0.44    3.69
 -15   6  -5   21.18    5.78
  15  -6   5   21.15    5.37
  15  -5   6   22.73    5.31
 -15   5  -6   23.16    5.74
  15  -4   7    6.16    3.77
  15  -3   8    7.17    3.64
  15  -2   9   31.60    5.88
  15  -1  10   11.02    4.23
  15   0  11    0.32    3.10
  15   1  12    2.80    3.35
  15   2  13    9.45    4.28
  15   3  14    1.65    3.24
  15   4  15   -0.66    3.45
 -14  13   3    0.48    3.91
 -14  12   2    3.06    3.94
 -14  11   1   14.75    4.78
 -14  10   0   16.01    5.02
 -14   9  -1    7.08    4.21
 -14   8  -2   27.48    5.79
 -14   7  -3   65.21    7.63
 -14   6  -4   14.13    4.52
  14  -6   4   15.30    4.73
  14  -5   5    4.15    3.46
 -14   5  -5    7.10    4.00
 -14   4  -6   56.88    7.26
  14  -4   6   63.14    7.06
  14  -3   7   47.93    6.44
  14  -2   8    1.02    3.04
  14  -1   9   11.44    4.13
  14   0  10   34.78    5.82
  14   1  11   19.03    4.70
  14   2  12    3.16    3.26
  14   3  13    4.81    3.35
  14   4  14    6.36    3.55
  14   5  15    3.02    3.61
 -13  13   4    5.34    4.27
 -13  12   3   16.73    4.91
 -13  11   2   -0.06    3.39
 -13  10   1   13.76    4.46
 -13   9   0   31.33    5.72
 -13   8  -1    9.11    3.91
 -13   7  -2    5.86    3.82
 -13   6  -3  202.54   11.46
  13  -6   3  175.91   11.18
 -13   5  -4   54.12    6.64
  13  -5   4   46.76    6.25
  13  -4   5   11.55    3.81
 -13   4  -5    3.09    3.49
 -13   3  -6   91.50    8.31
  13  -3   6   75.54    7.29
  13  -2   7   94.85    8.05
  13  -1   8   48.43    6.10
  13   0   9    2.45    2.60
  13   1  10   34.40    5.30
 -13  -1 -10   19.31    6.55
 -13  -2 -11   40.97    8.49
  13   2  11   48.18    8.28
  13   2  11   45.17    6.01
  13   2  11   51.49    7.85
  13   3  12    8.80    3.59
  13   3  12    3.76    5.53
  13   3  12    3.12    4.74
 -13  -3 -12   17.71    6.64
  13   4  13    1.56    4.75
  13   4  13    1.52    5.67
 -13  -4 -13   -0.01    5.08
  13   4  13   -0.17    2.96
 -13  -5 -14    8.22    7.13
  13   5  14   11.94    4.12
  13   5  14   15.33    7.90
  13   6  15    3.77    3.61
 -13  -6 -15    8.65    7.85
  13   6  15    2.43    8.82
 -12  13   5    2.81    3.53
 -12  12   4   -2.15    3.05
 -12  11   3   11.47    4.01
 -12  10   2   40.55    5.86
 -12   9   1    9.19    3.50
 -12   8   0   68.26    6.97
 -12   7  -1   93.81    7.86
  12  -6   2   71.78    7.20
 -12   6  -2   62.26    6.60
 -12   5  -3  191.87   10.59
  12  -5   3  194.60   10.89
  12  -5   3  196.31   11.04
  12  -4   4  195.64   10.80
  12  -4   4  196.67   10.85
 -12   4  -4  194.63   10.68
  12  -3   5  151.83    9.44
  12  -3   5  167.61    9.82
 -12   3  -5  155.96    9.55
  12  -2   6    9.93    3.47
  12  -2   6   10.93    3.61
 -12   2  -6    6.02    3.51
  12  -1   7   24.91    5.57
  12  -1   7   21.70    4.50
  12  -1   7   30.37    4.97
  12   0   8   89.32    8.71
  12   0   8   86.91    7.85
  12   0   8   78.69    7.01
 -12  -1  -9   18.32    5.93
  12   1   9   17.58    5.53
  12   1   9   19.30    4.66
  12   1   9   25.45    4.63
  12   1   9   17.11    5.26
  12   2  10    8.87    4.57
 -12  -2 -10    6.10    5.05
  12   2  10    7.84    4.91
  12   2  10    8.63    3.20
  12   2  10    7.30    3.68
  12   3  11   24.22    6.93
 -12  -3 -11   37.00    8.20
  12   3  11   28.42    4.93
  12   3  11   32.81    6.64
  12   4  12   14.96    5.85
  12   4  12   23.89    7.60
 -12  -4 -12   25.11    7.97
  12   4  12   27.32    4.84
 -12  -5 -13   12.36    7.07
  12   5  13    6.61    5.38
  12   5  13    4.82    3.10
  12   5  13    4.03    6.78
  12   6  14    0.56    4.66
  12   6  14    8.08    3.78
  12   6  14   -2.75    7.41
 -12  -6 -14   17.66    8.21
  12   7  15   -2.61    8.23
  12   7  15    2.31    3.33
 -12  -7 -15   16.43    8.70
  12   7  15    0.37    5.81
 -11  14   7    3.07    3.79
 -11  13   6   14.79    4.33
 -11  12   5    8.28    5.65
 -11  12   5    5.73    3.73
  11 -11  -4    3.13    4.29
 -11  11   4    5.14    4.89
 -11  11   4    0.61    2.88
  11 -10  -3   69.17    8.45
 -11  10   3   75.12    6.95
 -11  10   3   78.41    9.06
  11  -9  -2  220.75   14.97
 -11   9   2  238.88   13.70
 -11   9   2  201.92   10.85
  11  -9  -2  209.31   13.21
  11  -9  -2  200.27   13.69
 -11   8   1   43.73    5.55
  11  -8  -1   50.93    6.95
  11  -8  -1   49.68    7.51
  11  -8  -1   38.54    5.94
 -11   8   1   49.82    7.17
  11  -7   0   13.11    4.46
  11  -7   0   15.24    4.99
  11  -7   0   13.21    3.67
 -11   7   0   10.07    3.32
 -11   7   0   17.53    5.10
  11  -6   1   48.37    6.04
  11  -6   1   61.54    6.11
 -11   6  -1   60.96    7.21
 -11   6  -1   60.88    6.09
  11  -6   1   64.70    7.04
  11  -6   1   57.53    6.80
  11  -5   2  132.78    9.47
  11  -5   2  118.68    8.77
 -11   5  -2  112.05    7.61
  11  -5   2  124.61    8.24
  11  -5   2  111.32    7.93
 -11   4  -3   27.71    4.59
  11  -4   3   37.16    4.67
  11  -4   3   33.69    5.34
  11  -4   3   38.19    5.14
  11  -4   3   28.75    4.74
  11  -3   4   12.98    3.39
  11  -3   4    9.53    3.31
 -11   3  -4    9.49    3.36
  11  -3   4   14.36    3.95
  11  -3   4   18.00    4.20
  11  -2   5  202.59   11.19
 -11   2  -5  183.82   10.23
  11  -2   5  217.24   10.94
  11  -2   5  208.22   10.54
  11  -2   5  215.25   11.66
  11  -1   6  118.68    8.02
  11  -1   6  130.43    9.18
  11  -1   6  107.97    7.46
  11  -1   6  119.92    8.82
 -11   1  -6  110.29    7.88
  11   0   7   18.73    4.88
  11   0   7    9.07    3.21
  11   0   7    8.71    3.84
  11   0   7   10.88    3.33
  11   1   8   37.49    5.51
  11   1   8   38.14    6.14
 -11  -1  -8   44.01    7.10
  11   1   8   51.06    5.50
  11   1   8   36.33    6.31
  11   2   9   54.73    7.72
  11   2   9   70.08    6.22
 -11  -2  -9   57.64    8.16
  11   2   9   62.79    7.27
  11   2   9   65.74    7.12
  11   3  10    8.42    4.26
  11   3  10    8.01    3.10
  11   3  10    9.54    5.17
 -11  -3 -10    4.65    5.16
  11   4  11   11.42    3.57
  11   4  11    9.23    4.65
  11   4  11    7.84    5.60
 -11  -4 -11   16.89    6.46
 -11  -5 -12   41.23    9.16
  11   5  12   25.77    6.42
  11   5  12   40.43    8.87
  11   5  12   43.40    5.40
  11   6  13   14.66    3.93
  11   6  13   10.86    7.51
  11   6  13    6.63    5.23
 -11  -6 -13   18.05    7.60
 -11  -7 -14   20.66    8.65
  11   7  14   10.40    6.09
  11   7  14  -11.93    7.39
  11   7  14   -0.98    2.87
  11   8  15    0.18    5.48
  11   8  15    1.94    3.27
 -11  -8 -15    4.54    7.93
  10 -14  -8    5.31   10.88
 -10  14   8    9.39    4.02
 -10  14   8    4.02    5.69
 -10  13   7    0.71    5.22
 -10  13   7   -0.13    2.87
  10 -13  -7    0.98    8.80
  10 -12  -6    8.99    8.49
 -10  12   6    8.93    3.61
  10 -12  -6    4.57    5.07
 -10  12   6    2.30    4.80
  10 -11  -5   59.90    8.73
 -10  11   5   69.64    8.88
  10 -11  -5   56.65   10.98
 -10  11   5   81.89    6.91
  10 -10  -4   54.56    7.64
  10 -10  -4   50.81   10.07
 -10  10   4   61.43    7.93
 -10  10   4   56.11    5.92
  10  -9  -3   -0.48    2.59
  10  -9  -3    5.53    4.14
  10  -9  -3    0.78    5.82
 -10   9   3    1.98    3.87
 -10   9   3    4.74    2.72
 -10   8   2  151.81    8.56
  10  -8  -2  145.67   12.10
  10  -8  -2  150.80   10.98
 -10   8   2  138.44    9.86
  10  -8  -2  141.80   10.15
 -10   7   1  119.25    9.20
  10  -7  -1  142.77   10.15
  10  -7  -1  115.85   10.09
 -10   7   1  130.40    7.65
  10  -7  -1  124.72    8.92
  10  -6   0   90.74    7.85
 -10   6   0   86.19    6.21
 -10   6   0   81.05    7.53
  10  -6   0   85.00    7.77
  10  -6   0   89.38    6.99
  10  -6   0   81.62    6.94
  10  -5   1   28.10    4.60
 -10   5  -1   25.35    4.06
  10  -5   1   31.77    4.84
  10  -5   1   27.33    4.18
  10  -5   1   30.13    4.78
 -10   5  -1   17.46    4.59
  10  -4   2  285.67   13.54
  10  -4   2  306.58   14.59
  10  -4   2  297.34   13.24
 -10   4  -2  289.60   12.40
 -10   4  -2  303.69   13.68
  10  -4   2  310.33   12.97
 -10   3  -3  213.94   10.32
  10  -3   3  225.03   10.71
  10  -3   3  222.35   11.25
  10  -3   3  245.23   12.45
  10  -3   3  228.49   10.99
 -10   2  -4    6.76    2.74
  10  -2   4    5.79    2.96
  10  -2   4    4.35    2.26
  10  -2   4    6.94    2.79
  10  -2   4    3.95    2.71
  10  -1   5   81.22    6.35
 -10   1  -5   83.84    6.67
  10  -1   5   82.16    6.37
  10  -1   5   83.10    7.20
  10  -1   5   91.36    7.24
  10  -1   5   91.46    7.16
  10   0   6  114.64    8.73
  10   0   6  130.86    8.28
 -10   0  -6  125.90    8.18
  10   0   6  121.41    8.41
  10   0   6  128.00    7.63
  10   1   7   82.93    7.17
 -10  -1  -7  100.26    8.84
  10   1   7   83.60    7.47
  10   1   7   77.10    7.62
  10   1   7   75.72    6.20
  10   2   8   31.38    6.20
  10   2   8   43.09    4.86
  10   2   8   38.20    5.73
  10   2   8   37.89    5.44
 -10  -2  -8   33.24    6.34
  10   3   9   94.86    6.86
  10   3   9  102.70    9.93
  10   3   9  106.31    8.58
  10   3   9  104.90    8.69
 -10  -3  -9   93.72   10.06
  10   4  10   19.83    5.41
  10   4  10   43.19    5.04
 -10  -4 -10   45.35    8.15
  10   4  10   28.89    7.26
  10   5  11    9.55    6.88
  10   5  11   11.22    3.38
 -10  -5 -11    3.74    5.35
  10   5  11    5.61    4.45
  10   6  12    9.39    4.72
  10   6  12    4.81    2.68
  10   6  12   -2.13    5.90
 -10  -6 -12    8.06    6.55
  10   7  13   21.33    6.19
 -10  -7 -13   23.11    8.52
  10   7  13   17.96    4.15
  10   7  13   18.87    8.63
  10   8  14    8.49    5.84
  10   8  14    9.48    3.65
 -10  -8 -14   12.36    8.36
 -10  -9 -15    6.87    9.17
  10   9  15   -1.14    5.55
  10   9  15    2.20    3.20
   9 -14  -9   -4.05   10.57
  -9  14   9    1.49    3.07
  -9  14   9    3.07    6.03
   9 -13  -8    5.91   11.10
  -9  13   8   15.62    3.93
  -9  13   8    7.06    6.01
  -9  12   7   20.89    4.22
  -9  12   7   16.31    5.55
   9 -12  -7   19.04    9.80
   9 -12  -7   21.22    6.66
  -9  11   6   12.22    5.00
   9 -11  -6    6.65    4.38
  -9  11   6    2.88    2.71
   9 -11  -6   -0.50    7.97
  -9  10   5   46.03    5.20
  -9  10   5   58.64    7.76
   9 -10  -5   46.82    7.59
   9 -10  -5   42.25    9.65
   9  -9  -4   80.56    8.26
  -9   9   4   66.59    7.57
  -9   9   4   56.36    5.63
   9  -9  -4   78.93    8.34
   9  -9  -4   95.00   10.99
  -9   8   3   36.15    5.88
  -9   8   3   42.53    4.77
   9  -8  -3   46.49    6.20
   9  -8  -3   46.82    8.59
   9  -8  -3   52.68    6.53
  -9   7   2   28.39    4.13
   9  -7  -2   45.23    5.82
   9  -7  -2   41.61    5.46
   9  -7  -2   35.26    7.01
  -9   7   2   41.96    5.77
   9  -6  -1  389.27   16.20
   9  -6  -1  349.95   16.36
  -9   6   1  360.29   13.72
   9  -6  -1  358.77   16.74
  -9   6   1  349.37   15.17
  -9   5   0  485.08   17.30
   9  -5   0  505.66   19.48
  -9   5   0  497.44   18.68
   9  -5   0  507.81   20.56
   9  -5   0  532.78   18.31
   9  -5   0  542.68   20.48
   9  -4   1  152.24    9.21
  -9   4  -1  145.28    7.80
  -9   4  -1  158.00    8.90
   9  -4   1  167.70    8.76
   9  -4   1  161.96    8.50
  -9   3  -2  250.33   10.73
   9  -3   2  256.63   11.47
   9  -3   2  245.75   12.27
   9  -3   2  263.91   11.07
   9  -2   3  333.09   15.12
  -9   2  -3  343.12   13.30
   9  -2   3  370.02   13.72
   9  -2   3  357.23   14.26
   9  -1   4  344.02   14.60
   9  -1   4  370.46   15.89
   9  -1   4  383.19   14.07
  -9   1  -4  381.52   14.14
   9   0   5    0.52    1.99
   9   0   5    1.66    2.82
   9   0   5    2.10    2.19
   9   0   5    3.56    2.80
   9   0   5    0.46    1.80
  -9   0  -5    0.33    2.26
   9   1   6   76.92    6.69
  -9  -1  -6   80.92    7.59
  -9  -1  -6   77.63    6.66
   9   1   6  103.37    6.36
   9   1   6   89.83    7.39
   9   1   6   92.55    7.06
   9   1   6   98.66    7.02
   9   2   7  376.37   14.06
  -9  -2  -7  364.15   17.89
   9   2   7  357.63   15.92
   9   2   7  326.14   16.73
   9   2   7  388.55   15.75
   9   3   8   -3.08    3.87
   9   3   8    5.20    2.50
   9   3   8    1.20    2.27
   9   3   8    3.50    3.29
  -9  -3  -8    5.27    4.30
  -9  -4  -9   26.49    6.83
   9   4   9   42.67    7.63
   9   4   9   46.74    4.99
   9   4   9   35.79    5.86
   9   5  10   70.60    9.47
  -9  -5 -10   52.57    8.91
   9   5  10   63.86    5.72
   9   5  10   63.48    7.47
   9   6  11   51.35    9.51
   9   6  11   48.28    7.04
   9   6  11   66.51    5.95
  -9  -6 -11   56.63   10.01
  -9  -7 -12    4.01    6.78
   9   7  12   -0.79    2.51
   9   7  12    6.04    4.60
   9   7  12   -3.44    6.44
   9   8  13    7.91    3.49
   9   8  13    6.16    5.44
  -9  -8 -13   19.41    8.68
   9   9  14    0.21    5.61
   9   9  14    4.53    3.40
  -9  -9 -14   32.39   10.47
  -9 -10 -15   10.89   10.93
   9  10  15    1.65    3.32
   9  10  15   -0.12    6.31
  -8  14  10   11.57    6.26
   8 -14 -10   18.49   13.66
  -8  14  10    5.37    3.13
  -8  13   9    8.45    5.98
   8 -13  -9   -1.44    9.87
  -8  13   9    4.99    2.98
   8 -12  -8   10.80   10.24
   8 -12  -8   13.30    6.16
  -8  12   8   12.06    5.12
  -8  12   8   10.43    3.20
   8 -11  -7   86.16   13.92
  -8  11   7   57.57    5.56
   8 -11  -7   62.29    9.18
  -8  11   7   54.12    7.81
  -8  10   6   60.87    7.65
   8 -10  -6   65.59   11.38
  -8  10   6   52.01    5.18
   8 -10  -6   56.62    8.15
  -8   9   5   -0.33    3.54
   8  -9  -5   -1.37    2.79
   8  -9  -5    0.59    3.47
   8  -9  -5   -7.86    7.18
  -8   9   5   -2.26    1.77
  -8   8   4  103.08    8.39
   8  -8  -4  105.08    9.02
  -8   8   4  110.08    6.62
   8  -8  -4  111.98   11.74
   8  -8  -4  100.85    8.77
  -8   7   3  310.99   13.51
   8  -7  -3  286.55   16.42
   8  -7  -3  300.38   14.59
  -8   7   3  298.59   11.78
   8  -7  -3  281.21   14.40
   8  -6  -2  326.35   14.82
  -8   6   2  305.87   12.04
   8  -6  -2  336.92   14.82
  -8   6   2  326.40   13.70
   8  -6  -2  316.79   15.97
  -8   5   1   84.22    5.34
  -8   5   1   79.09    6.44
   8  -5  -1   82.76    6.54
   8  -5  -1   87.04    7.18
   8  -5  -1   83.10    6.06
   8  -5  -1   86.92    6.39
   8  -4   0  525.21   17.96
  -8   4   0  556.48   17.71
   8  -4   0  547.36   20.67
   8  -4   0  552.37   19.78
   8  -3   1  582.03   21.81
   8  -3   1  591.93   20.74
  -8   3  -1  599.28   18.94
   8  -3   1  606.74   19.26
  -8   2  -2   28.70    3.59
   8  -2   2   22.76    3.27
   8  -2   2   29.15    3.63
   8  -2   2   18.44    3.32
   8  -1   3  196.39   10.06
   8  -1   3  202.92    8.98
  -8   1  -3  214.35    9.16
  -8   1  -3  206.67   10.35
   8  -1   3  189.59    9.31
   8   0   4  943.41   32.45
  -8   0  -4  984.69   28.54
  -8   0  -4  970.03   32.73
   8   0   4  938.25   28.16
   8   0   4  983.66   31.32
   8   1   5  456.60   15.83
  -8  -1  -5  484.07   19.43
   8   1   5  478.86   17.12
  -8  -1  -5  454.20   16.46
   8   1   5  457.95   17.74
  -8  -1  -5  462.44   18.45
   8   1   5  455.89   18.06
   8   2   6   11.42    3.55
   8   2   6   16.08    4.32
  -8  -2  -6   18.93    3.90
   8   2   6   16.79    3.46
   8   2   6   23.87    3.97
  -8  -2  -6   14.12    3.74
  -8  -2  -6   13.85    4.07
   8   2   6   14.78    3.01
   8   3   7  169.36   11.40
   8   3   7  194.81   10.55
   8   3   7  167.48    9.66
  -8  -3  -7  172.25   11.67
   8   3   7  164.13    8.32
   8   4   8    4.54    2.28
   8   4   8    1.74    3.01
   8   4   8    0.17    5.03
  -8  -4  -8    4.47    4.33
   8   5   9   45.81    6.18
  -8  -5  -9   36.67    7.72
   8   5   9   41.53    4.61
   8   5   9   44.24    8.11
   8   6  10   26.38    5.60
  -8  -6 -10   35.79    8.46
   8   6  10   36.51    4.68
   8   6  10   30.56    7.79
  -8  -7 -11   58.43   10.76
   8   7  11   35.22    6.85
   8   7  11   58.19   10.17
   8   7  11   46.08    5.19
   8   8  12   12.28    3.60
  -8  -8 -12    5.43    7.66
   8   8  12   12.55    5.22
   8   9  13    0.32    4.76
  -8  -9 -13    7.29    8.06
   8   9  13    1.11    2.90
   8  10  14    8.87    3.52
  -8 -10 -14    8.56    9.97
   8  10  14   -4.68    4.97
  -7  14  11   -1.36    6.13
   7 -14 -11   14.42   13.71
   7 -13 -10   12.71   12.40
  -7  13  10   13.92    6.01
  -7  13  10   18.13    3.42
  -7  12   9   33.08    7.16
  -7  12   9   20.62    3.68
   7 -12  -9   30.45   12.82
  -7  11   8    6.37    4.89
  -7  11   8    6.15    2.84
   7 -11  -8    9.74   10.00
   7 -10  -7   45.98   11.17
  -7  10   7   49.84    7.05
  -7  10   7   42.50    4.56
  -7   9   6   78.25    5.41
  -7   9   6  100.18    8.38
   7  -9  -6   78.39    8.30
   7  -9  -6   95.62   12.93
  -7   8   5   26.41    3.59
   7  -8  -5   35.71    9.30
   7  -8  -5   31.54    5.44
  -7   8   5   25.64    5.02
  -7   7   4  136.49    6.91
   7  -7  -4  152.39   13.03
   7  -7  -4  135.27    9.41
  -7   7   4  128.31    8.23
   7  -7  -4  131.85    9.01
  -7   6   3  367.41   14.74
   7  -6  -3  385.89   18.86
   7  -6  -3  420.55   16.89
   7  -6  -3  371.51   16.62
  -7   6   3  405.19   13.68
   7  -5  -2  824.71   24.97
  -7   5   2  812.23   25.51
   7  -5  -2  816.18   28.34
  -7   5   2  827.56   24.13
   7  -5  -2  830.72   28.17
   7  -4  -1   28.01    3.54
  -7   4   1   32.19    3.36
   7  -4  -1   26.53    3.53
   7  -4  -1   19.49    3.28
   7  -3   0   97.36    6.31
  -7   3   0   86.36    5.16
   7  -3   0  101.32    5.78
   7  -3   0  112.56    6.23
  -7   2  -1 1286.49   40.34
   7  -2   1 1265.22   40.40
  -7   2  -1 1246.44   34.75
   7  -2   1 1273.50   38.81
   7  -2   1 1286.81   35.08
   7  -1   2  675.38   23.02
   7  -1   2  678.74   24.11
  -7   1  -2  715.29   24.23
  -7   1  -2  750.00   21.21
   7  -1   2  688.57   21.03
  -7   0  -3  142.40    7.05
   7   0   3  140.61    7.69
   7   0   3  137.17    7.28
  -7   0  -3  136.00    7.67
   7   0   3  140.85    6.85
   7   1   4  900.86   28.60
  -7  -1  -4  837.65   25.77
   7   1   4  848.11   25.28
  -7  -1  -4  861.57   29.29
   7   1   4  896.17   29.29
  -7  -2  -5  670.61   25.68
   7   2   5  705.62   20.99
  -7  -2  -5  634.59   21.37
   7   2   5  685.81   24.04
  -7  -2  -5  675.58   24.34
   7   2   5  678.71   23.89
   7   2   5  702.31   25.22
   7   2   5  674.09   22.12
  -7  -3  -6   90.00    6.59
   7   3   6   91.02    6.55
   7   3   6   87.63    6.60
   7   3   6   78.67    7.52
  -7  -3  -6   73.79    7.47
  -7  -3  -6   74.84    6.33
   7   3   6   89.10    6.36
   7   3   6   85.64    5.51
   7   4   7   41.55    4.27
  -7  -4  -7   39.50    6.52
   7   4   7   41.67    5.41
   7   4   7   47.92    6.94
   7   5   8  126.78   11.26
   7   5   8  112.29    6.67
   7   5   8  118.02    8.29
  -7  -5  -8  123.26    9.94
  -7  -5  -8   96.45   10.31
  -7  -6  -9  217.47   14.05
   7   6   9  187.53    9.46
   7   6   9  230.30   15.18
   7   6   9  196.12   11.50
  -7  -6  -9  207.21   15.59
  -7  -7 -10   -0.79    5.52
   7   7  10    1.31    2.30
   7   7  10    7.06    4.25
   7   7  10    8.75    6.70
  -7  -8 -11    6.67    7.68
   7   8  11    2.63    2.61
   7   8  11    2.95    4.52
  -7  -9 -12   11.63    8.58
   7   9  12    5.67    3.19
   7   9  12    2.19    4.87
   7  10  13    5.06    3.20
   7  10  13    9.59    5.72
  -7 -10 -13   28.45   11.09
   7  11  14    4.06    5.84
   7  11  14    0.48    3.16
  -7 -11 -14   10.34   10.57
   6 -14 -12    7.57   13.51
  -6  14  12    0.91    6.13
   6 -13 -11   18.94   12.49
  -6  13  11    1.43    2.11
  -6  13  11   12.05    6.36
  -6  12  10   11.78    5.31
   6 -12 -10    7.61   11.79
  -6  12  10    6.65    2.64
  -6  11   9  111.40   10.02
   6 -11  -9   83.56   14.53
  -6  11   9   85.39    5.69
   6 -10  -8   20.47    9.70
  -6  10   8   11.78    2.96
  -6  10   8    9.94    4.81
   6  -9  -7   -1.08    8.47
  -6   9   7    1.16    1.91
  -6   9   7    1.96    3.54
  -6   8   6  155.73    7.32
   6  -8  -6  168.91   10.59
  -6   8   6  132.69    8.85
   6  -8  -6  144.38   15.09
   6  -7  -5  209.94   11.43
  -6   7   5  201.15    8.41
   6  -7  -5  187.09   15.75
  -6   7   5  198.13   10.15
  -6   6   4   36.85    4.48
   6  -6  -4   36.67    4.73
  -6   6   4   33.27    3.31
   6  -6  -4   30.84    7.21
   6  -5  -3  280.04   12.05
   6  -5  -3  262.53   12.37
  -6   5   3  263.09    9.70
  -6   5   3  265.48   10.92
  -6   4   2 2267.35   59.30
   6  -4  -2 2289.20   69.19
   6  -4  -2 2365.98   68.06
  -6   3   1 1152.91   36.72
  -6   3   1 1154.02   31.75
   6  -3  -1 1181.35   37.03
   6  -3  -1 1228.00   36.46
   6  -2   0  167.97    7.04
   6  -2   0  170.82    7.98
  -6   2   0  164.09    7.93
  -6   2   0  151.53    6.62
   6  -2   0  173.92    7.72
   6  -1   1  318.00   11.82
  -6   1  -1  319.86   10.65
   6  -1   1  305.52   10.73
   6  -1   1  291.27   12.01
  -6   1  -1  313.69   12.20
  -6   0  -2 1042.78   31.82
  -6   0  -2  972.62   27.47
   6   0   2  967.23   31.56
   6   0   2  969.33   30.52
   6   0   2  974.35   27.42
  -6  -1  -3  475.00   15.56
  -6  -1  -3  465.05   17.34
   6   1   3  488.77   17.05
   6   1   3  482.27   15.17
   6   1   3  490.53   17.49
  -6  -2  -4  133.18    7.38
   6   2   4  133.23    7.34
  -6  -2  -4  123.96    6.71
   6   2   4  131.68    6.27
   6   2   4  126.63    7.10
   6   3   5  333.24   13.17
  -6  -3  -5  307.72   12.59
   6   3   5  362.61   15.52
  -6  -3  -5  331.39   15.66
  -6  -3  -5  357.23   14.55
   6   3   5  333.48   13.86
   6   3   5  361.19   14.51
   6   3   5  344.40   12.20
   6   4   6  171.05    8.87
   6   4   6  164.21    8.72
   6   4   6  151.89    9.12
  -6  -4  -6  149.08    9.08
   6   4   6  163.06   10.47
   6   4   6  153.09    7.44
  -6  -4  -6  160.12   10.83
  -6  -4  -6  155.31    8.46
   6   5   7    9.76    5.29
   6   5   7    2.09    2.90
  -6  -5  -7    5.24    4.35
  -6  -5  -7    9.40    4.10
   6   5   7    4.05    2.01
   6   6   8   47.73    8.07
  -6  -6  -8   27.84    7.79
   6   6   8   45.10    5.89
  -6  -6  -8   58.68    7.32
   6   6   8   51.19    4.80
  -6  -7  -9  171.37   12.44
  -6  -7  -9  155.99   14.66
   6   7   9  180.00   10.95
   6   7   9  158.60    8.55
   6   8  10   94.51    6.71
   6   8  10   78.86    8.41
  -6  -8 -10   89.28   12.45
   6   9  11    5.36    2.83
   6   9  11    5.29    4.70
  -6  -9 -11   11.01    8.83
  -6 -10 -12    9.39    9.17
   6  10  12    9.97    3.62
   6  10  12   16.68    5.88
   6  11  13    7.87    3.57
   6  11  13    8.22    6.27
  -6 -11 -13   11.90   10.72
   6  12  14    0.75    6.19
   6  12  14    4.93    3.36
  -6 -12 -14   13.05   11.44
   5 -13 -12   15.38   13.35
  -5  13  12   12.70    6.38
   5 -12 -11   12.11   11.63
  -5  12  11    9.65    5.07
  -5  12  11   13.36    2.43
  -5  11  10    2.90    2.22
   5 -11 -10   -1.96    9.97
  -5  11  10    0.67    4.42
  -5  10   9  108.48    9.03
   5 -10  -9  113.64   14.83
  -5  10   9   89.82    5.53
   5  -9  -8   35.01   11.14
  -5   9   8   41.11    3.81
  -5   9   8   37.44    5.81
   5  -8  -7   87.33    7.83
   5  -8  -7   84.69   12.50
  -5   8   7   93.45    5.30
  -5   8   7   91.78    7.42
  -5   7   6   50.54    3.91
   5  -7  -6   35.13    9.28
   5  -7  -6   58.17    6.12
  -5   7   6   51.70    5.41
  -5   6   5  249.17    9.20
  -5   6   5  263.91   10.89
   5  -6  -5  257.23   12.02
   5  -6  -5  242.66   15.32
   5  -5  -4 1047.20   37.73
   5  -5  -4 1089.23   34.74
  -5   5   4 1049.23   28.96
  -5   5   4 1088.22   30.81
   5  -4  -3  375.19   14.93
   5  -4  -3  379.18   14.24
  -5   4   3  372.90   11.77
   5  -3  -2  159.71    7.48
   5  -3  -2  150.72    7.63
  -5   3   2  165.67    6.24
  -5   3   2  168.95    7.38
  -5   2   1 1633.22   49.82
   5  -2  -1 1694.23   50.08
  -5   2   1 1637.04   43.10
   5  -2  -1 1734.08   49.16
   5  -1   0  321.18   12.19
  -5   1   0  363.02   10.79
   5  -1   0  321.19   11.98
  -5   1   0  345.42   12.35
  -5   0  -1  528.59   15.42
   5   0   1  511.50   17.12
   5   0   1  494.87   15.21
  -5   0  -1  516.14   17.51
   5   0   1  529.08   17.67
   5   1   2  726.77   24.19
  -5  -1  -2  788.66   21.51
  -5  -1  -2  765.87   24.25
   5   1   2  720.50   23.55
   5   1   2  719.43   20.91
   5   2   3  859.54   24.29
   5   2   3  842.27   28.02
  -5  -2  -3  894.89   24.97
  -5  -2  -3  881.08   28.33
   5   2   3  870.74   27.75
   5   3   4   68.35    5.09
  -5  -3  -4   97.81    5.55
   5   3   4   67.57    4.37
   5   3   4   76.65    5.49
  -5  -3  -4   75.46    5.36
  -5  -4  -5  237.61   12.05
   5   4   5  240.65   12.54
  -5  -4  -5  247.04   10.36
   5   4   5  238.94    9.51
   5   4   5  245.94   10.50
  -5  -4  -5  255.11   11.51
   5   4   5  249.39   11.03
   5   4   5  249.06   11.62
  -5  -4  -5  215.77   12.71
  -5  -5  -6  187.17   11.17
  -5  -5  -6  185.77    9.49
  -5  -5  -6  199.09   10.56
   5   5   6  206.07    8.74
  -5  -5  -6  169.89   12.26
   5   5   6  197.34   12.11
   5   5   6  197.99    9.74
   5   6   7  121.55    6.89
  -5  -6  -7  129.55   11.98
  -5  -6  -7  137.95   10.02
   5   6   7  132.10    8.44
  -5  -7  -8    4.75    6.64
   5   7   8    6.31    4.01
   5   7   8    5.29    2.46
  -5  -7  -8    0.17    4.19
   5   8   9   81.89    8.25
   5   8   9   85.12    6.18
  -5  -8  -9   91.44   12.46
   5   9  10  147.35    8.29
  -5  -9 -10  107.29   14.36
   5   9  10  124.19   10.31
  -5 -10 -11   25.70   10.55
   5  10  11   23.06    4.24
   5  10  11   33.03    6.81
  -5 -11 -12   -0.23    8.69
   5  11  12   -0.78    4.63
   5  11  12    0.12    2.98
  -5 -12 -13   29.60   12.82
   5  12  13    6.28    3.39
   5  12  13    7.09    5.96
  -4  13  13   -1.32    5.11
   4 -13 -13    9.33   12.26
   4 -12 -12   19.30   12.46
  -4  12  12   12.09    5.92
   4 -11 -11   26.98   11.96
  -4  11  11   21.94    5.90
  -4  11  11   21.61    2.63
  -4  10  10   53.72    7.07
  -4  10  10   44.53    3.70
   4 -10 -10   43.65   11.67
   4  -9  -9   10.39    8.98
  -4   9   9   14.70    4.57
  -4   9   9    6.93    2.26
  -4   8   8   81.39    4.75
  -4   8   8   94.32    7.51
   4  -8  -8   77.37    7.70
   4  -8  -8   78.63   12.06
  -4   7   7  372.78   12.36
  -4   7   7  414.73   15.19
   4  -7  -7  378.51   16.65
   4  -7  -7  393.54   21.41
  -4   6   6  171.32    8.58
  -4   6   6  187.36    7.06
   4  -6  -6  184.35   13.49
   4  -6  -6  180.70    9.75
   4  -5  -5  114.44    6.76
  -4   5   5  105.68    4.79
   4  -5  -5  115.36    9.64
  -4   5   5  100.07    5.82
  -4   4   4 1407.78   36.47
   4  -4  -4 1397.00   43.07
  -4   4   4 1420.72   41.90
   4  -3  -3 1357.10   42.06
   4  -3  -3 1404.75   42.40
  -4   3   3 1425.03   35.97
  -4   3   3 1407.47   41.43
   4  -2  -2  814.93   25.80
  -4   2   2  833.74   25.50
  -4   2   2  871.04   22.27
   4  -2  -2  835.54   26.06
  -4   1   1  352.81    9.80
  -4   1   1  344.23   11.16
   4  -1  -1  298.88   11.16
   4  -1  -1  301.22   11.05
   4   0   0 1158.32   34.55
  -4   0   0 1141.52   34.42
  -4   0   0 1137.74   29.88
   4   0   0 1130.09   33.73
  -4  -1  -1  627.48   20.56
   4   1   1  636.75   20.24
  -4  -1  -1  647.61   18.15
   4   1   1  662.22   20.78
   4   2   2  104.57    4.85
  -4  -2  -2  113.49    5.73
  -4  -2  -2  111.47    5.31
   4   2   2  107.10    5.64
   4   2   2  110.54    5.79
  -4  -3  -3 1098.67   35.32
  -4  -3  -3 1099.97   30.90
   4   3   3 1120.62   34.87
   4   3   3 1125.96   30.50
  -4  -3  -3 1136.99   36.14
   4   3   3 1151.38   35.41
   4   4   4  918.71   26.34
  -4  -4  -4  939.60   33.40
  -4  -4  -4  950.07   27.21
  -4  -4  -4  958.09   31.74
  -4  -4  -4  988.80   31.21
   4   4   4  894.88   32.15
   4   4   4  891.67   30.32
  -4  -5  -5   31.94    4.56
   4   5   5   26.54    3.80
   4   5   5   27.16    3.22
  -4  -5  -5   30.67    4.18
  -4  -5  -5   17.51    5.33
  -4  -5  -5   19.08    3.57
  -4  -6  -6   49.37    5.56
  -4  -6  -6   57.49    6.40
  -4  -6  -6   37.49    7.50
   4   6   6   55.37    5.66
   4   6   6   45.37    4.32
   4   7   7  115.34    6.72
  -4  -7  -7  104.64   12.18
   4   7   7  113.81    8.20
  -4  -7  -7  109.45    9.35
  -4  -8  -8   75.78    8.85
   4   8   8   77.13    6.03
  -4  -8  -8   64.67   11.61
   4   8   8   61.39    7.01
  -4  -9  -9   12.58    8.97
   4   9   9   16.77    5.11
   4   9   9    8.47    3.10
  -4 -10 -10   52.68   12.51
   4  10  10   36.31    4.94
   4  10  10   39.05    7.18
  -4 -11 -11   15.50   10.78
   4  11  11   24.47    6.77
   4  11  11   30.51    4.80
   4  12  12    3.82    3.23
   4  12  12    1.32    5.71
  -4 -12 -12    5.75   10.17
  -4 -13 -13   -7.25   10.56
   4  13  13    1.51    3.30
   4  13  13    4.16    6.46
  -3  13  14    5.74    5.94
   3 -13 -14    6.80   12.86
   3 -12 -13   17.24   11.96
  -3  12  13   13.70    5.79
   3 -11 -12   -1.19    9.62
  -3  11  12    8.34    5.10
   3 -10 -11   21.15   10.21
  -3  10  11   11.74    4.97
  -3  10  11   12.56    2.12
   3  -9 -10  137.73   15.29
  -3   9  10  136.15    5.88
  -3   9  10  126.65    9.13
   3  -8  -9   26.63    5.57
  -3   8   9   39.48    3.17
  -3   8   9   42.73    5.55
   3  -8  -9   28.15    9.37
  -3   7   8   19.07    4.11
  -3   7   8   19.92    2.38
   3  -7  -8   10.67    3.94
   3  -7  -8   10.90    7.13
   3  -6  -7  443.31   20.92
   3  -6  -7  451.53   17.19
  -3   6   7  389.13   14.78
  -3   6   7  413.87   12.67
  -3   6   7  431.70   13.07
  -3   5   6  327.09   10.31
  -3   5   6  323.92   11.89
   3  -5  -6  331.06   16.37
  -3   5   6  328.98   10.09
   3  -5  -6  335.44   13.34
   3  -4  -5  198.02    8.41
  -3   4   5  184.07    7.54
  -3   4   5  185.04    6.25
   3  -3  -4  675.14   22.19
  -3   3   4  737.28   18.64
   3  -2  -3 3025.13   88.76
  -3   2   3 3154.95   76.32
   3  -1  -2 1287.69   36.49
  -3   1   2 1232.18   31.38
   3  -1  -2 1284.83   36.51
  -3   1   2 1193.84   36.54
  -3   0   1  140.85    5.24
   3   0  -1  147.06    5.38
   3   0  -1  143.62    5.83
   3   1   0  965.90   28.54
   3   1   0  961.29   29.08
  -3  -1   0  984.47   29.39
  -3  -1   0  950.82   28.97
   3   2   1 1384.87   40.62
   3   2   1 1364.45   34.95
  -3  -2  -1 1343.12   40.96
   3   2   1 1301.46   39.51
  -3  -2  -1 1344.12   40.48
  -3  -3  -2  590.77   20.70
   3   3   2  606.26   20.25
   3   3   2  592.63   20.02
   3   3   2  605.96   17.47
  -3  -3  -2  635.91   20.49
  -3  -4  -3  379.32   14.44
   3   4   3  374.24   14.09
  -3  -4  -3  376.95   14.87
  -3  -4  -3  352.31   12.56
   3   4   3  373.63   12.23
  -3  -5  -4 1249.22   40.88
  -3  -5  -4 1266.18   40.39
  -3  -5  -4 1257.06   43.62
   3   5   4 1235.30   34.35
   3   6   5  641.75   19.71
  -3  -6  -5  603.62   23.83
  -3  -6  -5  603.41   26.56
  -3  -6  -5  649.44   23.59
   3   6   5  612.36   20.83
  -3  -6  -5  629.93   20.59
   3   7   6  115.82    6.60
   3   7   6  103.47    7.51
  -3  -7  -6   94.34    8.20
  -3  -7  -6  116.26   12.17
  -3  -8  -7    3.45    8.16
  -3  -8  -7   13.38    4.93
   3   8   7    5.22    4.03
   3   8   7   10.06    2.97
   3   9   8   75.06    6.22
  -3  -9  -8   77.13    9.04
   3   9   8   75.95    7.82
  -3  -9  -8   92.26   13.54
  -3 -10  -9   44.66   11.72
   3  10   9   22.05    6.03
   3  10   9   21.63    4.23
   3  11  10    0.58    4.96
  -3 -11 -10    3.89    9.48
   3  11  10    0.19    2.80
   3  12  11   13.42    6.63
  -3 -12 -11   -3.10    9.04
   3  12  11    8.74    3.51
   3  13  12    0.98    5.99
   3  13  12    8.57    3.50
  -3 -13 -12   -4.32   11.01
  -2  13  15   -0.19    5.16
   2 -13 -15    6.70   12.64
   2 -12 -14  -12.60    9.69
  -2  12  14    5.97    5.43
   2 -11 -13   28.99   11.80
  -2  11  13   34.68    6.73
  -2  10  12   17.94    5.04
   2 -10 -12   29.26   10.52
  -2   9  11    4.88    3.93
   2  -9 -11   18.87    8.74
  -2   9  11    6.93    1.56
   2  -8 -10   40.29    9.76
  -2   8  10   43.25    3.00
  -2   8  10   51.09    6.00
   2  -7  -9  222.23   11.94
  -2   7   9  225.26    7.67
  -2   7   9  233.11   11.00
   2  -7  -9  218.83   16.20
  -2   6   8  173.73    8.54
  -2   6   8  163.24    5.96
   2  -6  -8  158.30   12.37
  -2   6   8  161.37    6.29
   2  -6  -8  171.16    9.30
   2  -5  -7  646.01   26.09
   2  -5  -7  650.51   22.53
  -2   5   7  652.90   20.07
  -2   5   7  647.66   17.79
  -2   5   7  655.45   17.58
  -2   4   6 1273.56   32.70
  -2   4   6 1308.25   34.79
   2  -4  -6 1278.90   43.34
  -2   4   6 1286.54   42.24
   2  -4  -6 1268.98   39.35
  -2   4   6 1294.39   32.59
   2  -3  -5 1435.72   43.13
  -2   3   5 1431.03   36.44
  -2   3   5 1506.52   36.47
   2   0  -2 4222.74  117.02
   2   1  -1  760.96   23.30
   2   1  -1  775.02   22.89
   2   1  -1  786.01   23.24
  -2  -1   1  795.20   23.17
   2   2   0 1164.10   35.39
   2   2   0 1157.86   35.18
  -2  -2   0 1186.27   35.20
  -2  -2   0 1189.41   35.45
   2   2   0 1175.61   34.28
  -2  -3  -1  521.60   18.41
  -2  -3  -1  544.73   18.88
   2   3   1  556.12   15.95
   2   3   1  577.72   18.61
   2   3   1  572.13   18.27
   2   3   1  582.63   18.96
   2   4   2  753.80   21.27
   2   4   2  787.47   25.14
  -2  -4  -2  705.38   24.58
  -2  -4  -2  736.16   21.57
  -2  -4  -2  757.52   25.21
  -2  -5  -3  372.86   14.55
  -2  -5  -3  376.35   12.92
  -2  -5  -3  351.99   16.74
  -2  -5  -3  359.01   14.85
   2   5   3  331.73   12.05
   2   6   4  180.73    8.16
   2   6   4  191.86    9.14
  -2  -6  -4  195.13   10.13
  -2  -6  -4  177.94   12.92
  -2  -6  -4  190.86   10.57
  -2  -6  -4  192.28    9.06
   2   7   5  541.85   19.55
  -2  -7  -5  553.44   21.90
  -2  -7  -5  559.44   26.27
   2   7   5  580.17   18.52
  -2  -7  -5  542.48   22.41
   2   8   6  176.28   10.19
  -2  -8  -6  192.57   12.37
   2   8   6  181.62    8.92
  -2  -8  -6  177.94   15.81
  -2  -9  -7    7.80    9.53
   2   9   7   16.63    3.60
  -2  -9  -7   14.38    5.49
   2   9   7   13.77    4.83
   2  10   8   24.85    6.14
  -2 -10  -8   29.65   10.99
   2  10   8   30.88    4.65
   2  11   9   53.06    5.90
   2  11   9   50.16    7.88
  -2 -11  -9   66.70   14.00
   2  12  10    9.56    5.59
  -2 -12 -10   26.24   12.39
   2  12  10    7.31    3.40
   2  13  11    0.48    2.98
   2  13  11    6.24    5.80
  -2 -13 -11   20.40   13.24
   2  14  12   10.11    7.02
   2  14  12    1.67    3.49
  -2 -14 -12   -5.02   12.59
  -1  12  15   13.45    6.44
   1 -12 -15   20.11   11.86
   1 -11 -14   21.34   10.88
  -1  11  14   -1.40    4.37
   1 -10 -13   49.54   11.97
  -1  10  13   34.88    6.59
  -1   9  12   53.90    6.94
   1  -9 -12   68.49   11.82
   1  -8 -11   16.72    7.93
  -1   8  11   29.19    5.13
   1  -7 -10    1.66    6.30
  -1   7  10    9.41    1.52
   1  -7 -10    8.59    3.99
  -1   7  10    7.44    3.47
   1  -6  -9  129.01    8.48
   1  -6  -9  129.99   11.24
  -1   6   9  151.91    5.21
  -1   6   9  147.69    5.38
  -1   6   9  147.78    7.98
  -1   5   8  459.57   12.73
   1  -5  -8  477.25   21.27
  -1   5   8  444.93   12.56
  -1   5   8  439.34   19.53
   1  -5  -8  473.22   17.33
  -1   5   8  471.06   15.49
  -1   4   7  155.45    6.72
   1  -4  -7  145.08    9.58
  -1   4   7  141.66    4.56
  -1   4   7  148.10    4.71
  -1   4   7  139.64    9.24
   1  -4  -7  161.38    7.33
   1   0  -3  287.89    9.65
   1   1  -2 1254.86   36.83
   1   1  -2 1331.91   38.42
  -1  -1   2 1379.39   36.96
   1   1  -2 1253.86   38.33
   1   2  -1   92.86    4.14
   1   2  -1   80.66    4.07
   1   2  -1   91.83    3.85
  -1  -3   0  428.39   14.95
  -1  -3   0  445.84   14.74
   1   3   0  417.07   14.96
   1   4   1  171.28    7.81
  -1  -4  -1  143.52    6.55
   1   4   1  161.77    6.33
  -1  -4  -1  136.71    7.35
  -1  -4  -1  138.18    7.03
  -1  -5  -2  675.89   23.37
  -1  -5  -2  675.84   23.11
   1   5   2  674.99   23.19
  -1  -5  -2  626.00   19.93
   1   5   2  675.58   19.78
  -1  -6  -3  456.39   17.76
  -1  -6  -3  469.68   15.69
   1   6   3  416.54   14.72
  -1  -6  -3  453.60   18.06
  -1  -6  -3  449.57   20.92
  -1  -7  -4   37.73    5.02
  -1  -7  -4   34.80    7.84
   1   7   4   33.66    3.91
  -1  -7  -4   33.41    4.59
  -1  -7  -4   36.76    5.46
   1   7   4   32.72    4.72
   1   8   5   77.89    7.13
  -1  -8  -5   76.91   11.23
   1   8   5   82.40    5.73
  -1  -8  -5   78.44    7.97
  -1  -9  -6  274.45   21.31
   1   9   6  284.31   14.03
   1   9   6  286.83   12.14
  -1  -9  -6  284.95   16.10
   1  10   7  112.78    9.46
  -1 -10  -7  127.10   15.94
  -1 -10  -7  118.63   10.80
   1  10   7  113.87    7.51
   1  11   8   -2.31    2.22
  -1 -11  -8   16.28   10.32
   1  11   8    2.20    4.48
   1  12   9   22.69    4.29
  -1 -12  -9   30.26   12.96
   1  12   9   30.96    7.09
   1  13  10   27.58    7.33
  -1 -13 -10   20.84   13.52
   1  13  10    9.94    3.74
  -1 -14 -11    8.92   14.28
   1  14  11    8.33    4.01
   1  14  11   -0.68    6.03
   0  12  16    3.51    5.38
   0 -12 -16   12.14   11.59
   0 -11 -15   31.94   11.91
   0  11  15    7.78    5.33
   0 -10 -14   32.37   10.64
   0  10  14   32.32    6.76
   0  -9 -13    1.21    6.91
   0   9  13    6.26    4.01
   0   8  12  108.62    8.06
   0  -8 -12  108.88   13.19
   0  -7 -11  143.93   10.14
   0  -7 -11  166.87   14.74
   0   7  11  158.60    9.10
   0   6  10    9.25    5.73
   0   6  10   10.48    3.51
   0  -6 -10    5.85    5.70
   0   6  10    8.92    1.25
   0  -6 -10    5.63    3.32
   0  -5  -9  135.43    7.82
   0   5   9  127.30    4.42
   0  -5  -9  153.04   11.24
   0   5   9  137.50   10.44
   0   5   9  136.26    7.24
   0   4   8 1639.94   43.88
   0   4   8 1632.58   40.78
   0  -4  -8 1674.35   54.94
   0   4   8 1595.30   53.83
   0  -3  -7  357.69   15.69
   0   3   7  331.78   14.89
   0   3   7  333.53   11.04
   0   1  -3  817.00   23.20
   0   1  -3  788.42   22.54
   0   1  -3  749.73   23.11
   0   2  -2  186.67    6.88
   0  -2   2  187.30    6.75
   0   2  -2  181.20    5.94
   0  -2   2  174.13    6.66
   0  -2   2  186.61    6.04
   0  -3   1  834.70   25.60
   0  -3   1  827.94   22.25
   0   3  -1  785.96   25.59
   0  -4   0  696.63   23.35
   0   4   0  733.33   20.22
   0   4   0  687.66   23.37
   0  -4   0  709.77   20.31
   0   5   1  138.59    7.80
   0  -5  -1  144.39    6.89
   0   5   1  131.72    6.27
   0  -5  -1  145.36    7.72
   0  -6  -2   48.83    4.65
   0  -6  -2   55.11    5.41
   0  -6  -2   49.36    7.84
   0   6   2   43.40    3.98
   0  -7  -3  304.66   17.60
   0  -7  -3  306.54   12.53
   0  -7  -3  298.49   14.17
   0   7   3  303.33   11.63
   0   7   3  300.10   12.66
   0  -8  -4  333.83   15.32
   0   8   4  287.19   12.07
   0  -8  -4  325.59   19.74
   0  -8  -4  310.48   15.37
   0   8   4  299.27   13.49
   0  -9  -5   18.35   10.18
   0   9   5    0.16    3.82
   0  -9  -5   10.87    4.99
   0   9   5    6.66    2.94
   0  10   6  145.61    8.50
   0 -10  -6  179.40   17.94
   0 -10  -6  133.99   11.19
   0  10   6  142.18   10.12
   0  11   7   81.54    6.95
   0 -11  -7  101.32   15.35
   0  11   7   89.17    9.02
   0 -12  -8   12.57   11.27
   0  12   8   19.20    4.26
   0  12   8   19.62    6.34
   0  13   9    1.71    3.04
   0  13   9    7.89    5.99
   0 -13  -9   -7.86   10.51
   0  14  10    3.92    3.62
   0 -14 -10   14.98   14.19
   1  11  16    0.28    5.04
  -1 -11 -16   14.02   10.09
   1  10  15    4.62    4.75
  -1 -10 -15   11.51    9.00
   1   9  14   54.47    7.38
  -1  -9 -14   52.53   11.43
  -1  -8 -13    3.89    6.32
   1   8  13    6.99    3.89
  -1  -7 -12   32.11    8.43
   1   7  12   28.71    7.85
   1   7  12   44.03    5.77
  -1  -6 -11  169.54   13.19
   1   6  11  143.18   12.63
   1   6  11  166.17    9.04
  -1  -6 -11  164.78   10.15
   1   5  10  255.38   15.34
   1   5  10  286.27   11.58
  -1  -5 -10  292.25   16.40
  -1  -4  -9  236.93   13.61
   1   4   9  226.84    9.26
   1   4   9  213.22   12.50
  -1  -4  -9  217.06    9.85
   1   4   9  215.89    6.36
  -1  -3  -8  502.42   20.67
   1   3   8  464.81   19.65
  -1  -3  -8  467.10   16.32
   1   3   8  466.61   14.97
   1   3   8  472.91   12.35
  -1  -2  -7  962.23   29.34
  -1  -1  -6  320.07   10.54
   1   0   5  411.25   10.79
  -1   0  -5  416.26   12.92
  -1   1  -4    6.25    1.16
   1  -1   4    2.00    0.83
  -1   1  -4    5.86    0.78
  -1   3  -2   87.04    5.11
   1  -3   2   85.36    4.44
   1  -3   2   83.88    4.74
   1  -4   1  124.41    6.21
   1  -4   1  142.59    7.09
  -1   4  -1  157.68    7.69
  -1   4  -1  160.96    6.33
   1  -5   0  668.88   23.58
  -1   5   0  737.89   20.61
  -1   5   0  679.73   23.74
   1  -5   0  684.11   20.59
   1  -6  -1  814.14   24.16
   1  -6  -1  777.33   27.58
  -1   6   1  826.38   23.77
   1  -6  -1  770.75   30.63
  -1   7   2   45.15    4.43
   1  -7  -2   44.09    8.51
   1  -7  -2   43.23    4.81
  -1   7   2   46.26    5.11
   1  -7  -2   53.44    5.70
   1  -8  -3  138.88   13.97
  -1   8   3  145.37    7.95
  -1   8   3  169.26    9.32
   1  -8  -3  151.47    9.08
   1  -8  -3  146.13    9.89
   1  -9  -4  413.27   19.28
  -1   9   4  412.73   15.69
  -1   9   4  417.42   17.21
   1  -9  -4  398.46   24.41
  -1  10   5   35.25    4.81
   1 -10  -5   27.96    6.42
  -1  10   5   21.92    5.52
   1 -10  -5   25.80   10.47
  -1  11   6    3.15    2.77
  -1  11   6    8.68    4.88
   1 -11  -6   16.88   10.55
  -1  12   7   26.86    4.76
   1 -12  -7   33.21   12.85
  -1  12   7   27.86    7.03
   1 -13  -8   39.71   14.19
  -1  13   8   45.97    8.55
  -1  13   8   41.93    5.79
   1 -14  -9    6.72   12.86
  -1  14   9   -1.49    3.05
   2  11  17   15.81    6.37
  -2 -11 -17   16.44   10.97
   2  10  16   15.00    5.57
  -2 -10 -16   19.77    9.64
  -2  -9 -15    2.75    6.22
   2   9  15   -4.68    3.66
  -2  -8 -14   28.84    8.91
   2   8  14   29.46    5.75
   2   7  13   97.10    8.01
   2   7  13  100.04   11.71
  -2  -7 -13  109.64   12.69
  -2  -6 -12   19.20    6.80
   2   6  12   14.66    6.64
   2   6  12   19.11    4.37
   2   5  11  135.65   11.57
  -2  -5 -11  122.06   11.61
   2   5  11  143.94    8.10
   2   4  10  754.96   19.34
   2   4  10  740.16   29.64
   2   4  10  718.07   22.95
  -2  -4 -10  729.11   30.31
   2   3   9  579.89   23.55
   2   3   9  581.71   18.20
  -2  -3  -9  565.78   19.89
   2   3   9  582.65   15.20
   2   3   9  559.73   15.08
  -2  -3  -9  537.22   23.65
   2   2   8   20.51    1.56
  -2  -2  -8   13.74    3.89
   2   2   8   21.90    2.83
   2   2   8   21.97    1.61
  -2  -2  -8   19.47    2.61
   2   2   8   19.75    4.14
   2   1   7   48.83    2.34
  -2  -1  -7   44.95    3.28
   2   1   7   47.54    2.32
  -2   0  -6  749.74   22.83
   2   0   6  714.02   19.13
  -2   1  -5 1650.62   46.86
   2  -1   5 1619.31   48.46
   2  -1   5 1678.63   42.23
  -2   1  -5 1731.92   49.38
  -2   2  -4  166.01    7.20
   2  -2   4  163.81    6.14
   2  -3   3  259.61    9.10
   2  -3   3  263.85    8.57
   2  -3   3  266.14   10.32
  -2   3  -3  296.19   10.91
  -2   4  -2  734.93   24.22
   2  -4   2  706.96   20.86
   2  -4   2  722.79   23.92
  -2   4  -2  732.48   20.93
   2  -5   1  177.00    8.94
  -2   5  -1  192.83    9.39
  -2   5  -1  200.61    8.12
   2  -5   1  193.18    8.19
   2  -6   0  164.25   11.39
   2  -6   0  162.75    8.89
  -2   6   0  147.29    7.30
   2  -6   0  159.78    8.01
   2  -7  -1  649.46   27.27
  -2   7   1  657.09   20.51
   2  -7  -1  617.56   23.77
   2  -7  -1  628.74   20.88
  -2   8   2  135.57    7.46
   2  -8  -2  127.91    8.29
  -2   8   2  119.84    8.10
   2  -8  -2  139.91   13.20
   2  -8  -2  126.76    9.19
  -2   9   3    1.00    2.25
   2  -9  -3    2.03    3.89
  -2   9   3   -2.27    3.49
   2  -9  -3    9.71    8.86
  -2  10   4   16.01    5.24
  -2  10   4   17.42    3.86
   2 -10  -4   20.87    5.70
   2 -10  -4   31.01   11.14
   2 -11  -5   54.03    8.15
   2 -11  -5   86.02   14.11
  -2  11   5   53.24    5.95
  -2  11   5   72.56    8.14
  -2  12   6   24.05    4.59
   2 -12  -6   17.84   11.36
  -2  12   6   20.56    6.18
  -2  13   7    4.84    5.71
  -2  13   7   -3.53    2.66
   2 -13  -7    6.78   11.64
  -2  14   8   12.28    4.18
   2 -14  -8   13.30   13.00
   2 -15  -9    3.01   13.70
  -2  15   9    7.96    4.26
  -3 -10 -17   20.80   10.43
   3  10  17   20.14    6.42
   3   9  16   24.83    6.39
  -3  -9 -16   39.00   10.70
   3   8  15   15.25    5.15
   3   8  15    4.00    7.31
  -3  -8 -15   13.07    7.72
   3   7  14    5.17    5.83
  -3  -7 -14   -2.56    5.10
   3   7  14    3.88    3.44
   3   6  13   61.19    9.52
  -3  -6 -13   62.70    9.87
   3   6  13   58.72    6.30
  -3  -5 -12   54.52    8.61
   3   5  12   50.68    5.60
   3   5  12   46.54    8.41
   3   4  11   14.91    1.56
   3   4  11   19.11    3.76
   3   4  11    9.60    5.49
  -3  -4 -11   13.46    5.52
   3   3  10  146.66    5.31
   3   3  10  140.61   10.56
   3   3  10  154.49    5.39
   3   3  10  151.67    7.85
  -3  -3 -10  165.28   11.59
   3   2   9  632.70   17.49
  -3  -2  -9  629.63   26.03
   3   2   9  653.67   17.57
   3   2   9  642.13   20.29
  -3  -2  -9  669.92   22.24
  -3  -1  -8 1314.40   40.74
   3   1   8 1307.85   34.09
   3   1   8 1313.01   34.09
   3   1   8 1374.80   36.72
   3   1   8 1335.73   44.49
   3   0   7  543.29   16.84
   3   0   7  550.61   21.01
   3   0   7  533.39   15.21
   3   0   7  551.03   16.80
  -3   0  -7  552.67   18.50
   3  -1   6  759.29   20.18
  -3   1  -6  675.22   23.53
   3  -1   6  758.49   22.77
  -3   2  -5 1029.26   32.54
  -3   2  -5 1003.97   29.34
   3  -2   5 1053.98   27.94
   3  -2   5 1044.67   29.34
  -3   3  -4  490.62   17.36
   3  -3   4  477.02   16.93
   3  -3   4  485.61   14.42
   3  -4   3  379.86   12.46
  -3   4  -3  366.23   14.33
   3  -4   3  353.80   13.94
   3  -4   3  361.34   12.07
  -3   4  -3  382.38   12.50
   3  -5   2 1166.13   39.42
  -3   5  -2 1158.72   37.73
   3  -5   2 1161.00   37.49
   3  -5   2 1168.98   32.69
  -3   5  -2 1195.48   32.69
   3  -6   1  427.70   16.95
   3  -6   1  415.88   18.90
  -3   6  -1  429.99   14.78
   3  -6   1  434.83   15.11
  -3   7   0   42.87    4.48
   3  -7   0   56.16    5.38
   3  -7   0   37.17    6.71
   3  -7   0   41.49    5.10
  -3   8   1  138.39    8.60
  -3   8   1  130.27    7.46
   3  -8  -1  150.63   13.19
   3  -8  -1  135.07    8.51
   3  -8  -1  113.22    8.96
  -3   9   2  134.39    8.10
   3  -9  -2  139.32   10.32
   3  -9  -2  142.93   14.43
  -3   9   2  159.03    9.89
  -3  10   3  215.68   10.88
  -3  10   3  244.84   12.93
   3 -10  -3  241.19   19.41
   3 -10  -3  206.28   13.57
   3 -11  -4   33.56   10.79
   3 -11  -4   34.25    6.85
  -3  11   4   20.05    5.79
  -3  11   4   20.66    4.35
   3 -12  -5   15.72   10.67
  -3  12   5   10.60    3.81
  -3  12   5   23.56    6.19
   3 -13  -6   48.66   13.41
  -3  13   6   28.00    5.32
  -3  14   7    2.23    3.33
   3 -14  -7   -2.98   10.44
   3 -15  -8   27.53   14.43
   4  10  18    6.85    5.33
  -4 -10 -18   25.94   10.46
  -4  -9 -17    5.61    6.93
   4   9  17    5.95    5.20
   4   8  16   11.85    8.26
  -4  -8 -16   37.77   10.11
   4   8  16   13.36    5.09
  -4  -7 -15   21.80    7.87
   4   7  15   26.57    8.70
   4   7  15   20.06    5.34
  -4  -6 -14    1.45    4.98
   4   6  14    0.52    5.30
   4   6  14    2.49    3.36
   4   5  13   34.47    8.05
   4   5  13   51.27    5.86
  -4  -5 -13   40.30    8.50
  -4  -4 -12  238.31   16.11
   4   4  12  258.97    7.94
   4   4  12  255.67   15.96
   4   4  12  252.47   11.97
   4   3  11  118.74    7.39
   4   3  11  123.77    4.98
  -4  -3 -11  128.62   10.87
   4   3  11  123.16   10.71
   4   2  10    0.84    3.24
   4   2  10    3.95    2.53
  -4  -2 -10    5.93    3.73
   4   2  10    4.31    1.48
   4   2  10    5.23    1.61
   4   1   9   88.43    4.23
   4   1   9   86.49    4.30
   4   1   9   95.57    7.90
  -4  -1  -9   95.21    6.01
   4   1   9   82.26    5.68
   4   0   8  319.09   11.65
   4   0   8  304.04   10.65
  -4   0  -8  312.22   12.43
   4   0   8  295.33   14.41
   4   0   8  310.72    9.96
   4  -1   7   38.64    3.06
   4  -1   7   41.62    3.88
   4  -1   7   40.00    4.98
   4  -1   7   40.25    3.16
  -4   1  -7   49.99    4.16
   4  -2   6   65.80    3.23
   4  -2   6   68.31    5.95
  -4   2  -6   58.80    4.71
   4  -2   6   61.72    3.98
   4  -2   6   66.39    4.32
   4  -3   5  845.92   24.37
   4  -3   5  844.80   27.64
  -4   3  -5  837.41   28.18
   4  -3   5  846.30   24.20
  -4   3  -5  831.22   24.38
  -4   4  -4  934.67   27.37
   4  -4   4  949.07   32.99
   4  -4   4  974.89   28.01
   4  -4   4  939.80   27.22
  -4   4  -4  954.05   31.78
   4  -4   4  967.14   31.36
   4  -5   3  179.86   10.45
  -4   5  -3  173.89    8.17
   4  -5   3  192.35    9.42
   4  -5   3  176.08    8.25
  -4   5  -3  172.57    9.63
   4  -5   3  196.87    7.80
   4  -6   2   90.03    6.72
  -4   6  -2   78.62    5.53
   4  -6   2  111.69    6.56
   4  -6   2   92.67    8.14
   4  -7   1  390.61   16.87
  -4   7  -1  419.62   14.88
   4  -7   1  383.75   14.97
   4  -7   1  393.77   19.12
   4  -8   0  243.26   11.69
   4  -8   0  281.73   16.39
  -4   8   0  245.79   10.96
   4  -8   0  234.43   12.97
  -4   8   0  232.77   11.84
  -4   9   1   14.70    3.47
   4  -9  -1   31.11    8.64
   4  -9  -1   15.62    4.85
  -4   9   1   15.79    4.75
   4  -9  -1   24.19    5.12
  -4  10   2   43.87    6.70
   4 -10  -2   76.78   12.11
  -4  10   2   47.94    5.72
   4 -10  -2   51.90    7.18
  -4  11   3  129.61   10.40
   4 -11  -3  118.35   14.43
   4 -11  -3  113.50   10.56
  -4  11   3  111.03    8.08
   4 -12  -4   23.92   10.44
  -4  12   4   30.64    5.10
  -4  13   5    8.45    3.87
   4 -13  -5   -9.75    9.12
  -4  14   6    7.33    4.23
   4 -14  -6   14.01   11.48
  -4  15   7    9.71    4.48
   4 -15  -7   27.46   13.79
   5   9  18    1.27    5.16
  -5  -9 -18    5.79    7.80
   5   8  17   12.76    5.37
  -5  -8 -17   18.01    7.81
   5   8  17   -3.59    7.53
   5   7  16    5.22    4.41
   5   7  16   -3.82    6.34
  -5  -7 -16    2.79    5.50
  -5  -6 -15   40.66    9.50
   5   6  15   41.92    6.31
   5   6  15   56.97   10.08
   5   5  14   10.40    6.28
   5   5  14   19.83    4.89
  -5  -5 -14   27.51    7.97
   5   4  13   11.74    3.99
   5   4  13   14.88    1.83
   5   4  13    8.15    5.85
  -5  -4 -13    9.70    5.37
   5   3  12   74.40    9.16
   5   3  12   69.38    6.31
  -5  -3 -12   62.23    8.80
   5   3  12   59.88    3.60
   5   2  11  208.23   10.41
   5   2  11  216.23    7.87
  -5  -2 -11  237.52   14.56
   5   1  10   65.64    7.61
   5   1  10   68.45    5.74
   5   1  10   61.96    3.84
   5   0   9  106.82    5.50
   5   0   9  117.69    8.82
   5   0   9  118.15    5.46
   5   0   9  118.53    6.97
  -5   0  -9  113.90    7.25
  -5   1  -8  292.53   12.88
   5  -1   8  311.96   14.75
   5  -1   8  297.67   11.81
   5  -1   8  300.58   11.44
   5  -1   8  304.00   10.50
   5  -2   7  645.94   21.77
  -5   2  -7  660.83   23.06
   5  -2   7  630.82   19.62
   5  -2   7  635.63   24.45
   5  -2   7  604.28   20.20
   5  -2   7  650.18   19.38
   5  -3   6    2.68    1.05
  -5   3  -6    6.25    2.29
  -5   3  -6    7.56    2.85
   5  -3   6    3.11    1.88
   5  -3   6    4.53    2.36
   5  -3   6    1.37    2.37
   5  -3   6    2.57    1.83
   5  -4   5  225.26   12.02
  -5   4  -5  236.08   11.57
   5  -4   5  239.67    8.48
   5  -4   5  221.69    9.62
   5  -4   5  240.81   10.41
  -5   4  -5  265.91   10.26
   5  -4   5  241.69   11.00
  -5   5  -4  682.90   24.89
   5  -5   4  669.71   21.18
  -5   5  -4  692.12   21.51
   5  -5   4  667.08   25.69
   5  -5   4  664.18   24.22
   5  -5   4  698.50   21.43
   5  -6   3  253.75   12.26
   5  -6   3  243.69   10.27
   5  -6   3  257.23   11.03
   5  -6   3  272.71   13.88
  -5   6  -3  264.68   11.04
   5  -7   2   87.08    6.08
  -5   7  -2   95.39    6.39
   5  -7   2   85.48    6.74
   5  -7   2   88.72    7.24
   5  -7   2   89.04    8.67
  -5   8  -1   90.65    7.77
   5  -8   1   96.84    9.88
   5  -8   1   77.99    7.47
   5  -8   1   66.06    6.59
  -5   8  -1   84.52    6.63
   5  -9   0  247.38   12.31
  -5   9   0  224.84   11.17
  -5   9   0  219.38   12.19
   5  -9   0  228.25   16.33
   5  -9   0  233.48   13.39
  -5  10   1  100.99    7.87
   5 -10  -1  119.92   13.07
   5 -10  -1  103.92    9.48
   5 -11  -2    3.83    7.08
  -5  11   2    6.53    3.52
   5 -12  -3   18.52    9.89
  -5  12   3   31.81    5.60
   5 -13  -4   51.19   12.49
  -5  13   4   50.64    6.75
  -5  14   5    4.84    3.71
   5 -14  -5   -0.58    9.97
   5 -15  -6    3.06   11.86
  -5  15   6    5.82    4.12
   6   8  18   -0.67    8.42
  -6  -8 -18   10.99    7.82
   6   8  18    2.66    5.24
   6   7  17   16.54    8.48
   6   7  17   16.11    5.86
  -6  -7 -17   21.83    8.46
   6   6  16    5.46    4.14
  -6  -6 -16   15.33    7.13
   6   6  16    8.65    7.10
   6   5  15   31.88    8.43
  -6  -5 -15   19.91    7.54
   6   5  15   10.06    4.51
  -6  -4 -14   26.22    7.58
   6   4  14   46.39    8.72
   6   4  14   39.24    6.00
   6   4  14   37.94    2.57
   6   3  13  113.49    8.37
  -6  -3 -13   99.14   11.43
   6   3  13  116.01    5.27
   6   3  13  123.04   11.63
   6   2  12    8.18    2.02
   6   2  12    4.53    3.12
  -6  -2 -12   12.53    5.27
   6   2  12    4.58    4.42
   6   1  11   58.53    4.03
   6   1  11   67.08    8.32
   6   1  11   64.24    6.01
   6   0  10  364.12   12.26
   6   0  10  365.89   17.83
   6   0  10  348.68   14.32
   6  -1   9  444.82   16.39
   6  -1   9  447.58   19.81
   6  -1   9  434.10   14.44
   6  -2   8   30.49    2.84
   6  -2   8   28.97    4.14
   6  -2   8   25.42    3.37
   6  -2   8   20.04    4.65
   6  -2   8   25.15    3.22
  -6   2  -8   29.96    4.35
  -6   3  -7  242.08   12.23
   6  -3   7  251.78   10.22
   6  -3   7  243.24    8.85
   6  -3   7  251.38   13.01
  -6   3  -7  253.66   10.62
   6  -3   7  246.42   11.06
   6  -3   7  231.42   10.99
   6  -4   6  169.25   10.35
  -6   4  -6  168.45   10.02
   6  -4   6  153.61    8.90
   6  -4   6  157.55    8.70
   6  -4   6  169.35    6.68
   6  -4   6  173.83    8.35
  -6   4  -6  175.06    8.61
   6  -5   5   43.41    4.57
   6  -5   5   56.03    6.35
   6  -5   5   41.32    5.04
  -6   5  -5   47.76    5.76
  -6   5  -5   52.80    4.93
   6  -5   5   44.48    3.51
   6  -5   5   46.94    5.05
   6  -6   4   20.74    4.01
   6  -6   4   30.32    3.14
   6  -6   4   24.52    4.03
   6  -6   4   23.20    4.97
  -6   6  -4   16.71    3.46
   6  -6   4   23.47    4.43
   6  -7   3  201.73    9.36
   6  -7   3  193.48   10.07
   6  -7   3  183.49   10.41
   6  -7   3  202.75   12.67
  -6   7  -3  200.50    9.96
   6  -7   3  205.88   11.46
  -6   8  -2  130.02    8.19
   6  -8   2  138.94    8.35
   6  -8   2  125.04    9.55
   6  -8   2  148.87   11.62
   6  -8   2  151.15    9.25
   6  -9   1    6.17    3.02
   6  -9   1    0.27    5.64
   6  -9   1    7.65    3.95
   6  -9   1    6.28    3.93
  -6   9  -1    6.07    3.00
  -6  10   0   61.95    6.63
   6 -10   0   59.10    9.73
   6 -11  -1   69.02   11.01
  -6  11   1   65.69    6.93
   6 -12  -2    9.17    8.31
  -6  12   2   14.76    4.29
   6 -13  -3   -4.77    8.38
  -6  13   3    2.24    3.60
  -6  14   4   10.69    4.59
   6 -14  -4   14.00   10.77
  -6  15   5   10.08    4.97
   6 -15  -5   22.41   12.32
   7   7  18    5.04    8.28
  -7  -7 -18    3.20    6.64
   7   7  18    3.28    5.18
   7   6  17    6.21    4.80
  -7  -6 -17   13.87    7.35
   7   6  17   13.67    7.90
  -7  -5 -16   12.85    6.76
   7   5  16   35.26    6.44
   7   5  16   28.33    8.40
  -7  -4 -15   13.08    6.71
   7   4  15   17.96    4.91
   7   4  15    6.71    5.75
  -7  -3 -14    7.38    5.35
   7   3  14    9.40    2.13
   7   3  14   11.85    4.16
   7   3  14   10.47    5.68
   7   2  13  119.57   11.31
   7   2  13  109.25    5.57
  -7  -2 -13  105.33   11.50
   7   2  13  102.07    8.34
   7   1  12  120.58   10.94
   7   1  12  112.70    5.95
   7   0  11    6.98    3.14
   7   0  11   10.16    2.53
   7   0  11    7.69    4.44
   7  -1  10   46.65    5.44
   7  -1  10   52.47    4.46
   7  -1  10   55.11    7.19
   7  -2   9  170.90    8.25
   7  -2   9  194.18   12.05
   7  -2   9  183.17    9.85
   7  -3   8  107.75    8.81
   7  -3   8  109.64    6.66
   7  -3   8  127.15    7.84
  -7   4  -7   42.32    5.69
   7  -4   7   53.93    5.72
   7  -4   7   40.64    6.02
   7  -4   7   46.09    4.68
   7  -5   6  248.20   11.68
  -7   5  -6  215.33   10.56
   7  -5   6  212.47   12.65
   7  -5   6  222.46   10.47
   7  -6   5  107.36    7.91
   7  -6   5  126.53    9.84
  -7   6  -5  114.68    7.58
   7  -7   4   14.86    5.03
   7  -7   4   17.09    4.10
  -7   7  -4    9.51    3.41
   7  -8   3   50.59    6.07
   7  -8   3   30.81    6.56
  -7   8  -3   39.18    5.32
   7  -9   2  100.38   10.50
   7  -9   2   91.97    8.24
  -7   9  -2  113.45    8.06
  -7  10  -1   57.07    6.64
   7 -10   1   69.92    9.85
   7 -10   1   53.49    6.85
   7 -11   0    7.49    6.51
  -7  11   0    3.16    3.16
   7 -12  -1   21.40    9.53
  -7  12   1   30.81    5.70
  -7  13   2   42.95    6.65
   7 -13  -2   33.67   10.56
  -7  14   3    1.15    3.88
   7 -14  -3   -6.58    8.37
   7 -15  -4   -8.71    9.26
  -7  15   4   -5.53    3.87
   8   7  19    7.34    6.03
   8   7  19    3.80    8.28
  -8  -7 -19    1.47    6.90
   8   6  18    6.88    5.24
   8   6  18   -4.18    7.12
  -8  -6 -18   17.41    8.13
   8   5  17    6.88    7.36
  -8  -5 -17    4.71    6.24
   8   5  17    9.32    5.00
  -8  -4 -16   43.86   10.00
   8   4  16   23.65    6.33
   8   4  16   37.37    9.06
  -8  -3 -15   22.34    7.48
   8   3  15   32.09    3.04
   8   3  15   37.37    8.25
   8   3  15   26.61    5.74
   8   2  14   -1.20    1.79
   8   2  14   -1.52    4.05
  -8  -2 -14    5.65    5.45
   8   2  14   -1.75    3.14
   8   1  13   42.49    4.04
   8   1  13   32.14    6.61
  -8  -1 -13   26.58    7.21
   8   1  13   37.06    5.88
   8   0  12  275.27   10.80
   8   0  12  264.59   16.25
   8   0  12  250.82   13.07
   8  -1  11   43.68    7.21
   8  -1  11   44.92    5.83
   8  -1  11   34.57    3.92
   8  -2  10   38.07    6.47
   8  -2  10   42.74    4.53
   8  -2  10   41.60    5.65
   8  -3   9   66.10    6.67
   8  -3   9   87.59    8.54
   8  -3   9   73.19    5.89
   8  -4   8    7.92    3.51
   8  -4   8    4.38    3.53
   8  -4   8    7.72    3.07
   8  -5   7   12.47    4.58
   8  -5   7   14.81    4.27
   8  -5   7   16.16    3.81
   8  -6   6  131.20    8.36
   8  -6   6  125.80    9.04
  -8   6  -6  122.15    8.29
   8  -6   6  140.62   10.68
  -8   7  -5  163.90    9.70
   8  -7   5  158.31   11.99
   8  -8   4   74.41    7.15
  -8   8  -4   80.14    7.27
   8  -8   4   63.59    8.42
  -8   9  -3   11.29    3.93
   8  -9   3   17.29    4.62
   8  -9   3   12.82    5.68
   8 -10   2   36.95    6.09
  -8  10  -2   22.17    5.00
   8 -10   2   36.57    7.68
  -8  11  -1   72.56    7.87
   8 -11   1  111.01   12.08
  -8  12   0   22.09    5.19
   8 -12   0   24.99    8.70
   8 -13  -1   -4.24    6.42
  -8  13   1    3.44    4.16
   8 -14  -2   17.45    9.50
  -8  14   2   13.33    5.17
  -8  15   3    7.82    4.84
   8 -15  -3   -2.61    9.23
   9   6  19   -2.16    8.10
   9   6  19    3.43    5.60
  -9  -6 -19    4.28    6.99
   9   5  18   11.06    5.72
  -9  -5 -18   11.80    7.62
   9   5  18   -0.94    6.92
   9   4  17    4.52    4.84
  -9  -4 -17   15.57    7.26
   9   4  17   -1.29    5.85
   9   3  16    5.33    4.23
   9   3  16   12.44    6.79
  -9  -3 -16    5.89    6.09
   9   3  16    6.41    1.95
   9   2  15   35.36    8.02
  -9  -2 -15   28.31    8.04
   9   2  15   35.86    3.64
   9   2  15   29.41    6.07
   9   1  14   29.94    6.00
   9   1  14   31.89    7.53
  -9  -1 -14   24.32    6.99
   9   1  14   31.61    3.81
   9   0  13   59.25    5.10
   9   0  13   66.44    7.59
   9   0  13   56.69    8.86
   9  -1  12   78.87    8.01
   9  -1  12   72.18    9.26
   9  -1  12   74.31    5.83
   9  -2  11   34.48    6.87
   9  -2  11   35.85    5.65
   9  -2  11   29.94    4.19
   9  -3  10   -2.05    3.42
   9  -3  10   -0.20    3.20
   9  -3  10    0.77    2.30
   9  -4   9   41.96    6.88
   9  -4   9   34.47    5.83
   9  -4   9   33.27    4.80
   9  -5   8   99.95    7.64
   9  -5   8  117.76    9.97
   9  -5   8  116.60    9.10
   9  -6   7  177.82   10.24
   9  -6   7  175.65   11.19
   9  -6   7  178.72   12.75
   9  -7   6    7.97    4.38
   9  -7   6    8.16    3.69
   9  -8   5   27.32    6.81
  -9   8  -5   43.12    6.15
   9  -9   4   57.25    8.53
  -9   9  -4   58.84    7.21
   9  -9   4   58.92    7.01
   9 -10   3   72.72    9.79
  -9  10  -3   64.09    7.57
   9 -10   3   71.35    7.86
   9 -11   2   -3.97    4.63
  -9  11  -2    6.41    4.02
   9 -12   1   14.26    7.24
  -9  12  -1   19.42    5.40
  -9  13   0   25.91    5.86
   9 -13   0   15.18    8.56
   9 -14  -1   -2.26    7.56
  -9  14   1    9.00    4.88
  -9  15   2    6.89    4.98
   9 -15  -2    2.97    9.54
  10   5  19    3.05    6.91
  10   5  19    1.52    5.34
  10   4  18   11.85    5.82
  10   4  18   -2.71    6.07
 -10  -4 -18   22.98    9.06
 -10  -3 -17    6.11    6.75
  10   3  17   19.41    7.86
  10   3  17    2.88    4.73
  10   2  16   -3.67    3.51
  10   2  16   12.63    6.38
  10   2  16   -2.02    2.13
 -10  -2 -16   -2.20    5.37
  10   1  15    1.00    2.32
 -10  -1 -15    3.81    5.99
  10   1  15    3.00    4.13
  10   1  15   10.84    6.11
  10   0  14   41.86    4.60
  10   0  14   41.50    8.16
  10  -1  13   34.74    6.34
  10  -1  13   39.27    4.73
  10  -1  13   31.24    7.46
  10  -2  12   -3.69    3.38
  10  -2  12    1.24    4.33
  10  -2  12    5.27    2.76
  10  -3  11   48.76    7.91
  10  -3  11   41.03    5.09
  10  -3  11   50.40    7.04
  10  -4  10   32.10    6.67
  10  -4  10   44.32    6.68
  10  -4  10   33.24    4.95
  10  -5   9   29.73    5.03
  10  -5   9   25.03    5.70
  10  -5   9   38.62    7.13
  10  -6   8   16.91    5.58
  10  -6   8   18.43    4.25
  10  -7   7   51.77    6.36
  10  -7   7   53.06    7.95
  10  -8   6   40.31    6.06
  10  -8   6   36.60    7.37
  10  -9   5    1.36    4.54
 -10   9  -5    0.68    3.40
  10 -10   4   16.77    6.36
 -10  10  -4    7.88    4.30
  10 -10   4   10.49    4.63
 -10  11  -3   21.71    5.60
  10 -11   3   18.82    7.11
 -10  12  -2   14.17    5.10
  10 -12   2   13.72    7.04
  10 -13   1    1.60    7.18
 -10  13  -1    2.23    4.35
 -10  14   0    7.36    4.92
  10 -14   0   -6.94    7.01
 -11  -3 -18    3.10    6.83
  11   3  18    0.14    4.91
  11   3  18    9.13    6.86
  11   2  17   15.21    5.97
  11   2  17   15.33    2.85
 -11  -2 -17   17.18    7.89
  11   2  17   10.18    7.21
 -11  -1 -16    2.53    5.59
  11   1  16    1.51    4.49
  11   1  16    2.32    2.59
  11   1  16    8.39    6.30
  11   0  15    5.81    4.77
  11   0  15    1.11    2.56
 -11   0 -15    5.19    5.68
  11   0  15   -1.79    3.48
  11  -1  14    1.42    4.43
  11  -1  14   23.57    6.99
  11  -1  14    4.30    2.84
  11  -2  13   20.40    3.93
  11  -2  13   26.32    7.02
  11  -2  13   20.96    5.82
  11  -3  12   10.79    3.58
  11  -3  12    6.38    5.12
  11  -3  12   10.07    4.77
  11  -4  11   14.77    5.65
  11  -4  11   14.55    5.34
  11  -4  11    9.94    3.70
  11  -5  10   45.88    7.36
  11  -5  10   47.11    5.94
  11  -5  10   35.43    7.29
  11  -6   9   47.66    6.22
  11  -6   9   47.84    7.94
  11  -7   8    4.22    3.37
  11  -7   8    1.62    3.91
  11  -8   7   30.14    7.11
  11  -8   7    9.84    4.54
  11  -9   6   55.61    8.90
  11  -9   6   22.41    5.61
  11 -10   5   10.12    6.11
  11 -11   4    0.80    5.61
 -11  11  -4   -0.86    4.08
  11 -11   4    7.45    4.51
 -11  12  -3   10.64    5.04
  11 -12   3   15.45    7.23
 -11  13  -2    4.53    5.00
  11 -13   2   -1.51    6.73
 -11  14  -1    3.30    5.11
  11 -14   1   -3.08    6.89
 -12  -2 -18    6.05    7.42
  12   2  18   -1.66    5.04
  12   2  18    0.75    6.37
  12   1  17   18.80    8.04
  12   1  17   -0.67    4.59
 -12  -1 -17   22.56    8.55
  12   1  17    7.20    3.06
  12   0  16   14.49    7.02
  12   0  16   18.47    5.92
 -12   0 -16   13.35    7.27
  12   0  16   20.17    4.09
  12  -1  15   21.13    7.61
  12  -1  15    7.18    5.22
  12  -1  15   15.26    3.91
  12  -2  14    0.61    4.97
  12  -2  14    0.57    4.34
  12  -2  14   -0.69    2.65
  12  -3  13   15.26    3.98
  12  -3  13    8.51    5.06
  12  -3  13    2.62    4.89
  12  -4  12   14.94    4.20
  12  -4  12   22.31    6.92
  12  -4  12   20.50    6.16
  12  -5  11    2.65    3.13
  12  -5  11    3.30    4.97
  12  -6  10   14.71    4.58
  12  -6  10    6.09    5.58
  12  -7   9   35.54    6.01
  12  -7   9   29.01    7.54
  12  -8   8   22.34    6.85
  12  -8   8   15.88    4.71
  12  -9   7    4.45    5.31
  12  -9   7   -0.82    3.77
  12 -10   6    8.35    6.06
  12 -10   6    6.21    4.54
  12 -11   5   10.53    6.36
  12 -11   5    9.74    5.22
 -12  12  -4    7.73    5.24
  12 -12   4    0.42    6.15
 -12  13  -3    6.94    5.23
 -13   0 -17    7.22    7.50
  13   0  17    9.96    5.89
  13   0  17    1.55    5.74
  13   0  17    1.82    3.12
  13  -1  16    4.10    3.50
  13  -1  16    8.47    5.55
  13  -1  16    0.01    4.94
  13  -2  15    3.40    5.85
  13  -2  15    4.75    3.41
  13  -2  15    7.63    5.48
  13  -3  14    3.17    3.08
  13  -3  14    7.40    5.31
  13  -3  14   12.88    6.51
  13  -4  13    2.62    4.71
  13  -4  13    2.82    3.16
  13  -5  12   13.50    4.23
  13  -5  12   10.19    6.07
  13  -6  11   14.46    4.52
  13  -6  11   15.38    6.60
  13  -7  10   -3.57    2.79
  13  -7  10    0.39    5.19
  13  -8   9    8.13    3.99
  13  -9   8   21.04    5.58
  13 -10   7    8.29    5.03
  13 -11   6   -0.96    4.07
  14  -1  17    0.91    5.73
 -14   1 -17    1.98    7.80
  14  -1  17    7.06    3.88
  14  -2  16   -3.53    3.02
  14  -3  15   -2.15    3.08
  14  -4  14   -1.10    2.96
  14  -5  13   -0.63    3.15
  14  -6  12   -1.14    3.48
  14  -7  11    8.99    4.49
  14  -8  10    3.23    4.26
  14  -9   9   -2.36    3.94
  14 -10   8    3.26    4.75
  14 -11   7    3.85    5.15
  15  -4  15    1.69    3.39
  15  -5  14    7.14    4.30
  15  -6  13    3.86    4.05
  15  -7  12    1.49    3.88
  15  -8  11    0.94    4.14
  15  -9  10   11.19    5.27
 -19   7  -6    7.10    5.98
  19  -6   7    9.71    5.51
  19  -5   8    7.54    4.91
  19  -4   9   -3.28    3.62
  19  -3  10    6.06    4.66
 -18  10  -2    3.36    4.85
 -18   9  -3    5.06    5.31
 -18   8  -4    1.41    5.17
 -18   7  -5   10.65    5.33
  18  -6   6    6.08    4.46
  18  -5   7    3.50    4.36
  18  -4   8   12.01    4.98
  18  -3   9    7.85    4.59
  18  -2  10    0.64    3.91
  18  -1  11    0.43    4.05
  18   0  12    0.65    4.20
 -17  11   0    2.27    4.38
 -17  10  -1   15.41    5.61
 -17   9  -2   24.86    6.34
 -17   8  -3   -2.28    4.14
 -17   7  -4   -2.19    4.39
 -17   6  -5    7.53    4.61
  17  -5   6    7.30    4.36
  17  -4   7    7.22    4.39
  17  -3   8    3.94    3.75
  17  -2   9    8.38    4.22
  17  -1  10    4.34    3.93
  17   0  11    0.41    3.72
  17   1  12    3.59    3.97
  17   2  13    6.01    4.42
 -16  12   2    6.48    4.55
 -16  11   1    7.37    4.57
 -16  10   0    3.14    4.29
 -16   9  -1   -0.91    3.79
 -16   8  -2   26.69    5.66
 -16   7  -3   24.82    5.96
 -16   6  -4   -1.79    3.99
 -16   5  -5   -0.63    3.62
  16  -5   5    2.00    3.69
 -16   4  -6   22.85    6.14
  16  -4   6   18.83    5.12
  16  -3   7   17.89    4.91
  16  -2   8    1.72    3.44
  16  -1   9    9.14    4.10
  16   0  10   15.74    5.06
  16   1  11    5.71    3.89
  16   2  12    1.39    3.70
  16   3  13    6.88    4.39
  16   4  14    6.90    4.41
 -15  12   3    2.63    3.99
 -15  11   2    3.38    3.93
 -15  10   1    7.75    4.34
 -15   9   0   37.90    6.38
 -15   8  -1   10.78    4.34
 -15   7  -2    8.32    4.26
 -15   6  -3   61.94    7.47
  15  -5   4   28.34    5.76
 -15   5  -4   33.24    6.08
 -15   4  -5   10.55    4.10
  15  -4   5    7.20    3.64
 -15   3  -6   20.33    5.54
  15  -3   6   20.95    5.01
  15  -2   7   69.83    7.47
  15  -1   8   20.67    5.15
  15   0   9   -2.26    2.75
  15   1  10   19.94    4.98
  15   2  11   15.46    4.72
  15   3  12    0.75    3.34
  15   4  13    2.57    3.38
  15   5  14   10.26    4.36
 -14  13   5    4.64    4.02
 -14  12   4    4.65    3.83
 -14  11   3   24.37    5.21
 -14  10   2   10.61    3.98
 -14   9   1    1.52    3.08
 -14   8   0   35.24    5.84
 -14   7  -1   37.90    5.97
 -14   6  -2   33.95    5.87
  14  -5   3   28.73    5.64
 -14   5  -3   33.35    5.82
 -14   4  -4   44.64    6.38
  14  -4   4   60.20    6.79
 -14   3  -5   52.40    6.88
  14  -3   5   55.92    6.63
  14  -2   6    2.29    3.08
 -14   2  -6   -5.24    3.30
  14  -1   7   16.17    4.23
  14   0   8   40.44    5.83
  14   1   9   21.42    4.69
  14   2  10   -3.74    2.55
  14   3  11   18.17    4.76
  14   4  12    4.69    3.45
  14   5  13    0.56    3.08
  14   6  14   14.57    4.56
 -13  13   6    2.57    3.62
 -13  12   5   19.01    4.74
 -13  11   4    1.32    3.32
 -13  10   3   25.59    5.03
 -13   9   2   44.23    6.07
 -13   8   1    7.83    3.79
 -13   7   0   14.08    4.18
  13  -7   0   29.42    5.37
 -13   6  -1  128.20    8.69
  13  -6   1  147.47   10.05
  13  -5   2  125.25    9.09
  13  -5   2  138.71    9.43
 -13   5  -2  126.39    8.58
 -13   4  -3   19.13    4.43
  13  -4   3   21.27    4.86
  13  -4   3   26.08    4.64
  13  -3   4   24.14    4.79
  13  -3   4   19.76    4.37
 -13   3  -4   19.87    4.77
  13  -2   5  128.21    9.07
  13  -2   5  151.45    9.39
 -13   2  -5  133.75    9.32
  13  -1   6   36.84    5.63
 -13   1  -6   39.81    6.22
  13  -1   6   44.91    5.77
  13   0   7    3.14    2.95
  13   0   7    5.19    3.30
  13   1   8   39.75    5.76
  13   1   8   51.57    6.86
  13   2   9   71.15    8.13
  13   2   9   86.44    7.65
 -13  -3 -10    8.99    5.77
  13   3  10    6.96    3.56
  13   3  10    4.73    3.76
  13   4  11    7.93    5.87
 -13  -4 -11    5.03    6.00
  13   4  11   -0.21    2.85
 -13  -5 -12   12.68    6.45
  13   5  12   15.03    7.15
  13   5  12   15.49    4.36
  13   6  13    6.66    7.64
  13   6  13   10.47    3.96
 -13  -6 -13   24.01    8.19
  13   7  14    1.98    3.55
 -13  -7 -14   13.01    8.69
  13   7  14  -10.90    8.30
 -12  13   7   14.48    6.50
 -12  13   7    5.55    3.53
 -12  12   6    6.96    3.51
  12 -12  -6    2.94    4.55
 -12  12   6   14.29    6.27
 -12  11   5   24.74    6.74
  12 -11  -5   24.36    6.24
 -12  11   5   29.98    4.93
  12 -10  -4   11.95    5.00
 -12  10   4   19.19    6.00
 -12  10   4   12.87    3.73
  12  -9  -3    1.33    3.29
 -12   9   3    0.17    2.59
 -12   9   3   -0.49    3.93
  12  -8  -2  101.68    9.10
  12  -8  -2   67.40    8.03
 -12   8   2  101.68    9.36
 -12   8   2   89.96    7.37
  12  -7  -1  165.51   10.58
  12  -7  -1  131.44   10.33
 -12   7   1  129.99   10.25
 -12   7   1  133.73    8.51
 -12   6   0   85.78    6.94
  12  -6   0   67.09    6.85
 -12   6   0   75.67    7.84
  12  -6   0   62.61    7.29
  12  -5   1   25.28    5.02
  12  -5   1   18.70    4.16
 -12   5  -1   20.30    4.25
 -12   5  -1   19.47    5.09
  12  -4   2  155.95    9.56
 -12   4  -2  159.31    9.13
  12  -4   2  173.40   10.00
  12  -4   2  153.16   10.40
 -12   3  -3  166.13    9.48
  12  -3   3  178.50   11.21
  12  -3   3  182.54   10.36
  12  -3   3  172.09    9.84
 -12   2  -4    9.47    3.51
  12  -2   4    7.58    3.09
  12  -2   4    7.57    2.92
  12  -1   5   88.73    7.17
 -12   1  -5   76.36    7.16
  12  -1   5   72.34    6.73
 -12   0  -6   79.29    7.50
  12   0   6   83.02    7.02
  12   0   6   78.85    7.34
  12   1   7   22.98    4.41
  12   1   7   25.91    5.59
 -12  -1  -7   26.09    5.85
  12   1   7   26.89    5.00
  12   1   7   11.64    4.76
  12   2   8    2.54    2.92
  12   2   8    8.56    3.60
  12   2   8    5.61    4.23
 -12  -2  -8    2.62    4.22
  12   2   8    6.62    4.76
  12   3   9   55.66    7.29
  12   3   9   49.73    5.88
 -12  -3  -9   42.12    7.92
  12   3   9   61.20    8.31
  12   3   9   58.16    7.54
  12   4  10   45.28    7.35
 -12  -4 -10   38.02    8.47
  12   4  10   32.68    5.14
  12   4  10   40.52    7.84
  12   5  11    8.42    5.04
 -12  -5 -11    5.96    5.88
  12   5  11   12.01    6.83
  12   5  11    6.73    3.17
 -12  -6 -12   19.47    8.13
  12   6  12    8.07    7.49
  12   6  12    5.51    3.07
 -12  -7 -13   24.84    8.97
  12   7  13    0.77    8.28
  12   7  13    6.01    3.59
  12   8  14    9.71    4.02
 -12  -8 -14   18.76    9.51
 -11  13   8   13.15    3.82
 -11  13   8   15.73    6.55
  11 -12  -7    6.89    5.43
 -11  12   7    2.61    4.90
 -11  12   7    8.80    3.63
 -11  11   6    0.62    4.48
 -11  11   6   -1.02    2.58
  11 -11  -6    2.90    3.80
  11 -10  -5   61.54    8.32
 -11  10   5   76.86    6.59
 -11  10   5   49.36    7.91
 -11   9   4  133.14    8.29
 -11   9   4  139.04   10.26
  11  -9  -4  135.21   10.77
 -11   8   3   66.92    6.06
 -11   8   3   63.20    7.69
  11  -8  -3   68.84    7.70
  11  -8  -3   71.91    7.85
  11  -7  -2   44.24    6.41
 -11   7   2   34.10    4.66
 -11   7   2   34.83    5.93
  11  -7  -2   33.58    5.41
 -11   6   1   95.32    6.57
  11  -6  -1   93.90    7.65
  11  -6  -1  101.00    8.31
 -11   6   1   96.88    8.16
 -11   5   0  249.54   12.45
  11  -5   0  248.88   12.44
 -11   5   0  233.83   10.96
  11  -5   0  231.97   12.92
  11  -4   1   80.39    7.08
  11  -4   1   71.86    6.35
 -11   4  -1   66.45    5.82
  11  -4   1   69.02    6.36
 -11   4  -1   61.91    6.71
 -11   3  -2   61.96    6.76
 -11   3  -2   59.63    5.58
  11  -3   2   65.68    6.04
  11  -3   2   76.72    6.90
  11  -3   2   60.54    5.93
  11  -2   3  177.44   10.63
 -11   2  -3  191.58    9.58
  11  -2   3  181.84   10.05
  11  -2   3  177.62    9.41
  11  -1   4  130.83    8.41
 -11   1  -4  119.33    7.91
  11  -1   4  134.78    8.08
  11  -1   4  133.68    9.11
  11  -1   4  129.20    8.43
  11   0   5    0.87    3.02
  11   0   5   -0.50    2.09
  11   0   5    4.43    2.54
  11   0   5    4.81    3.37
 -11   0  -5    4.88    3.11
  11   1   6  104.76    7.29
 -11  -1  -6  121.64    8.38
  11   1   6  121.24    9.08
  11   1   6  119.06    8.51
 -11  -1  -6  115.78    9.32
  11   1   6  115.34    8.76
  11   2   7  182.18   11.14
  11   2   7  170.09   10.92
 -11  -2  -7  197.10   12.66
  11   2   7  175.26   11.74
  11   2   7  170.63    9.64
  11   3   8    9.62    5.26
  11   3   8   18.82    4.78
  11   3   8   19.32    5.24
 -11  -3  -8   19.24    5.86
  11   3   8   12.80    3.63
  11   4   9    6.61    5.12
  11   4   9    6.96    3.02
  11   4   9   13.54    4.90
 -11  -4  -9    8.41    5.47
  11   4   9    3.63    3.41
  11   5  10   35.99    7.96
 -11  -5 -10   50.36    9.07
  11   5  10   55.07    7.69
  11   5  10   44.91    5.55
  11   6  11   16.94    4.00
 -11  -6 -11   33.89    9.19
  11   6  11   13.59    5.17
  11   6  11   20.38    8.20
  11   7  12    3.28    3.13
  11   7  12    5.62    4.96
  11   7  12   -5.18    7.00
 -11  -7 -12   -2.32    6.07
  11   8  13    1.66    3.24
  11   8  13   16.19    6.41
 -11  -8 -13   17.21    8.18
 -11  -9 -14   12.80    9.77
  11   9  14    2.58    3.44
 -10  13   9    0.12    2.68
 -10  13   9    1.55    5.27
  10 -13  -9   -9.54    9.77
 -10  12   8    6.52    5.32
  10 -12  -8    0.71    9.08
 -10  12   8    3.17    2.87
  10 -12  -8    9.44    5.58
 -10  11   7   42.66    4.99
  10 -11  -7   18.80    9.80
  10 -11  -7   35.18    7.47
 -10  11   7   31.35    6.76
  10 -10  -6   58.64    8.26
 -10  10   6   41.76    6.89
  10 -10  -6   48.71   10.23
 -10  10   6   50.42    5.25
  10  -9  -5    0.63    2.87
  10  -9  -5    0.26    6.72
 -10   9   5    4.44    3.71
 -10   9   5    4.72    2.56
  10  -8  -4   79.55    9.87
 -10   8   4   71.37    5.76
  10  -8  -4   59.43    7.27
  10  -8  -4   75.62    7.72
 -10   8   4   67.73    7.27
 -10   7   3  145.97    9.52
  10  -7  -3  152.81   10.18
  10  -7  -3  178.40   12.37
 -10   7   3  128.25    7.53
  10  -7  -3  142.00   10.11
 -10   6   2   55.35    6.26
  10  -6  -2   51.01    6.12
 -10   6   2   54.07    5.01
  10  -6  -2   63.97    7.14
  10  -6  -2   52.58    5.99
  10  -5  -1   28.10    4.38
 -10   5   1   27.51    4.92
  10  -5  -1   32.14    4.81
  10  -5  -1   21.45    4.24
 -10   5   1   22.58    3.73
  10  -4   0  440.04   17.26
  10  -4   0  403.81   15.68
 -10   4   0  403.82   15.04
 -10   4   0  423.95   16.52
  10  -4   0  430.16   17.95
  10  -3   1  336.66   15.31
  10  -3   1  333.77   14.56
 -10   3  -1  343.92   13.22
 -10   3  -1  340.37   14.31
  10  -3   1  369.77   13.94
  10  -2   2   18.89    3.80
 -10   2  -2   25.58    3.86
  10  -2   2   20.54    3.65
  10  -2   2   24.79    3.82
  10  -1   3   43.66    5.09
  10  -1   3   43.55    4.66
 -10   1  -3   47.04    4.96
  10  -1   3   40.12    4.65
  10   0   4  458.80   18.80
  10   0   4  442.50   16.21
  10   0   4  432.60   17.68
 -10   0  -4  430.57   16.31
  10   1   5   77.36    6.98
 -10  -1  -5   80.17    7.35
  10   1   5   83.10    7.02
 -10  -1  -5   94.52    7.24
  10   1   5   79.52    6.84
  10   1   5   89.28    7.17
  10   1   5   85.41    6.39
  10   2   6   17.96    3.17
 -10  -2  -6   14.99    3.93
 -10  -2  -6   21.29    4.97
  10   2   6   15.32    4.67
  10   2   6   21.58    4.58
  10   2   6   23.40    4.50
 -10  -3  -7  164.79   12.06
  10   3   7  162.76   10.23
  10   3   7  175.74   11.90
  10   3   7  161.90    8.86
  10   3   7  162.22   10.45
  10   4   8   55.54    5.69
 -10  -4  -8   56.22    8.36
  10   4   8   44.88    7.79
  10   4   8   61.00    7.12
  10   4   8   44.46    6.50
 -10  -5  -9   29.39    6.49
  10   5   9   26.33    4.48
 -10  -5  -9   31.49    7.71
  10   5   9   25.58    7.27
  10   5   9   19.18    5.45
  10   6  10   12.99    4.92
  10   6  10   19.79    7.60
 -10  -6 -10   17.87    6.94
  10   6  10   15.89    3.70
  10   7  11   21.49    4.52
  10   7  11   31.85    6.87
  10   7  11   17.54    8.09
 -10  -7 -11   20.96    8.56
  10   8  12   14.08    4.18
  10   8  12    8.08    6.05
 -10  -8 -12   33.55    9.96
  10   9  13   10.29    6.43
  10   9  13    4.21    3.47
 -10  -9 -13    7.50    8.81
 -10 -10 -14   35.47   12.37
   9 -13 -10   15.17   11.68
  -9  13  10   14.45    2.99
  -9  13  10   17.13    6.42
  -9  12   9   18.79    6.12
   9 -12  -9   16.67   10.42
  -9  12   9    9.07    3.08
   9 -11  -8   11.49    5.68
  -9  11   8   10.43    3.00
   9 -11  -8    5.71    8.98
  -9  11   8    7.77    4.87
   9 -10  -7   64.08    8.87
  -9  10   7   53.89    7.69
   9 -10  -7   56.98   10.91
  -9  10   7   65.59    5.31
  -9   9   6   65.84    7.49
  -9   9   6   68.50    5.39
   9  -9  -6   64.44    8.13
   9  -9  -6   52.79   10.01
   9  -8  -5   29.03    5.56
   9  -8  -5   32.47    5.77
   9  -8  -5   23.35    8.34
  -9   8   5   30.03    5.43
  -9   8   5   24.12    3.66
   9  -7  -4   44.36    6.01
   9  -7  -4   53.21    6.28
   9  -7  -4   43.34    8.30
  -9   7   4   49.92    5.96
  -9   7   4   52.96    4.61
   9  -6  -3  339.31   15.51
   9  -6  -3  328.11   15.47
   9  -6  -3  357.58   16.81
  -9   6   3  334.09   14.30
  -9   6   3  319.48   12.37
  -9   5   2  516.77   17.36
   9  -5  -2  523.99   20.71
  -9   5   2  546.81   19.23
   9  -5  -2  547.41   20.89
   9  -4  -1  123.63    7.86
   9  -4  -1  114.76    7.48
   9  -4  -1  126.61    7.20
  -9   4   1  126.29    6.70
  -9   4   1  116.55    7.32
  -9   3   0  168.80    7.87
  -9   3   0  176.76    8.91
   9  -3   0  155.74    8.72
   9  -3   0  161.35    9.08
  -9   2  -1  807.89   24.36
   9  -2   1  820.06   28.32
   9  -2   1  784.27   24.61
   9  -2   1  809.79   27.19
  -9   1  -2  416.71   14.44
   9  -1   2  389.18   16.21
   9  -1   2  388.93   14.26
   9  -1   2  379.03   15.49
   9   1   4  381.86   16.24
   9   1   4  397.88   14.33
  -9  -1  -4  357.11   14.32
   9   1   4  381.79   15.84
  -9  -2  -5  219.57   12.26
   9   2   5  250.71   11.86
   9   2   5  236.10   11.29
   9   2   5  200.47   11.43
   9   2   5  218.77   11.39
  -9  -2  -5  223.86   10.72
   9   3   6  107.39    9.00
  -9  -3  -6  114.20    7.73
   9   3   6   87.16    7.34
  -9  -3  -6  101.23    8.72
   9   3   6  105.45    7.77
   9   3   6  102.74    6.54
   9   4   7   53.93    6.39
   9   4   7   61.14    5.53
  -9  -4  -7   42.17    7.28
   9   4   7   57.34    7.94
   9   4   7   43.54    6.00
  -9  -5  -8   89.65    9.27
   9   5   8  109.90   11.08
   9   5   8  102.81    7.02
  -9  -5  -8  103.17   10.95
   9   5   8  109.26    8.98
   9   6   9  147.88   12.84
   9   6   9  148.80   10.55
   9   6   9  143.12    8.59
  -9  -6  -9  162.28   12.87
  -9  -6  -9  159.76   13.82
   9   7  10   16.46    5.35
   9   7  10   12.89    3.67
  -9  -7 -10   13.48    7.40
   9   8  11    5.52    3.15
  -9  -8 -11    7.80    7.42
   9   8  11    6.81    5.24
  -9  -9 -12   23.67    9.36
   9   9  12   10.52    3.85
   9   9  12   13.66    5.77
   9  10  13   20.32    7.50
   9  10  13    8.87    3.98
  -9 -10 -13   24.89   11.04
  -8  13  11   10.47    5.73
   8 -13 -11   -1.27   11.35
   8 -12 -10   16.85   10.68
  -8  12  10   25.33    6.78
  -8  12  10   11.90    2.70
  -8  11   9   53.50    4.55
   8 -11  -9   52.98    9.18
  -8  11   9   51.04    7.82
   8 -11  -9   59.57   12.86
   8 -10  -8   11.06    9.96
  -8  10   8   29.64    6.07
  -8  10   8   25.23    3.52
   8 -10  -8   18.51    5.80
  -8   9   7   12.94    2.77
   8  -9  -7   -2.64    7.97
   8  -9  -7    9.14    3.97
  -8   9   7   19.48    5.09
  -8   8   6  104.22    5.97
   8  -8  -6  133.01   13.55
   8  -8  -6  110.48    9.08
  -8   8   6  118.76    8.48
   8  -8  -6  109.12    9.67
  -8   7   5  329.71   14.01
  -8   7   5  319.07   11.69
   8  -7  -5  326.52   19.20
   8  -7  -5  328.74   15.45
   8  -7  -5  305.71   15.83
  -8   6   4   98.59    5.52
   8  -6  -4   95.47    7.58
   8  -6  -4   94.92    7.33
   8  -6  -4   86.47    9.50
  -8   6   4   90.60    6.58
  -8   5   3  186.04    9.28
   8  -5  -3  183.57    9.74
   8  -5  -3  201.71   10.50
  -8   5   3  173.78    7.79
   8  -4  -2  393.13   15.65
   8  -4  -2  407.01   15.61
  -8   4   2  356.08   13.93
  -8   4   2  361.15   12.82
   8  -4  -2  370.03   13.57
   8  -3  -1  328.48   13.47
   8  -3  -1  324.82   13.56
   8  -3  -1  311.23   11.89
  -8   3   1  345.44   11.75
   8  -2   0    2.44    1.80
  -8   2   0    3.61    1.88
   8  -2   0    1.75    1.84
   8  -2   0    2.71    1.85
   8  -1   1  894.46   30.91
   8  -1   1  935.27   30.11
  -8   1  -1  935.85   26.80
   8  -1   1  944.78   27.06
  -8   0  -2  797.13   23.48
   8   0   2  761.72   26.70
   8   0   2  746.18   25.79
  -8   0  -2  783.19   26.72
   8   0   2  776.90   23.32
   8   1   3  205.00    8.93
  -8  -1  -3  196.82   10.11
  -8  -1  -3  190.50    9.04
   8   1   3  209.49   10.06
   8   1   3  202.29   10.09
  -8  -2  -4   49.04    5.15
  -8  -2  -4   54.35    5.08
   8   2   4   62.88    5.60
   8   2   4   55.74    5.18
   8   2   4   42.66    4.27
  -8  -3  -5  164.73   10.67
   8   3   5  177.60   10.43
   8   3   5  170.38    9.81
   8   3   5  166.34    9.12
  -8  -3  -5  172.23    9.09
  -8  -3  -5  168.84    9.80
   8   3   5  168.23    8.25
   8   3   5  182.47    9.84
   8   4   6  220.11   11.78
   8   4   6  185.06    9.23
  -8  -4  -6  208.97   12.92
   8   4   6  207.63   10.96
   8   4   6  213.23   12.58
  -8  -4  -6  216.50   10.82
   8   5   7   12.11    6.24
  -8  -5  -7   12.61    4.94
  -8  -5  -7    4.71    4.95
   8   5   7   11.71    4.29
   8   5   7   13.93    3.23
   8   6   8   33.76    6.06
   8   6   8   36.65    7.81
  -8  -6  -8   26.11    6.25
   8   6   8   31.95    4.41
  -8  -6  -8   29.17    7.85
   8   7   9   94.35    7.27
  -8  -7  -9   93.31   11.88
   8   7   9   91.22    8.79
   8   8  10   39.57    7.13
  -8  -8 -10   67.16   11.56
   8   8  10   58.05    6.04
   8   9  11   -2.35    4.38
   8   9  11   -2.12    2.66
  -8  -9 -11   -2.86    7.04
  -8 -10 -12    7.42    9.22
   8  10  12    3.04    5.33
   8  10  12    4.51    3.27
  -8 -11 -13   20.70   12.61
   8  11  13   18.36    7.27
   8  11  13   10.32    4.04
   7 -13 -12   10.41   13.38
  -7  13  12   15.10    6.57
  -7  12  11   18.65    6.07
   7 -12 -11    9.09   11.65
  -7  11  10    2.83    4.57
  -7  11  10    2.76    2.05
   7 -11 -10   -1.80    9.00
   7 -10  -9   40.97   11.68
  -7  10   9   38.79    3.71
  -7  10   9   42.49    6.58
  -7   9   8   52.57    4.12
   7  -9  -8   58.25   12.09
  -7   9   8   44.24    6.32
  -7   8   7   12.52    4.36
   7  -8  -7    3.60    9.32
   7  -8  -7   19.94    4.83
  -7   8   7   11.14    2.40
   7  -7  -6  130.23   12.83
   7  -7  -6  125.46    8.94
  -7   7   6  130.26    8.20
  -7   7   6  126.54    6.11
   7  -7  -6  138.27    9.84
   7  -6  -5  402.96   17.58
  -7   6   5  370.39   14.57
  -7   6   5  386.54   12.75
   7  -6  -5  383.09   16.23
   7  -6  -5  405.13   20.03
  -7   5   4  760.87   23.59
  -7   5   4  749.22   21.70
   7  -5  -4  753.26   26.23
   7  -5  -4  759.86   27.07
  -7   4   3  200.70    7.77
   7  -4  -3  195.76    9.36
   7  -4  -3  194.36    9.93
  -7   4   3  193.20    8.75
   7  -3  -2  379.07   14.99
  -7   3   2  383.13   12.48
   7  -3  -2  398.77   14.86
  -7   2   1 1012.34   31.15
  -7   2   1  908.22   26.75
   7  -2  -1  987.02   30.94
   7  -2  -1  985.53   31.38
   7  -1   0   56.40    4.10
   7  -1   0   59.24    4.43
  -7   1   0   52.45    4.37
  -7   1   0   59.50    4.01
   7  -1   0   64.95    4.78
  -7   0  -1   67.58    5.09
   7   0   1   76.89    5.24
   7   0   1   78.91    5.33
  -7   0  -1   81.64    4.86
   7   0   1   74.93    4.65
   7   1   2  692.23   24.19
   7   1   2  719.58   21.04
  -7  -1  -2  681.61   21.16
  -7  -1  -2  698.19   24.10
   7   1   2  716.53   23.71
  -7  -2  -3 1025.72   34.24
   7   2   3 1078.81   33.93
   7   2   3 1054.36   29.77
  -7  -2  -3 1021.07   30.16
   7   2   3 1064.45   34.40
   7   3   4  246.70   11.73
  -7  -3  -4  262.33   12.86
   7   3   4  239.83    9.90
  -7  -3  -4  269.40   10.95
   7   3   4  241.73   12.16
   7   3   4  245.00   11.57
  -7  -3  -4  238.23   11.58
  -7  -4  -5   13.73    3.65
   7   4   5   16.83    3.63
   7   4   5   23.04    4.05
  -7  -4  -5   19.80    4.74
   7   4   5   15.21    3.42
  -7  -4  -5   18.46    3.73
  -7  -4  -5   16.57    4.14
   7   4   5   19.93    4.91
   7   4   5   21.06    3.26
   7   5   6  222.83   13.32
   7   5   6  226.02    9.92
  -7  -5  -6  206.66   12.58
  -7  -5  -6  201.49   13.66
   7   5   6  224.31   11.23
  -7  -6  -7  210.53   15.05
   7   6   7  193.39    9.66
   7   6   7  214.41   11.59
  -7  -6  -7  219.64   13.49
  -7  -7  -8   31.79    6.87
  -7  -7  -8   33.19    9.13
   7   7   8   29.48    4.36
   7   7   8   21.88    5.38
   7   8   9   19.82    5.56
   7   8   9   17.15    3.84
  -7  -8  -9   36.28    9.71
   7   9  10   28.80    6.62
   7   9  10   26.28    4.63
  -7  -9 -10   32.74   10.15
   7  10  11    4.42    3.21
  -7 -10 -11   -0.87    8.19
   7  10  11    3.44    5.06
   7  11  12    1.21    3.27
   7  11  12    1.94    5.57
  -7 -11 -12   13.00   10.36
  -7 -12 -13   12.36   12.19
   7  12  13    7.05    4.10
   6 -13 -13    0.61   12.68
  -6  13  13    6.10    5.56
   6 -12 -12    2.09   10.19
  -6  12  12    8.11    5.17
   6 -11 -11   33.23   12.03
  -6  11  11   19.80    5.98
   6 -10 -10   53.94   12.60
  -6  10  10   56.78    3.66
  -6  10  10   56.53    7.32
  -6   9   9   -0.24    3.49
  -6   9   9    0.94    1.61
   6  -9  -9    5.65    8.50
  -6   8   8   71.19    4.20
   6  -8  -8   77.59    7.70
   6  -8  -8   67.69   11.97
  -6   8   8   65.43    6.68
   6  -7  -7  217.09   16.82
  -6   7   7  190.16   10.05
   6  -7  -7  207.10   11.39
  -6   7   7  214.23    7.88
  -6   6   6   18.30    2.30
   6  -6  -6   10.55    3.37
  -6   6   6   21.25    3.86
   6  -6  -6   22.63    6.96
  -6   5   5   77.35    4.02
  -6   5   5   68.83    5.31
   6  -5  -5   72.91    5.60
   6  -5  -5   70.60    6.40
   6  -5  -5   76.29    8.50
   6  -4  -4 1894.28   56.12
   6  -4  -4 1843.70   55.59
  -6   4   4 1823.72   49.10
  -6   4   4 1785.94   47.08
   6  -3  -3  908.18   29.30
  -6   3   3  921.84   24.93
   6  -3  -3  933.98   29.92
  -6   3   3  924.55   28.51
  -6   2   2   25.37    2.86
   6  -2  -2   32.78    3.46
  -6   2   2   30.00    2.60
   6  -2  -2   32.66    3.10
  -6   1   1  465.45   14.33
  -6   1   1  458.80   16.30
   6  -1  -1  507.63   16.95
   6  -1  -1  503.82   16.78
   6   0   0   25.19    2.82
  -6   0   0   23.44    2.83
   6   0   0   24.40    3.00
  -6   0   0   27.11    2.77
   6   1   1  321.19   12.41
   6   1   1  307.67   12.25
   6   1   1  323.62   10.82
  -6  -1  -1  307.33   10.86
  -6  -1  -1  320.42   12.28
  -6  -2  -2  223.78    8.95
   6   2   2  224.82    9.82
   6   2   2  220.93    9.84
   6   2   2  220.80    8.53
  -6  -2  -2  202.40    9.48
   6   3   3  411.81   13.54
  -6  -3  -3  399.50   15.68
   6   3   3  413.47   15.68
  -6  -3  -3  371.73   13.77
  -6  -3  -3  376.99   16.15
   6   3   3  413.55   15.77
   6   4   4  368.64   15.01
  -6  -4  -4  346.04   14.95
   6   4   4  379.24   13.15
  -6  -4  -4  354.51   15.91
  -6  -4  -4  356.00   13.64
  -6  -4  -4  345.02   16.62
   6   4   4  376.43   15.39
   6   4   4  364.51   16.03
  -6  -5  -5   54.30    5.43
  -6  -5  -5   48.53    5.42
   6   5   5   47.98    5.01
  -6  -5  -5   47.53    6.97
   6   5   5   41.19    5.23
   6   5   5   42.73    5.06
   6   5   5   49.96    4.49
  -6  -5  -5   46.91    5.99
  -6  -6  -6  112.76   11.05
   6   6   6   92.16    6.11
  -6  -6  -6   91.75    8.60
   6   6   6  106.16    7.88
  -6  -7  -7  189.40   12.84
  -6  -7  -7  178.07   15.26
   6   7   7  179.95   10.90
   6   7   7  180.80    9.17
   6   8   8  101.55    9.23
  -6  -8  -8  113.21   13.55
   6   8   8  127.37    7.72
  -6  -8  -8  114.17   10.86
   6   9   9   25.54    4.59
   6   9   9   22.57    6.01
  -6  -9  -9   24.45    9.80
   6  10  10   20.27    4.41
   6  10  10   16.83    5.84
  -6 -10 -10    3.60    8.69
   6  11  11   17.21    4.41
   6  11  11   11.72    6.03
  -6 -11 -11   15.91   11.08
  -6 -12 -12   -1.08   11.16
   6  12  12    5.57    3.78
   6  12  12    3.22    6.03
  -5  13  14   19.11    7.15
   5 -13 -14   32.40   14.25
  -5  12  13   16.41    6.22
   5 -12 -13   17.22   11.73
   5 -11 -12    5.43    9.92
  -5  11  12   15.55    5.37
  -5  10  11   17.29    5.06
   5 -10 -11   30.69   11.25
  -5   9  10  234.75   12.63
  -5   9  10  259.22    8.03
   5  -9 -10  260.56   19.80
   5  -8  -9   73.48    7.44
   5  -8  -9   65.07   11.86
  -5   8   9   65.72    3.56
  -5   8   9   54.75    6.18
   5  -7  -8   37.69    5.37
  -5   7   8   38.03    2.77
   5  -7  -8   30.68    8.80
  -5   7   8   24.03    4.45
  -5   6   7  147.81    6.01
   5  -6  -7  147.06    8.63
   5  -6  -7  149.50   12.66
  -5   6   7  142.65    7.74
  -5   6   7  153.66    5.69
   5  -5  -6  389.27   18.95
  -5   5   6  422.06   12.61
   5  -5  -6  417.49   16.06
  -5   5   6  444.29   12.45
  -5   5   6  440.97   14.67
  -5   4   5  593.65   16.71
   5  -4  -5  603.81   20.45
  -5   4   5  620.12   16.67
   5  -3  -4  299.23   11.36
  -5   3   4  318.42    9.30
   5  -2  -3 1907.85   55.60
  -5   2   3 1884.02   47.67
   5  -2  -3 1925.95   55.62
  -5   2   3 1851.85   54.74
  -5   1   2  240.73    8.60
  -5   1   2  230.65    7.69
   5  -1  -2  257.83    9.76
   5  -1  -2  238.15    8.87
   5   0  -1    5.63    1.88
  -5   0   1    6.12    1.75
  -5   0   1    3.77    1.48
   5   0  -1    5.86    1.58
   5   1   0  349.84   12.40
  -5  -1   0  315.50   12.37
  -5  -1   0  315.04   10.63
   5   1   0  348.05   12.29
  -5  -1   0  340.66   12.12
  -5  -2  -1  267.41   10.62
   5   2   1  271.17   10.72
  -5  -2  -1  261.36   11.19
  -5  -2  -1  268.73    9.58
   5   2   1  279.94   10.89
  -5  -3  -2  607.62   18.39
   5   3   2  579.31   20.55
   5   3   2  584.04   17.77
  -5  -3  -2  629.05   21.60
  -5  -3  -2  595.98   20.61
   5   3   2  571.42   20.39
  -5  -4  -3  381.01   13.76
   5   4   3  388.68   15.22
   5   4   3  379.49   13.14
  -5  -4  -3  380.11   15.96
   5   4   3  393.44   15.46
  -5  -4  -3  390.01   15.36
  -5  -5  -4  636.49   26.53
  -5  -5  -4  700.20   25.37
   5   5   4  635.55   20.50
  -5  -5  -4  709.21   24.54
   5   5   4  646.28   24.06
  -5  -5  -4  652.28   21.41
   5   5   4  659.94   21.74
   5   5   4  692.34   24.09
  -5  -6  -5  193.67   13.92
  -5  -6  -5  226.42   11.89
   5   6   5  216.74    9.60
  -5  -6  -5  222.68   12.44
   5   6   5  220.40   10.80
  -5  -7  -6   22.27    5.35
   5   7   6   16.82    4.44
   5   7   6    7.14    2.57
  -5  -7  -6   20.27    7.76
   5   8   7   54.56    6.77
  -5  -8  -7   25.99    5.78
   5   8   7   40.62    4.79
  -5  -8  -7   35.32   10.23
  -5  -9  -8  187.04   17.30
   5   9   8  178.10    9.69
   5   9   8  156.46   10.96
   5  10   9   74.12    8.71
  -5 -10  -9   73.47   14.12
   5  10   9   72.60    6.73
   5  11  10   -6.65    4.22
  -5 -11 -10    7.16    9.93
   5  11  10    0.78    2.95
  -5 -12 -11    6.34   11.08
   5  12  11    8.04    5.98
   5  12  11    5.07    3.40
   5  13  12    7.78    3.92
  -5 -13 -12   18.07   14.22
  -4  13  15   -0.32    5.41
   4 -13 -15   15.43   13.52
  -4  12  14   -4.00    4.69
   4 -12 -14    6.17   11.27
   4 -11 -13   31.34   12.30
  -4  11  13   45.05    7.15
  -4  10  12   16.97    5.11
   4 -10 -12   34.39   10.83
   4  -9 -11    3.56    7.65
  -4   9  11    9.66    4.22
   4  -8 -10  150.38   14.96
  -4   8  10  155.38    9.41
  -4   7   9  286.03   12.08
   4  -7  -9  245.25   13.00
  -4   7   9  268.10    7.80
   4  -7  -9  284.32   17.98
   4  -6  -8   58.97    8.52
  -4   6   8   57.62    5.23
  -4   6   8   63.78    2.81
   4  -6  -8   60.63    5.62
   4  -5  -7   30.87    5.94
  -4   5   7   23.22    3.40
   4  -5  -7   18.99    3.35
  -4   5   7   21.89    1.60
  -4   4   6  774.64   22.91
  -4   4   6  830.35   20.58
   4  -4  -6  790.30   25.70
   4  -3  -5  639.98   20.21
   4  -2  -4  198.41    7.12
   4  -2  -4  198.50    8.89
   4  -1  -3  230.56    9.47
   4  -1  -3  236.53    8.18
  -4   1   3  264.42    6.86
   4   0  -2  490.33   15.91
  -4   0   2  480.56   13.06
  -4   0   2  487.42   14.87
  -4   0   2  485.00   14.73
   4   0  -2  467.02   15.06
   4   1  -1  361.29   11.38
  -4  -1   1  304.56    9.72
   4   1  -1  356.06   11.77
   4   1  -1  350.73   11.67
  -4  -1   1  298.34   10.92
  -4  -1   1  288.58   11.20
   4   2   0  393.85   13.98
  -4  -2   0  396.97   12.44
  -4  -2   0  408.12   13.99
   4   2   0  394.66   14.50
   4   2   0  403.81   14.05
  -4  -2   0  430.95   14.66
   4   3   1  926.02   29.86
  -4  -3  -1  928.70   29.90
   4   3   1  891.26   29.23
   4   3   1  920.39   25.33
   4   3   1  908.62   28.83
  -4  -3  -1  941.28   29.34
  -4  -3  -1  914.90   25.63
  -4  -4  -2 2083.16   62.17
   4   4   2 2079.31   53.52
  -4  -4  -2 2076.29   62.76
   4   4   2 1976.30   60.53
   4   4   2 2032.94   61.99
   4   5   3  174.12    9.08
  -4  -5  -3  182.85    9.54
  -4  -5  -3  186.63    8.70
  -4  -5  -3  210.57   10.60
  -4  -5  -3  193.61   11.99
   4   5   3  163.70    7.75
   4   6   4   63.36    5.01
   4   6   4   54.25    5.42
  -4  -6  -4   40.81    5.58
  -4  -6  -4   56.65    5.67
  -4  -6  -4   60.81    7.94
  -4  -6  -4   70.27    5.86
  -4  -7  -5  251.12   13.65
  -4  -7  -5  231.71   12.63
  -4  -7  -5  214.98   16.11
   4   7   5  245.94   11.83
   4   7   5  246.09   10.52
   4   8   6  116.87    7.39
  -4  -8  -6  141.18   11.11
   4   8   6  133.56    9.10
  -4  -8  -6  141.59   14.64
   4   9   7   42.79    5.20
  -4  -9  -7   56.30   12.07
   4   9   7   46.49    6.79
  -4  -9  -7   44.87    7.46
   4  10   8   84.08    7.13
  -4 -10  -8   56.91   12.80
   4  10   8   81.75    8.76
  -4 -11  -9   35.39   12.69
   4  11   9   44.21    5.68
   4  11   9   40.19    7.83
   4  12  10    2.66    3.31
   4  12  10   14.13    6.32
  -4 -12 -10   -6.08    9.18
  -4 -13 -11   -5.23   11.82
   4  13  11   -1.72    2.88
  -3  12  15    7.81    5.80
   3 -12 -15   14.43   12.08
   3 -11 -14   14.80   10.31
  -3  11  14   -1.61    4.47
  -3  10  13   26.27    6.15
   3 -10 -13   41.70   11.79
  -3   9  12   91.26    8.25
   3  -9 -12   99.71   13.50
  -3   8  11   22.12    4.74
   3  -8 -11   17.69    8.48
   3  -7 -10   18.29    4.37
  -3   7  10   17.06    4.17
   3  -7 -10   15.63    7.46
  -3   6   9  425.70   14.97
   3  -6  -9  422.01   20.86
   3  -6  -9  379.26   16.15
   3  -5  -8  624.80   25.24
   3  -5  -8  605.69   20.93
  -3   5   8  577.89   18.70
  -3   4   7  181.02   10.42
   3  -4  -7  196.91   11.34
  -3   4   7  200.72    7.88
   3  -4  -7  201.80    8.30
   3  -3  -6 1031.09   30.74
   3  -1  -4 1335.15   39.56
   3   0  -3 1924.39   55.04
   3   1  -2 1258.41   37.12
  -3  -1   2 1311.27   37.24
   3   1  -2 1257.48   37.32
  -3  -1   2 1280.80   32.18
   3   1  -2 1233.34   37.37
  -3  -1   2 1313.08   37.22
   3   2  -1 3151.11   88.06
  -3  -2   1 3152.10   90.38
   3   2  -1 3147.14   90.49
  -3  -2   1 3091.94   78.08
   3   2  -1 3112.73   90.82
  -3  -2   1 3144.40   90.66
   3   3   0 1417.25   45.06
   3   3   0 1459.00   45.45
   3   3   0 1446.64   43.92
  -3  -3   0 1547.99   39.26
  -3  -3   0 1563.90   45.61
  -3  -3   0 1543.92   45.14
   3   4   1  157.63    7.62
  -3  -4  -1  152.75    7.63
   3   4   1  165.91    6.72
  -3  -4  -1  141.14    6.80
  -3  -4  -1  156.65    8.12
   3   4   1  157.87    8.08
   3   4   1  151.49    7.55
  -3  -5  -2 1164.05   33.40
  -3  -5  -2 1232.45   38.65
   3   5   2 1145.50   32.95
   3   5   2 1213.77   38.84
  -3  -5  -2 1246.91   39.18
  -3  -5  -2 1177.78   41.55
  -3  -6  -3  456.21   16.41
  -3  -6  -3  491.00   19.38
   3   6   3  474.25   15.90
  -3  -6  -3  469.18   18.68
  -3  -6  -3  478.71   22.06
  -3  -7  -4  177.02    9.65
  -3  -7  -4  195.75   11.53
   3   7   4  198.06    9.09
  -3  -7  -4  195.83   14.37
  -3  -7  -4  182.44   10.66
   3   7   4  183.23    9.82
  -3  -8  -5   64.35    7.85
   3   8   5   68.38    6.84
   3   8   5   69.76    5.73
  -3  -8  -5   58.37   11.15
  -3  -9  -6  126.68   10.88
  -3  -9  -6  132.49   15.83
   3   9   6  129.13    9.54
   3   9   6  129.01    7.84
  -3 -10  -7   33.48   11.44
   3  10   7   41.60    5.41
   3  10   7   29.55    6.31
  -3 -10  -7   43.33    7.98
  -3 -11  -8   -0.84    9.53
   3  11   8   -1.18    4.77
   3  11   8   -0.17    2.45
   3  12   9    5.65    5.37
   3  12   9   14.75    4.09
  -3 -12  -9    4.06   10.48
   3  13  10   11.14    4.17
  -3 -13 -10   11.03   12.19
  -3 -14 -11   -0.39   11.97
   3  14  11   -1.26    3.40
   2 -12 -16    1.54   10.41
  -2  12  16    3.67    5.52
  -2  11  15   13.79    5.64
   2 -11 -15    3.55    9.57
   2 -10 -14   32.35   10.61
  -2  10  14   13.41    4.67
  -2   9  13    1.13    3.71
   2  -9 -13   15.02    8.00
   2  -8 -12  107.30   12.99
  -2   8  12   95.47    7.85
   2  -7 -11  147.83    9.65
  -2   7  11  130.68    8.27
   2  -7 -11  137.64   13.51
   2  -6 -10   58.07    8.71
   2  -6 -10   57.42    5.64
  -2   6  10   67.28    8.55
  -2   6  10   60.97    5.45
  -2   5   9  142.65    7.13
   2  -5  -9  119.03   10.22
   2  -5  -9  133.57    7.40
  -2   5   9  139.09   10.22
  -2   4   8  745.66   27.14
   2  -4  -8  731.28   27.89
  -2   4   8  703.20   20.96
  -2   3   7  271.15    8.98
   2   0  -4 2380.93   67.21
   2   1  -3   15.43    1.63
   2   2  -2  277.54    9.28
   2   2  -2  271.76    9.18
  -2  -2   2  255.79    8.09
  -2  -2   2  258.77    8.93
   2   2  -2  270.15    9.40
   2   3  -1  581.17   19.19
   2   3  -1  578.76   18.55
  -2  -3   1  576.93   19.22
  -2  -3   1  612.34   19.17
  -2  -3   1  594.79   16.83
   2   3  -1  576.32   19.45
   2   4   0 1495.85   38.99
  -2  -4   0 1440.44   45.08
   2   4   0 1493.71   43.79
   2   4   0 1492.00   45.48
  -2  -4   0 1457.47   45.28
  -2  -4   0 1468.71   39.13
   2   5   1  214.00    8.33
   2   5   1  208.86    9.88
  -2  -5  -1  200.55    9.53
  -2  -5  -1  182.80    9.53
  -2  -5  -1  187.63    8.36
  -2  -6  -2  122.99    7.00
  -2  -6  -2  118.05    8.14
  -2  -6  -2  132.31   11.36
  -2  -6  -2  101.85    7.06
   2   6   2  122.91    6.39
  -2  -7  -3  392.75   17.41
  -2  -7  -3  390.09   21.08
  -2  -7  -3  362.86   14.72
   2   7   3  393.35   15.25
   2   7   3  397.18   14.29
  -2  -7  -3  416.04   17.11
  -2  -8  -4  337.46   16.56
   2   8   4  335.73   14.60
  -2  -8  -4  339.97   14.38
   2   8   4  333.48   13.28
  -2  -8  -4  315.84   20.74
  -2  -9  -5   36.38    6.98
   2   9   5   40.29    4.87
   2   9   5   32.85    6.23
  -2  -9  -5   46.44   11.97
  -2 -10  -6   46.98   12.38
   2  10   6   27.72    6.09
   2  10   6   37.18    5.09
  -2 -10  -6   43.67    7.53
   2  11   7   80.87    8.91
   2  11   7   73.09    6.90
  -2 -11  -7   51.78   13.26
   2  12   8   18.11    4.34
   2  12   8   22.13    6.64
  -2 -12  -8    9.52   11.06
  -2 -13  -9    7.32   11.72
   2  13   9    2.49    3.33
   2  14  10    5.39    3.86
  -2 -14 -10   -7.52   11.96
  -1  11  16   -6.18    4.18
   1 -11 -16   13.05   10.32
  -1  10  15   19.00    5.83
   1 -10 -15   19.29    9.67
   1  -9 -14   98.53   14.07
  -1   9  14  117.45    9.46
  -1   8  13   11.23    4.32
   1  -8 -13   15.72    7.75
  -1   7  12   45.15    8.80
   1  -7 -12   37.34    8.94
  -1   7  12   46.92    5.74
  -1   6  11  206.75   13.59
   1  -6 -11  127.22   12.61
  -1   6  11  173.93    8.88
   1  -6 -11  166.70    9.68
   1  -5 -10  184.91    9.35
  -1   5  10  191.71    8.69
   1  -5 -10  175.09   12.34
  -1   5  10  211.64   12.97
   1  -4  -9  120.11    9.25
  -1   4   9  128.48    6.28
  -1   3   8  123.09    8.16
  -1   3   8  115.68    5.23
   1  -3  -8  117.13    8.53
   1   1  -4  832.21   24.24
  -1  -1   4  836.13   24.23
  -1  -2   3 2316.81   65.15
  -1  -2   3 2234.30   66.99
   1   2  -3 2384.46   67.35
   1   2  -3 2366.65   67.43
  -1  -2   3 2280.54   57.94
  -1  -2   3 2406.16   67.23
   1   2  -3 2334.85   65.14
   1   3  -2 1486.41   42.39
   1   3  -2 1500.28   44.36
  -1  -3   2 1444.08   38.17
  -1  -3   2 1448.67   44.01
  -1  -3   2 1518.03   44.16
  -1  -4   1  320.53   12.11
  -1  -4   1  322.38   10.79
   1   4  -1  313.33   12.42
  -1  -4   1  334.37   12.41
   1   4  -1  301.20   10.41
   1   5   0  721.63   24.15
  -1  -5   0  686.88   23.59
  -1  -5   0  671.97   20.58
   1   5   0  696.88   20.43
  -1  -5   0  676.05   23.67
  -1  -6  -1  499.43   18.38
  -1  -6  -1  462.85   18.28
  -1  -6  -1  490.30   16.18
  -1  -6  -1  432.32   21.10
   1   6   1  458.89   15.52
  -1  -7  -2   99.77    7.50
  -1  -7  -2  106.11    7.03
  -1  -7  -2   96.73    7.85
   1   7   2   99.86    6.17
  -1  -7  -2  107.62   10.90
   1   8   3   64.10    5.57
  -1  -8  -3   80.31    6.83
  -1  -8  -3   60.88   10.22
  -1  -8  -3   72.86    7.44
   1   8   3   52.89    6.10
   1   9   4  232.06   12.33
  -1  -9  -4  245.60   14.32
   1   9   4  228.32   10.80
  -1  -9  -4  244.75   19.66
  -1 -10  -5   52.69   12.94
   1  10   5   36.90    6.25
  -1 -10  -5   43.40    7.48
   1  10   5   49.54    5.65
   1  11   6    0.89    2.63
  -1 -11  -6   10.42   10.80
   1  11   6    8.15    4.89
   1  12   7   36.38    7.25
  -1 -12  -7    9.98   11.11
   1  12   7   26.59    5.04
  -1 -13  -8   47.07   14.53
   1  13   8   22.01    4.83
  -1 -14  -9   24.54   14.79
   0  11  17   20.96    6.82
   0 -11 -17   17.20   10.98
   0  10  16    7.21    4.88
   0 -10 -16   -1.19    7.93
   0   9  15    4.27    4.52
   0  -9 -15    2.33    6.46
   0   8  14   79.61    7.59
   0  -8 -14   83.25   12.23
   0   7  13   87.01   10.75
   0  -7 -13   71.40   11.04
   0   7  13   88.94    7.22
   0  -6 -12    3.02    3.15
   0  -6 -12    1.81    5.28
   0   6  12   12.39    6.13
   0   6  12   -1.70    2.75
   0   5  11   45.67    7.62
   0   5  11   36.04    4.23
   0  -5 -11   30.63    6.71
   0  -4 -10  559.90   23.90
   0   4  10  537.46   23.05
   0   4  10  524.94   17.10
   0   3   9  312.21   15.30
   0  -3  -9  317.94   15.88
   0   3   9  325.07   10.97
   0   2   8  206.27    7.45
   0  -2  -8  209.11   11.37
   0   2   8  204.20   10.85
   0   1  -5  301.50    9.69
   0   1  -5  306.35    9.33
   0  -2   4  474.51   14.07
   0  -2   4  486.94   14.77
   0  -2   4  488.03   13.22
   0   2  -4  465.48   14.06
   0  -2   4  505.30   14.80
   0   2  -4  466.98   15.39
   0  -3   3  194.50    7.56
   0  -3   3  188.16    7.48
   0   3  -3  174.25    7.74
   0  -3   3  200.34    6.86
   0   4  -2  635.08   20.57
   0  -4   2  574.83   20.02
   0  -4   2  590.22   17.58
   0  -4   2  604.25   20.16
   0   5  -1  140.08    7.74
   0   5  -1  139.91    6.46
   0  -5   1  127.76    6.51
   0  -6   0  174.12    9.28
   0  -6   0  169.95    8.26
   0   6   0  170.28    7.81
   0   6   0  173.27    9.65
   0  -6   0  169.73   11.65
   0  -7  -1  765.96   27.57
   0  -7  -1  765.52   27.39
   0  -7  -1  758.12   31.11
   0   7   1  763.39   23.52
   0  -7  -1  756.91   23.96
   0   8   2  371.52   15.15
   0  -8  -2  369.22   21.30
   0   8   2  370.18   14.11
   0  -8  -2  348.93   14.54
   0  -8  -2  380.98   17.06
   0  -9  -3   -7.38    8.04
   0  -9  -3    1.60    4.05
   0   9   3    2.93    3.99
   0   9   3    1.06    2.52
   0  10   4  143.77    8.83
   0 -10  -4  144.96   11.45
   0  10   4  131.69   10.06
   0 -10  -4  125.20   16.12
   0  11   5  112.67    9.79
   0 -11  -5   71.92    8.96
   0 -11  -5   78.99   14.25
   0  11   5   95.52    7.73
   0  12   6   19.01    6.37
   0  12   6   20.01    4.51
   0 -12  -6   18.11   11.80
   0 -13  -7    9.89   12.25
   0  13   7   -0.64    3.06
   0  14   8   15.26    4.38
   0 -14  -8   19.22   13.77
   0  15   9   10.23    4.66
   0 -15  -9   36.10   16.28
   1  11  18    2.18    5.50
   1  10  17   25.48    6.61
  -1 -10 -17   15.29    9.48
  -1  -9 -16   19.99    8.37
   1   9  16   10.83    4.87
   1   8  15   11.74    4.36
  -1  -8 -15    5.65    6.52
   1   8  15    1.37    6.88
  -1  -7 -14   16.00    7.05
   1   7  14   14.15    7.14
   1   7  14   14.22    4.59
   1   6  13   97.46   10.95
   1   6  13   97.95    7.39
  -1  -6 -13  118.87   12.35
   1   5  12  135.66   11.96
   1   5  12  160.44    8.51
  -1  -5 -12  174.06   13.17
  -1  -4 -11  116.67   10.30
   1   4  11   79.04    8.88
   1   4  11   79.13    5.58
  -1  -3 -10  154.23   10.93
   1   3  10  159.64    7.22
  -1  -3 -10  152.13    7.39
   1   3  10  153.75   10.57
  -1  -2  -9  386.36   17.77
   1   2   9  383.87   12.69
  -1  -2  -9  390.85   13.42
  -1  -1  -8  823.35   25.03
   1   1   8  817.26   22.96
   1   1   8  823.75   29.31
  -1   0  -7  494.71   15.47
   1  -1   6  307.03    8.07
  -1   1  -6  270.03    9.90
   1  -1   6  309.83    8.10
   1  -2   5 1278.69   37.50
   1  -2   5 1273.84   37.53
   1  -2   5 1323.57   32.96
  -1   2  -5 1243.94   38.41
   1  -3   4   34.70    2.76
  -1   3  -4   30.29    3.13
   1  -4   3  637.81   20.91
   1  -4   3  605.33   18.16
  -1   4  -3  625.60   21.19
   1  -5   2  614.34   24.11
  -1   5  -2  659.54   19.55
   1  -5   2  661.30   19.62
   1  -5   2  634.88   22.26
  -1   5  -2  668.65   22.77
  -1   6  -1  445.27   17.92
   1  -6   1  467.30   20.14
  -1   6  -1  451.43   15.24
   1  -6   1  456.70   17.62
   1  -6   1  461.20   15.65
  -1   7   0   43.38    4.40
   1  -7   0   41.94    4.73
   1  -7   0   63.98    8.62
   1  -7   0   19.19    4.08
  -1   8   1  238.18   10.68
   1  -8  -1  232.46   16.57
   1  -8  -1  232.33   12.66
  -1   8   1  259.42   11.86
   1  -8  -1  219.96   11.09
   1  -9  -2  277.77   19.60
   1  -9  -2  260.90   14.68
  -1   9   2  268.19   12.01
  -1   9   2  278.35   13.25
   1  -9  -2  273.91   13.08
  -1  10   3  224.28   11.22
   1 -10  -3  202.97   13.58
  -1  10   3  248.81   12.89
   1 -10  -3  202.93   18.01
   1 -11  -4   16.90    5.93
   1 -11  -4   17.98    9.87
  -1  11   4   20.87    5.94
  -1  11   4   21.09    4.39
   1 -12  -5    1.23   10.15
  -1  12   5    9.05    3.63
   1 -13  -6   50.70   14.12
  -1  13   6   39.91    6.00
  -1  14   7    6.09    3.67
   1 -14  -7    3.65   11.93
  -1  15   8    3.65    3.86
   1 -15  -8  -11.86   11.76
   2  10  18    1.51    5.10
  -2 -10 -18    6.94    9.49
   2   9  17    1.77    4.14
  -2  -9 -17   22.77    8.95
   2   8  16   13.70    8.00
   2   8  16   14.37    4.80
  -2  -8 -16    3.33    6.82
   2   7  15   46.10    6.19
  -2  -7 -15   52.17   10.20
   2   7  15   34.80    8.99
  -2  -6 -14   26.89    7.67
   2   6  14   33.17    8.10
   2   6  14   36.34    5.32
   2   5  13    6.52    5.37
  -2  -5 -13    9.33    5.44
   2   5  13   14.65    3.76
   2   4  12  224.19   14.46
   2   4  12  207.69    9.87
  -2  -4 -12  219.81   14.71
   2   3  11  357.10   18.07
  -2  -3 -11  360.88   18.68
   2   3  11  362.69   13.28
  -2  -2 -10   28.42    5.44
  -2  -2 -10   29.63    3.25
   2   2  10   27.71    3.40
   2   2  10   33.10    5.53
   2   1   9   26.51    4.77
  -2  -1  -9   34.55    3.04
   2   1   9   30.16    3.23
  -2   0  -8  815.06   25.20
   2   0   8  797.95   28.79
   2   0   8  786.38   22.82
   2  -1   7   33.90    2.09
   2  -2   6  270.77    9.36
  -2   2  -6  273.71   10.52
   2  -2   6  270.85    8.70
   2  -3   5 1046.96   28.14
  -2   3  -5 1055.26   32.89
   2  -3   5 1017.05   32.10
  -2   4  -4  712.63   23.61
   2  -4   4  674.72   20.10
   2  -4   4  689.32   23.05
  -2   5  -3  341.70   12.28
   2  -5   3  358.40   13.96
  -2   5  -3  328.69   14.05
   2  -5   3  361.61   12.38
   2  -5   3  361.82   15.71
  -2   6  -2  123.94    8.01
  -2   6  -2  124.84    6.66
   2  -6   2  117.88    7.29
   2  -6   2  112.46    6.60
   2  -6   2  100.42    8.86
   2  -7   1  601.57   20.02
   2  -7   1  605.26   22.79
   2  -7   1  597.84   25.34
  -2   7  -1  601.36   19.79
   2  -8   0  293.58   17.67
  -2   8   0  282.02   12.19
  -2   8   0  286.13   13.08
   2  -8   0  288.77   14.40
   2  -8   0  324.39   13.34
   2  -9  -1   11.99    4.69
   2  -9  -1    2.62    7.67
   2  -9  -1    4.85    3.90
  -2   9   1    5.25    2.78
  -2   9   1   11.24    4.43
  -2  10   2    2.16    4.07
  -2  10   2    4.64    2.81
   2 -10  -2    8.60    9.13
   2 -10  -2   11.88    4.95
  -2  11   3  196.67   10.79
   2 -11  -3  170.73   16.67
   2 -11  -3  193.50   13.41
   2 -12  -4   32.39   11.34
  -2  12   4   24.68    4.84
   2 -13  -5    0.95    9.33
  -2  13   5   -2.61    2.89
   2 -14  -6   20.94   12.63
  -2  14   6   20.50    5.18
  -2  15   7   17.68    5.22
   2 -15  -7   -0.09   13.48
   3   9  18   15.86    5.72
  -3  -9 -18   10.13    8.32
  -3  -8 -17    9.86    7.15
   3   8  17    9.65    8.34
   3   8  17    1.96    4.46
   3   7  16    4.88    3.92
  -3  -7 -16   -2.92    5.02
   3   7  16   -4.57    5.95
   3   6  15   84.11   11.14
  -3  -6 -15   59.11   10.37
   3   6  15   55.86    6.46
   3   5  14   39.27    8.23
  -3  -5 -14   47.54    9.00
   3   5  14   51.53    5.73
   3   4  13   -5.31    4.41
  -3  -4 -13    0.67    4.34
   3   4  13    4.55    3.06
  -3  -3 -12  116.30   10.92
   3   3  12  112.74    7.12
   3   3  12  119.18   10.74
   3   2  11  305.02   12.24
  -3  -2 -11  325.10   17.14
  -3  -1 -10  106.03    6.20
   3   1  10  101.28    8.62
   3   1  10  110.37    6.25
  -3   0  -9    7.70    2.04
   3   0   9   10.01    1.45
   3   0   9    9.97    2.39
   3   0   9    8.11    1.29
   3   0   9   11.23    3.75
  -3   1  -8 1305.73   39.23
   3  -1   8 1285.45   42.65
   3  -1   8 1326.97   34.96
   3  -1   8 1162.99   32.42
   3  -2   7  828.85   24.32
   3  -2   7  811.62   25.71
  -3   2  -7  815.50   24.09
   3  -2   7  871.89   30.03
  -3   2  -7  872.95   27.53
   3  -2   7  844.61   23.02
   3  -3   6  116.92    6.03
   3  -3   6  121.25    5.69
  -3   3  -6  122.27    6.93
   3  -3   6  122.38    8.03
   3  -4   5  247.23    9.62
   3  -4   5  261.66   10.94
   3  -4   5  250.84   12.55
  -3   4  -5  273.99   11.72
  -3   5  -4 1225.41   39.79
   3  -5   4 1241.14   35.84
   3  -5   4 1265.85   39.39
   3  -5   4 1222.62   41.59
  -3   5  -4 1194.11   34.21
   3  -5   4 1202.42   34.09
   3  -6   3  462.15   15.96
   3  -6   3  500.59   18.41
  -3   6  -3  435.74   18.34
   3  -6   3  474.46   20.16
  -3   6  -3  456.75   15.89
   3  -7   2  246.96   12.01
  -3   7  -2  250.05   10.62
   3  -7   2  211.96   10.41
   3  -7   2  243.71   14.08
  -3   8  -1    6.86    2.76
   3  -8   1    8.45    6.11
   3  -8   1   15.25    4.15
   3  -8   1    8.11    3.58
  -3   9   0  147.43    9.68
   3  -9   0  151.82   13.49
  -3   9   0  125.79    8.11
   3  -9   0  143.75   10.19
   3  -9   0  152.94    9.24
   3 -10  -1   34.73    5.87
   3 -10  -1   33.20    6.17
  -3  10   1   33.24    5.02
   3 -10  -1   42.03   10.34
   3 -11  -2   31.77   10.13
  -3  11   2   22.66    4.72
  -3  12   3   41.01    5.94
   3 -12  -3   48.40   11.86
  -3  13   4   35.95    6.03
   3 -13  -4   42.39   12.61
   3 -14  -5  -11.65    9.84
  -3  14   5    1.46    3.52
  -3  15   6    2.03    3.98
   3 -15  -6    6.07   12.19
  -4  -9 -19    8.26    8.28
   4   9  19   -6.53    4.45
  -4  -8 -18    6.73    6.92
   4   8  18    8.06    5.20
   4   8  18   10.26    8.88
   4   7  17   18.59    8.26
   4   7  17   15.94    5.01
  -4  -7 -17   12.28    7.45
   4   6  16    2.02    3.64
   4   6  16    5.41    6.49
  -4  -6 -16    4.26    5.59
  -4  -5 -15   30.54    8.41
   4   5  15   43.61    5.85
   4   5  15   46.37    9.23
   4   4  14   82.79    6.90
   4   4  14   84.23   10.27
  -4  -4 -14   47.50    8.85
   4   3  13  114.12   11.13
  -4  -3 -13  101.75   10.79
   4   3  13  110.49    7.45
  -4  -2 -12   10.21    4.74
   4   2  12   12.75    3.48
   4   2  12    6.65    4.59
   4   1  11  274.82   15.11
   4   1  11  258.35    7.95
   4   1  11  270.76   11.35
   4   1  11  262.36    7.98
   4   0  10  252.72   10.55
   4   0  10  257.84    8.38
   4   0  10  269.59   14.02
   4   0  10  247.33    8.22
  -4   1  -9   87.62    5.98
   4  -1   9   84.20    4.39
   4  -1   9   86.93    3.83
   4  -1   9   85.43    7.74
   4  -1   9   91.88    5.77
   4  -1   9   91.06    4.36
   4  -2   8  130.35    5.95
   4  -2   8  145.32    7.26
   4  -2   8  163.94    9.79
  -4   2  -8  160.88    8.16
   4  -2   8  130.58    6.24
   4  -3   7  284.43   11.46
  -4   3  -7  305.53   12.99
   4  -3   7  307.51   14.50
   4  -3   7  309.01   11.90
   4  -3   7  295.44   10.72
  -4   4  -6  162.56    8.77
   4  -4   6  141.22    7.70
   4  -4   6  131.99    9.07
   4  -4   6  138.37    7.53
  -4   4  -6  172.13    7.71
   4  -4   6  138.36    6.90
  -4   5  -5   24.02    4.12
   4  -5   5   26.59    2.15
   4  -5   5   27.76    3.54
   4  -5   5   21.94    3.57
   4  -5   5   29.80    4.02
  -4   5  -5   22.59    3.51
   4  -5   5   31.28    5.06
   4  -6   4   62.75    5.58
   4  -6   4   57.19    5.07
   4  -6   4   68.18    5.81
   4  -6   4   71.16    7.18
   4  -6   4   52.40    3.91
  -4   6  -4   59.88    5.14
  -4   6  -4   55.42    6.12
   4  -7   3  271.23   11.90
  -4   7  -3  261.99   11.51
   4  -7   3  286.27   13.39
   4  -7   3  279.61   14.95
   4  -8   2  279.24   14.13
   4  -8   2  273.03   12.71
  -4   8  -2  304.97   12.62
   4  -8   2  282.39   16.51
  -4   9  -1   13.83    3.51
   4  -9   1    9.87    4.23
   4  -9   1   16.09    7.08
   4  -9   1    5.52    4.10
  -4  10   0   75.82    7.09
   4 -10   0  100.70   11.98
   4 -10   0   85.83    8.01
   4 -11  -1  132.87   14.25
  -4  11   1  129.68    8.84
   4 -12  -2   33.88   10.30
  -4  12   2   34.44    5.88
  -4  13   3    2.43    3.45
   4 -13  -3  -15.99    7.55
   4 -14  -4   -0.26    9.58
  -4  14   4    8.91    4.51
   4 -15  -5   33.42   13.96
  -4  15   5   24.38    6.00
  -5  -8 -19    6.90    7.39
   5   8  19    4.40    5.29
   5   8  19   14.95    9.30
  -5  -7 -18    4.18    5.81
   5   7  18    2.88    6.99
   5   7  18    5.51    4.62
   5   6  17    0.86    6.24
   5   6  17   14.18    4.78
  -5  -6 -17    9.70    6.79
   5   5  16   36.16    6.05
  -5  -5 -16   37.67    9.31
   5   5  16   35.79    8.52
   5   4  15   46.90    8.85
   5   4  15   26.87    5.22
  -5  -4 -15   25.22    7.20
   5   3  14    2.46    4.42
   5   3  14   11.39    3.76
  -5  -3 -14    0.32    4.22
  -5  -2 -13  142.02   12.32
   5   2  13  138.97   11.89
   5   2  13  161.99    9.31
   5   1  12   80.81    6.49
   5   1  12   84.20    3.91
   5   1  12   80.16    9.30
   5   0  11    2.91    2.74
   5   0  11    3.63    1.55
   5   0  11    3.18    3.54
   5  -1  10   64.94    5.57
   5  -1  10   59.10    7.10
   5  -1  10   54.74    3.37
   5  -1  10   65.39    3.98
   5  -2   9  326.36   12.22
   5  -2   9  331.58   13.00
   5  -2   9  343.42   16.37
   5  -2   9  322.87   11.37
   5  -3   8   93.46    6.51
  -5   3  -8  103.80    7.42
   5  -3   8  117.79    8.67
   5  -3   8  109.69    5.93
   5  -3   8  119.35    6.56
  -5   4  -7  193.89   10.69
   5  -4   7  199.70   11.59
  -5   4  -7  189.84    9.12
   5  -4   7  198.18    9.48
   5  -4   7  196.79    8.75
   5  -5   6  180.47    6.68
  -5   5  -6  208.28   11.12
   5  -5   6  187.57   11.45
   5  -5   6  186.10    8.77
   5  -5   6  179.84    9.62
   5  -5   6  187.47    9.58
  -5   5  -6  191.07    9.15
   5  -6   5  236.70   13.01
   5  -6   5  203.06    8.22
  -5   6  -5  200.53    9.84
   5  -6   5  221.97   11.19
   5  -6   5  221.39   10.05
   5  -6   5  208.21   10.58
   5  -7   4   20.05    5.31
   5  -7   4   20.02    2.89
   5  -7   4   21.72    4.58
  -5   7  -4   31.99    4.56
   5  -7   4   21.45    4.32
   5  -7   4   16.86    3.86
   5  -8   3  151.31    9.21
   5  -8   3  151.42    8.40
   5  -8   3  141.75   11.58
  -5   8  -3  156.07    8.88
   5  -9   2  319.19   18.57
   5  -9   2  320.34   14.45
  -5   9  -2  307.88   13.86
   5 -10   1  105.76   11.98
  -5  10  -1  111.28    8.58
   5 -10   1  120.32    9.30
   5 -11   0    6.73    6.84
  -5  11   0    0.05    3.00
  -5  12   1   10.23    4.18
   5 -12  -1   15.86    8.45
  -5  13   2   42.40    6.63
   5 -13  -2   38.55   11.43
  -5  14   3    4.37    3.79
   5 -14  -3   -6.67    9.43
  -5  15   4    1.32    4.34
   5 -15  -4   -9.85    9.51
  -6  -7 -19   15.35    7.82
   6   7  19   10.96    5.58
   6   7  19   13.63    9.50
   6   6  18    3.97    6.94
  -6  -6 -18   13.27    7.58
   6   6  18   10.12    5.05
  -6  -5 -17    5.61    6.00
   6   5  17   12.01    7.27
   6   5  17    3.96    3.88
   6   4  16   26.43    5.61
   6   4  16   21.32    7.08
  -6  -4 -16   27.46    8.40
  -6  -3 -15   63.75   10.12
   6   3  15   47.73    6.18
   6   3  15   50.36    8.86
   6   2  14    7.12    3.47
   6   2  14    7.08    4.94
  -6  -2 -14    5.59    4.76
   6   1  13   46.37    3.10
   6   1  13   31.49    6.91
   6   0  12   50.80    5.75
   6   0  12   55.10    7.94
   6   0  12   51.65    3.69
   6  -1  11   66.69    7.93
   6  -1  11   54.28    5.62
   6  -1  11   58.71    4.11
   6  -2  10    7.98    2.29
   6  -2  10    5.98    3.71
   6  -2  10   13.29    3.54
   6  -3   9  144.50   10.16
   6  -3   9  129.91    7.99
   6  -3   9  128.39    6.86
   6  -4   8  181.20   11.51
   6  -4   8  184.37    9.80
   6  -4   8  178.19    8.68
   6  -5   7   12.28    3.11
   6  -5   7    0.64    2.67
   6  -5   7    8.01    4.03
  -6   5  -7    5.67    3.65
   6  -6   6  110.26    9.42
   6  -6   6   78.52    7.12
   6  -6   6   84.19    6.51
  -6   6  -6   98.34    6.85
   6  -7   5  227.58   13.85
   6  -7   5  236.28   12.10
   6  -7   5  244.49   11.39
  -6   7  -5  226.13   11.12
   6  -8   4  132.29   11.19
  -6   8  -4  143.04    8.78
   6  -8   4  149.98    9.18
   6  -9   3   17.31    4.60
  -6   9  -3   15.24    4.03
   6  -9   3   13.80    6.03
   6 -10   2   63.20    9.24
  -6  10  -2   47.47    6.42
   6 -10   2   62.21    7.05
   6 -11   1   71.39   10.72
  -6  11  -1   69.71    7.45
  -6  12   0   11.83    4.44
   6 -12   0    5.81    7.36
   6 -13  -1   -4.16    6.72
  -6  13   1    4.32    3.88
   6 -14  -2    7.73    9.02
  -6  14   2   13.15    4.91
   6 -15  -3   27.70   12.63
  -6  15   3    4.86    4.77
  -7  -6 -19   17.06    7.82
   7   6  19    6.46    7.82
   7   6  19    6.52    5.40
  -7  -5 -18   22.55    8.05
   7   5  18   28.61    9.53
   7   5  18   18.64    5.92
   7   4  17   -2.22    3.64
  -7  -4 -17   12.22    6.86
   7   4  17    7.78    5.87
   7   3  16    6.67    4.45
   7   3  16    8.27    6.00
  -7  -3 -16   11.97    6.42
  -7  -2 -15   50.45    9.48
   7   2  15   46.39    6.45
   7   2  15   49.00    8.64
   7   1  14   50.72    8.42
   7   1  14   64.97    6.93
   7   1  14   63.70    3.85
   7   0  13    1.77    3.21
   7   0  13    1.94    1.85
   7   0  13    0.32    4.19
   7  -1  12  131.09    8.58
   7  -1  12  115.15    6.12
   7  -1  12  125.37   11.19
   7  -2  11  148.72   11.28
   7  -2  11  155.50    7.48
   7  -2  11  143.74    9.18
   7  -3  10   25.58    3.59
   7  -3  10   26.70    4.67
   7  -3  10   27.58    5.69
   7  -4   9   86.59    8.59
   7  -4   9   84.08    7.24
   7  -4   9   81.87    5.92
   7  -5   8  117.45    7.52
   7  -5   8  109.88    8.42
   7  -5   8  135.54   10.19
   7  -6   7  211.89   13.67
   7  -6   7  247.28   12.32
   7  -6   7  230.95   11.16
   7  -7   6   36.17    5.79
   7  -7   6   39.91    6.93
   7  -8   5   30.50    6.70
   7  -8   5   29.66    5.18
  -7   8  -5   32.43    5.36
   7  -9   4   66.41    9.05
  -7   9  -4   61.41    6.82
   7  -9   4   77.14    7.40
   7 -10   3   23.95    6.85
  -7  10  -3   15.97    4.48
   7 -10   3   33.17    5.80
   7 -11   2   -1.91    3.08
   7 -11   2    3.57    5.61
  -7  11  -2    4.90    4.00
   7 -12   1   30.59    8.85
  -7  12  -1   34.03    6.26
  -7  13   0   27.97    5.91
   7 -13   0   10.14    8.50
   7 -14  -1   -9.09    8.20
  -7  14   1   11.88    4.78
   7 -15  -2    6.03   10.25
  -7  15   2   -7.05    3.77
   8   5  19    8.70    7.70
  -8  -5 -19   13.12    7.46
   8   5  19   17.84    6.00
   8   4  18   14.93    5.74
   8   4  18   17.60    7.81
  -8  -4 -18   26.02    8.65
   8   3  17   21.32    7.42
  -8  -3 -17   15.78    7.03
   8   3  17   20.02    5.52
   8   2  16    6.06    5.74
   8   2  16    4.59    4.05
  -8  -2 -16    4.76    5.60
   8   1  15   10.18    5.66
   8   1  15   18.77    2.48
  -8  -1 -15   24.03    7.22
   8   1  15   10.79    4.38
   8   0  14  125.76    6.30
   8   0  14  133.52    9.44
   8   0  14  111.28   11.87
   8  -1  13   42.94    4.13
   8  -1  13   50.94    6.71
   8  -1  13   33.70    7.32
   8  -2  12    1.72    1.97
   8  -2  12    4.64    3.30
   8  -2  12   -2.30    3.81
   8  -3  11   34.97    4.30
   8  -3  11   37.23    7.07
   8  -3  11   42.93    5.99
   8  -4  10   30.08    6.36
   8  -4  10   21.19    4.94
   8  -4  10   17.70    3.71
   8  -5   9   44.05    7.22
   8  -5   9   52.44    6.59
   8  -5   9   45.73    5.27
   8  -6   8   28.90    5.76
   8  -6   8   33.53    6.63
   8  -6   8   34.24    5.06
   8  -7   7  145.30   10.23
   8  -7   7  152.66    9.47
   8  -7   7  171.07   12.65
   8  -8   6   69.72    9.03
   8  -9   5    1.74    4.49
  -8   9  -5    2.18    3.62
   8  -9   5    6.12    3.43
  -8  10  -4   12.63    4.50
   8 -10   4   23.49    5.44
   8 -10   4   20.59    6.56
  -8  11  -3   65.96    7.80
   8 -11   3   62.44    9.89
   8 -11   3   75.55    8.42
  -8  12  -2   14.75    4.93
   8 -12   2    9.50    7.16
  -8  13  -1    2.62    4.17
   8 -13   1    6.54    7.32
   8 -14   0   18.76    9.88
  -8  14   0    7.64    4.97
   8 -15  -1    0.78    8.74
  -8  15   1    3.91    4.77
   9   4  19    1.80    5.34
  -9  -4 -19    4.15    7.27
   9   4  19   -3.39    6.89
  -9  -3 -18    4.97    6.51
   9   3  18    2.60    4.54
   9   3  18    6.33    6.72
  -9  -2 -17   11.15    6.94
   9   2  17   20.71    7.46
   9   2  17   17.63    5.50
   9   1  16    6.41    1.96
  -9  -1 -16    3.83    6.05
   9   1  16    7.03    4.64
   9   1  16    7.57    5.84
   9   0  15    1.57    2.11
   9   0  15    4.51    5.14
   9   0  15    3.00    4.03
   9  -1  14   31.90    7.67
   9  -1  14   39.89    4.28
   9  -1  14   37.34    6.63
   9  -2  13   43.04    4.65
   9  -2  13   35.67    6.15
   9  -2  13   46.49    8.12
   9  -3  12   17.14    3.60
   9  -3  12   18.32    5.73
   9  -3  12   11.39    4.61
   9  -4  11    7.92    2.95
   9  -4  11    6.82    4.65
   9  -4  11    4.43    3.77
   9  -5  10   75.61    6.60
   9  -5  10   74.00    7.86
   9  -5  10   57.61    8.46
   9  -6   9  182.63   10.18
   9  -6   9  156.01   12.40
   9  -6   9  162.19   11.11
   9  -7   8   18.31    4.39
   9  -7   8   17.81    5.83
   9  -8   7   30.68    5.51
   9  -8   7   42.32    7.72
   9  -9   6   88.18   10.52
   9 -10   5   39.99    6.50
   9 -10   5   36.65    8.01
   9 -11   4    3.23    3.70
   9 -11   4   -0.11    5.05
  -9  11  -4    0.64    3.91
   9 -12   3    8.69    6.64
  -9  12  -3   10.92    4.67
  -9  13  -2   31.52    6.92
   9 -13   2   22.50    8.84
  -9  14  -1    5.95    4.78
   9 -14   1   15.74    9.28
   9 -15   0   -1.96    8.44
  -9  15   0    0.13    4.77
  10   3  19    5.76    5.10
 -10  -3 -19    5.34    7.23
  10   3  19    4.44    6.55
  10   2  18   -5.18    5.00
  10   2  18   -4.59    4.21
 -10  -2 -18    3.26    6.16
  10   1  17   13.38    6.80
  10   1  17    7.74    4.64
 -10  -1 -17   -1.70    5.61
  10   0  16   10.97    5.79
  10   0  16    2.23    2.31
  10   0  16   -2.45    3.66
  10  -1  15    9.48    5.68
  10  -1  15   -1.49    2.23
  10  -1  15    4.44    4.39
  10  -2  14    4.16    4.49
  10  -2  14    4.86    4.74
  10  -2  14    0.22    2.22
  10  -3  13   13.98    6.06
  10  -3  13   20.96    5.33
  10  -3  13   21.30    4.03
  10  -4  12   56.66    8.82
  10  -4  12   48.06    5.53
  10  -4  12   61.19    7.75
  10  -5  11    7.68    4.45
  10  -5  11    4.70    2.98
  10  -5  11   11.58    5.62
  10  -6  10   14.03    5.72
  10  -6  10   23.04    4.60
  10  -6  10   13.19    5.12
  10  -7   9   51.89    8.52
  10  -7   9   45.95    6.22
  10  -8   8   38.20    7.98
  10  -8   8   24.83    5.37
  10  -9   7    3.94    3.60
  10  -9   7    3.44    4.85
  10 -10   6   24.58    7.30
  10 -10   6   17.27    5.30
  10 -11   5   15.71    6.86
  10 -11   5   19.48    5.52
 -10  12  -4    5.36    4.55
  10 -12   4   14.08    7.54
  10 -12   4    8.04    4.51
 -10  13  -3    3.91    5.00
  10 -13   3   -4.40    6.28
  10 -14   2    0.21    7.42
 -10  14  -2    5.00    5.06
  11   2  19    0.55    4.72
 -11  -2 -19    7.32    7.83
  11   2  19    3.86    6.65
  11   1  18    5.80    6.35
  11   1  18   12.41    5.31
 -11  -1 -18    3.05    6.53
  11   0  17   -0.17    2.29
  11   0  17   -0.58    5.35
 -11   0 -17   -1.13    5.22
  11   0  17    5.44    4.66
  11  -1  16    3.79    6.03
  11  -1  16    2.97    2.75
  11  -1  16   11.67    5.43
  11  -2  15   13.50    3.56
  11  -2  15   19.03    6.96
  11  -2  15   13.19    5.48
  11  -3  14    5.74    5.23
  11  -3  14    9.39    3.29
  11  -3  14   -0.21    4.13
  11  -4  13   -2.99    3.88
  11  -4  13    9.91    5.26
  11  -4  13    2.89    2.87
  11  -5  12   35.13    7.82
  11  -5  12   42.83    7.44
  11  -5  12   26.25    4.89
  11  -6  11   21.78    6.83
  11  -6  11   11.49    4.00
  11  -7  10   -3.92    2.58
  11  -7  10    1.97    4.59
  11  -8   9   13.88    6.13
  11  -8   9    5.37    3.74
  11  -9   8   36.75    6.43
  11  -9   8   35.07    8.22
  11 -10   7    5.60    4.44
  11 -10   7   11.43    6.30
  11 -11   6   -4.18    4.04
  11 -11   6   -3.25    5.02
  11 -12   5    5.00    7.22
  11 -12   5    8.85    4.73
 -11  13  -4   11.62    5.74
  11 -13   4   11.06    7.91
 -11  14  -3    4.11    5.54
  11 -14   3   -7.94    7.18
  12   0  18    7.73    5.42
 -12   0 -18    4.83    7.34
  12   0  18    9.98    7.03
  12  -1  17    4.09    6.16
  12  -1  17   11.02    3.36
  12  -2  16   -1.00    5.13
  12  -2  16   -1.19    2.96
  12  -2  16   -2.02    5.91
  12  -3  15    6.97    6.21
  12  -3  15   19.28    6.54
  12  -3  15   10.25    3.64
  12  -4  14   21.27    7.19
  12  -4  14   10.19    3.69
  12  -4  14    8.04    5.33
  12  -5  13   -0.51    5.12
  12  -5  13    0.73    2.92
  12  -6  12    3.13    5.26
  12  -6  12    5.23    3.47
  12  -7  11   12.30    4.53
  12  -7  11   28.90    7.91
  12  -8  10    8.84    6.04
  12  -8  10    6.30    4.16
  12  -9   9    5.30    4.15
  12  -9   9    4.20    5.51
  12 -10   8   13.02    6.68
  12 -10   8    4.33    4.58
  12 -11   7    7.07    6.50
  12 -11   7   17.21    5.75
  12 -12   6    4.26    5.20
  12 -12   6    2.77    6.65
  12 -13   5    3.50    6.72
  13  -2  17    8.18    3.56
  13  -2  17   15.36    7.47
  13  -2  17    3.10    5.37
  13  -3  16    2.04    3.33
  13  -3  16    5.91    5.85
  13  -3  16    5.17    6.31
  13  -4  15    0.49    5.71
  13  -4  15    3.09    3.33
  13  -5  14   -1.03    5.53
  13  -5  14    7.87    3.77
  13  -6  13    8.31    4.06
  13  -6  13   17.80    7.24
  13  -7  12    4.65    6.02
  13  -7  12    3.21    3.71
  13  -8  11    5.71    4.16
  13  -8  11    5.42    6.28
  13  -9  10    2.06    4.25
  13  -9  10    6.33    6.23
  13 -10   9    9.83    4.86
  13 -11   8    2.49    4.72
  13 -12   7    8.02    5.41
  14  -4  16    4.81    3.80
  14  -5  15   -2.81    3.11
  14  -6  14    4.36    3.91
  14  -7  13    8.81    4.46
  14  -8  12   -0.44    3.60
  14  -9  11   -0.07    3.82
  14 -10  10    1.00    4.46
  20  -5   7    0.77    4.85
  20  -4   8   -2.14    4.39
 -19   9  -2    6.11    5.30
 -19   8  -3   -2.40    4.62
 -19   7  -4   -0.72    5.29
 -19   6  -5    9.41    6.00
 -19   5  -6    6.56    5.82
  19  -4   7    2.16    4.30
  19  -3   8   11.37    5.05
  19  -2   9   14.78    5.57
  19  -1  10    1.95    3.89
  19   0  11    1.06    4.44
 -18  10   0    7.37    4.83
 -18   9  -1   -1.26    4.05
 -18   8  -2   17.52    5.60
 -18   7  -3   10.13    4.88
 -18   6  -4    7.08    5.41
 -18   5  -5    1.27    4.32
 -18   4  -6    7.69    5.34
  18  -4   6   16.35    5.16
  18  -3   7   11.67    4.95
  18  -2   8   -3.95    3.11
  18  -1   9    2.43    3.86
  18   0  10    0.05    3.31
  18   1  11    4.69    4.22
  18   2  12   -2.69    3.71
 -17  11   2    1.31    3.86
 -17  10   1   16.34    5.26
 -17   9   0   15.49    5.20
 -17   8  -1    9.20    4.49
 -17   7  -2    4.39    3.95
 -17   6  -3   27.88    6.14
 -17   5  -4   14.26    5.30
  17  -4   5    2.32    3.96
 -17   4  -5    5.60    4.61
  17  -3   6    9.66    4.31
 -17   3  -6    4.60    4.55
  17  -2   7   17.12    5.34
  17  -1   8   10.57    4.69
  17   0   9   -0.07    3.52
  17   1  10   -2.25    3.48
  17   2  11    9.07    4.51
  17   3  12    2.67    4.32
 -16  12   4    0.33    3.82
 -16  11   3   11.16    4.69
 -16  10   2   -0.19    3.39
 -16   9   1    1.38    3.22
 -16   8   0   19.84    5.24
 -16   7  -1   22.83    5.45
 -16   6  -2    2.33    3.55
 -16   5  -3    6.64    4.09
  16  -4   4   36.55    6.19
 -16   4  -4   34.75    6.58
  16  -3   5   38.28    6.29
 -16   3  -5   29.29    6.28
  16  -2   6   -2.55    2.81
 -16   2  -6   -2.34    3.89
  16  -1   7   41.22    6.51
  16   0   8   69.62    7.75
  16   1   9   10.43    4.26
  16   2  10    0.68    3.61
  16   3  11    3.45    3.81
  16   4  12    4.43    3.98
  16   5  13    0.35    3.63
 -15  12   5    2.39    3.55
 -15  11   4    2.04    3.38
 -15  10   3   10.47    4.14
 -15   9   2   27.81    5.26
 -15   8   1    5.00    3.47
 -15   7   0   -2.33    2.89
 -15   6  -1   46.67    6.42
 -15   5  -2  103.14    8.55
 -15   4  -3    1.97    3.73
  15  -3   4   11.55    4.24
 -15   3  -4   14.45    4.74
  15  -2   5   72.25    7.48
 -15   2  -5   68.69    7.78
 -15   1  -6   33.03    6.33
  15  -1   6   38.61    5.90
  15   0   7    1.49    3.38
  15   1   8   13.15    4.22
  15   2   9   35.40    6.14
  15   3  10   12.57    4.42
  15   4  11    3.24    3.35
  15   5  12    2.84    3.67
  15   6  13    7.36    4.29
 -14  12   6    7.30    3.65
 -14  12   6    2.16    5.79
 -14  11   5   23.88    4.66
 -14  11   5   20.26    6.51
 -14  10   4   20.73    6.35
 -14  10   4    7.70    3.44
  14  -9  -3    0.17    3.38
 -14   9   3   -1.16    2.59
 -14   9   3    0.61    4.49
 -14   8   2   42.76    5.79
  14  -8  -2   43.15    6.84
 -14   8   2   43.42    7.47
 -14   7   1   38.88    7.19
 -14   7   1   58.89    6.44
  14  -7  -1   69.81    8.16
  14  -7  -1   56.53    7.21
  14  -6   0   50.67    7.26
 -14   6   0   55.64    6.28
  14  -6   0   53.96    6.95
  14  -5   1   48.88    6.34
 -14   5  -1   41.58    5.82
 -14   4  -2   75.23    7.22
  14  -4   2   94.41    8.20
  14  -3   3   70.23    7.02
  14  -3   3   69.99    7.14
 -14   3  -3   58.59    6.84
  14  -2   4    4.96    3.33
  14  -2   4    8.69    3.57
 -14   2  -4   10.91    4.12
 -14   1  -5   32.07    5.65
  14  -1   5   15.23    4.33
  14  -1   5   28.26    5.16
 -14   0  -6   41.73    6.51
  14   0   6   36.62    5.58
  14   0   6   43.33    6.39
  14   1   7   16.75    4.25
  14   1   7   20.67    5.19
  14   2   8    0.61    3.11
  14   2   8   -0.04    2.88
  14   3   9   31.89    6.56
  14   3   9   18.80    4.65
  14   4  10   35.69    6.03
  14   4  10   51.27    8.04
  14   5  11    4.81    3.55
  14   6  12    3.17    3.39
  14   7  13    5.33    4.12
 -13  13   8    6.31    5.98
 -13  13   8   11.41    3.86
 -13  12   7   11.10    6.66
 -13  12   7    6.13    3.47
 -13  11   6    3.44    5.28
 -13  11   6    2.58    2.84
  13 -11  -6    2.94    4.43
  13 -10  -5   31.25    6.98
 -13  10   5   22.99    4.43
 -13  10   5   23.20    6.36
  13  -9  -4   65.79    8.35
 -13   9   4   47.24    5.54
 -13   9   4   40.02    7.16
 -13   8   3   22.00    4.40
 -13   8   3   31.69    6.58
  13  -8  -3   23.50    5.46
 -13   7   2   38.83    5.25
  13  -7  -2   47.13    6.84
 -13   7   2   44.46    7.01
  13  -7  -2   36.90    6.04
  13  -6  -1  149.21   10.73
 -13   6   1  156.80   10.56
 -13   6   1  128.93    8.24
  13  -6  -1  139.88   10.06
  13  -5   0  174.12   11.05
 -13   5   0  179.09   11.15
  13  -5   0  177.62   11.73
 -13   5   0  175.84    9.61
  13  -4   1    4.59    3.24
 -13   4  -1    4.31    2.82
  13  -4   1    5.58    3.06
 -13   4  -1    5.36    4.09
  13  -3   2   28.23    5.19
  13  -3   2   34.56    5.19
 -13   3  -2   28.46    4.78
  13  -3   2   28.80    4.84
  13  -2   3  180.23   10.74
  13  -2   3  175.20   11.43
 -13   2  -3  155.29    9.63
  13  -2   3  178.27   10.07
  13  -1   4   99.12    7.76
  13  -1   4   89.25    7.81
 -13   1  -4   80.77    7.47
  13   0   5    2.97    2.88
 -13   0  -5    0.52    2.92
  13   0   5    7.17    3.40
  13   1   6   36.90    5.87
 -13  -1  -6   40.65    6.22
  13   1   6   44.28    5.81
  13   2   7   79.71    7.28
  13   2   7   92.22    8.92
  13   3   8   28.90    5.93
  13   3   8   30.55    5.24
  13   4   9    8.70    3.72
  13   4   9    4.63    3.67
 -13  -5 -10   31.74    8.35
  13   5  10   26.33    5.24
  13   6  11   14.00    4.15
 -13  -6 -11   37.65    9.29
  13   6  11   -4.71    6.54
 -13  -7 -12    2.90    7.04
  13   7  12   -2.77    3.05
 -13  -8 -13   19.87    9.63
  13   8  13    1.04    3.62
 -12  13   9    1.32    5.36
 -12  13   9   -0.92    2.69
 -12  12   8    7.73    3.24
 -12  12   8    4.06    5.40
  12 -11  -7   24.86    6.55
 -12  11   7   23.98    6.45
 -12  11   7   23.66    4.21
  12 -10  -6   26.08    6.48
 -12  10   6   28.36    4.36
 -12  10   6   32.36    6.76
 -12   9   5    2.35    4.46
  12  -9  -5    5.55    3.85
 -12   9   5    0.67    2.55
 -12   8   4   66.14    5.79
 -12   8   4   53.68    7.37
  12  -8  -4   49.19    7.12
  12  -7  -3  152.67   11.09
 -12   7   3  169.55    8.86
  12  -7  -3  174.34   11.51
 -12   7   3  146.93   10.17
  12  -6  -2   13.14    3.97
 -12   6   2   32.35    4.45
  12  -6  -2   27.28    5.09
 -12   6   2   30.13    5.67
  12  -5  -1    7.57    3.34
  12  -5  -1    1.77    2.95
 -12   5   1   10.65    4.02
 -12   5   1    5.67    2.86
 -12   4   0  198.66    9.88
 -12   4   0  187.07   10.89
  12  -4   0  199.21   11.70
  12  -4   0  184.75   10.91
  12  -3   1  214.72   12.08
 -12   3  -1  211.00   10.29
 -12   3  -1  204.48   11.29
  12  -3   1  209.74   10.81
  12  -3   1  212.07   11.47
  12  -2   2   39.92    5.35
  12  -2   2   46.27    5.29
  12  -2   2   37.50    5.10
 -12   2  -2   29.55    5.31
 -12   2  -2   36.31    4.96
  12  -1   3   87.18    7.73
 -12   1  -3   89.90    7.21
  12  -1   3   94.21    7.51
  12  -1   3   93.94    7.16
  12   0   4  219.49   11.90
  12   0   4  197.06   10.44
 -12   0  -4  211.04   10.99
  12   0   4  203.30   12.06
  12   1   5   85.50    7.07
  12   1   5   83.80    7.70
 -12  -1  -5   99.54    8.01
 -12  -2  -6   16.09    4.75
  12   2   6   18.51    4.43
  12   2   6   16.94    4.11
 -12  -2  -6    6.45    4.55
 -12  -3  -7   79.73    9.30
  12   3   7   83.31    8.89
  12   3   7   81.68    8.45
  12   3   7   87.66    7.37
 -12  -4  -8   63.47    9.06
  12   4   8   59.89    8.48
  12   4   8   65.66    8.00
  12   4   8   71.84    6.91
  12   5   9    0.53    2.90
 -12  -5  -9   19.88    7.04
  12   5   9   -4.58    5.26
  12   6  10   17.76    4.38
  12   6  10    4.79    6.77
 -12  -6 -10    3.32    6.16
  12   7  11   21.18    4.76
 -12  -7 -11   19.17    7.96
  12   8  12    9.46    3.97
 -12  -8 -12   23.55    9.48
  12   9  13    5.60    3.75
 -12  -9 -13   18.52   10.35
 -11  13  10   28.42    7.64
 -11  12   9    9.16    5.37
 -11  12   9    5.64    2.70
 -11  11   8    0.35    2.41
  11 -11  -8   -1.87    3.70
 -11  11   8    4.13    4.45
 -11  10   7   57.84    7.72
  11 -10  -7   39.76    7.55
 -11  10   7   49.22    4.84
 -11   9   6   83.49    8.61
 -11   9   6  100.11    6.42
  11  -9  -6   78.28    8.91
 -11   8   5   43.49    6.68
  11  -8  -5   54.95    7.39
 -11   8   5   42.65    4.56
  11  -7  -4   10.64    3.90
  11  -7  -4    5.81    3.69
 -11   7   4   14.38    3.08
 -11   7   4    9.42    4.07
 -11   6   3  109.79    6.68
  11  -6  -3  108.07    8.56
  11  -6  -3  107.59    8.43
 -11   6   3  122.54    8.46
  11  -5  -2  178.86   10.41
 -11   5   2  183.21   10.09
 -11   5   2  151.62    7.99
  11  -5  -2  149.63    9.83
 -11   4   1  103.03    6.55
  11  -4  -1  117.48    8.10
 -11   4   1  107.92    7.67
  11  -4  -1  107.27    8.00
 -11   3   0  135.69    7.59
  11  -3   0  141.80    8.92
  11  -3   0  133.01    8.84
  11  -3   0  145.95    8.33
 -11   3   0  137.77    8.60
  11  -2   1  304.17   12.84
  11  -2   1  312.43   14.15
 -11   2  -1  322.42   12.84
  11  -2   1  302.00   14.52
 -11   2  -1  295.45   13.47
 -11   1  -2  201.24   10.64
  11  -1   2  201.93   10.05
 -11   1  -2  239.52   10.55
  11  -1   2  200.74   11.27
  11  -1   2  212.39   11.17
  11   0   3   12.88    3.16
  11   0   3    9.19    3.07
  11   0   3   13.84    3.52
 -11   0  -3   11.13    3.22
 -11  -1  -4  123.92    8.52
  11   1   4  142.25    9.09
  11   1   4  126.73    8.70
  11   1   4  115.53    8.07
  11   1   4  132.19    8.00
 -11  -1  -4  135.16    8.33
  11   1   4  132.63    9.11
  11   2   5  191.79    9.95
  11   2   5  201.21   11.62
  11   2   5  199.72   11.13
 -11  -2  -5  182.23   11.42
 -11  -2  -5  193.14   10.47
  11   2   5  178.83   10.91
  11   3   6   25.38    5.52
 -11  -3  -6   30.33    6.35
  11   3   6   32.03    6.34
 -11  -3  -6   42.05    5.99
  11   3   6   30.60    4.72
  11   3   6   37.39    5.86
  11   4   7    5.37    5.52
  11   4   7    6.16    3.45
  11   4   7    4.06    2.68
 -11  -4  -7    8.34    5.36
  11   4   7    7.41    4.39
  11   5   8   58.81    8.75
 -11  -5  -8   60.26    8.36
  11   5   8   49.67    5.93
  11   5   8   52.76    7.32
 -11  -5  -8   62.74    9.27
  11   5   8   47.64    7.17
 -11  -6  -9   44.77    9.06
  11   6   9   63.61    9.43
  11   6   9   57.61    6.25
  11   6   9   51.42    7.63
  11   7  10    6.11    3.29
 -11  -7 -10   16.75    7.86
  11   8  11   15.03    4.49
 -11  -8 -11   21.69    9.00
 -11  -9 -12   20.11   10.38
  11   9  12    2.63    3.31
  11  10  13    2.76    3.80
 -11 -10 -13   14.03   10.05
 -10  13  11   -0.06    5.48
  10 -12 -10   16.66   10.66
 -10  12  10   16.07    5.88
 -10  11   9   13.11    5.16
  10 -11  -9   22.22   10.75
  10 -11  -9   15.86    5.96
 -10  11   9   18.75    3.14
 -10  10   8   41.67    6.97
  10 -10  -8   25.24    6.50
 -10  10   8   42.38    4.22
  10 -10  -8   29.52   10.44
 -10   9   7    5.74    4.02
  10  -9  -7    2.50    3.41
 -10   9   7    3.03    2.22
  10  -9  -7    3.16    7.26
  10  -8  -6   56.88    7.50
 -10   8   6   60.00    4.88
  10  -8  -6   68.71   10.40
 -10   8   6   58.27    6.73
  10  -7  -5  132.71    9.59
 -10   7   5  134.09    7.02
  10  -7  -5  136.94   12.37
  10  -7  -5  136.45    9.95
 -10   7   5  122.09    8.64
  10  -6  -4    2.37    3.04
  10  -6  -4    3.15    2.61
 -10   6   4   -0.17    3.17
  10  -6  -4    3.89    5.11
 -10   6   4    1.33    1.81
  10  -5  -3   92.71    7.22
 -10   5   3   79.33    5.28
 -10   5   3   88.97    6.99
  10  -5  -3   70.52    6.84
  10  -4  -2  394.17   16.55
 -10   4   2  392.07   15.26
 -10   4   2  377.82   13.66
  10  -4  -2  388.74   16.56
 -10   3   1  355.99   14.02
  10  -3  -1  331.43   14.86
  10  -3  -1  369.97   15.24
 -10   3   1  325.92   12.51
  10  -2   0    9.32    2.85
  10  -2   0    7.61    2.72
 -10   2   0   15.78    3.66
 -10   2   0    6.48    2.30
  10  -2   0    6.02    2.52
  10  -1   1  299.04   12.14
  10  -1   1  277.47   13.22
  10  -1   1  302.24   13.79
 -10   1  -1  323.03   12.20
  10   0   2  602.05   22.93
  10   0   2  608.66   22.44
  10   0   2  608.67   20.11
 -10   0  -2  587.08   20.00
  10   1   3   41.17    5.02
  10   1   3   44.45    5.14
 -10  -1  -3   36.94    4.63
  10   1   3   38.86    4.44
  10   2   4    3.69    2.23
  10   2   4    1.51    2.22
  10   2   4    4.92    2.85
 -10  -2  -4    8.03    3.18
  10   2   4   10.90    3.33
 -10  -2  -4    1.31    3.11
  10   2   4   13.01    4.01
  10   3   5  105.13    8.19
 -10  -3  -5  107.96    9.03
  10   3   5  103.07    8.69
 -10  -3  -5  110.43    7.95
  10   3   5  104.71    6.95
  10   3   5  111.74    8.35
  10   4   6  302.58   15.28
  10   4   6  286.60   15.55
  10   4   6  309.49   13.12
 -10  -4  -6  314.37   16.54
  10   4   6  270.08   14.08
 -10  -4  -6  285.73   16.14
 -10  -5  -7  119.64   10.76
  10   5   7   88.52    8.52
  10   5   7   88.16    7.08
 -10  -5  -7  109.80   10.99
  10   5   7  104.01    9.12
  10   5   7   99.35   10.08
 -10  -6  -8   18.86    6.98
  10   6   8   22.56    4.45
  10   6   8   25.66    7.29
  10   6   8   20.25    5.50
 -10  -6  -8   20.51    6.18
 -10  -7  -9   57.53   10.58
  10   7   9   46.37    7.58
  10   7   9   49.22    5.75
 -10  -8 -10   17.03    8.58
  10   8  10   22.64    4.73
  10   9  11    5.87    3.56
 -10  -9 -11   23.24    9.35
 -10 -10 -12    7.93   10.47
  10  10  12    3.67    3.54
  10  11  13    4.92    3.92
   9 -13 -12   25.94   13.76
  -9  13  12   16.42    6.58
   9 -12 -11   13.15   11.17
  -9  12  11   17.83    5.89
   9 -11 -10  -10.23    9.15
  -9  11  10   -1.52    4.18
   9 -11 -10    6.27    4.97
  -9  10   9   40.58    3.50
  -9  10   9   30.37    6.14
   9 -10  -9   35.31   10.55
   9 -10  -9   22.22    6.35
  -9   9   8   95.76    8.44
   9  -9  -8   84.42    9.68
   9  -9  -8   85.88   12.68
  -9   9   8   89.09    5.27
   9  -8  -7   24.67    9.06
  -9   8   7   23.76    4.90
   9  -8  -7   20.82    5.33
  -9   8   7   18.02    2.86
  -9   7   6   19.79    2.93
   9  -7  -6   18.85    8.32
  -9   7   6   13.46    3.97
   9  -7  -6   22.75    4.70
   9  -7  -6   15.99    4.37
  -9   6   5  315.61   13.53
   9  -6  -5  324.84   14.89
  -9   6   5  317.53   11.45
   9  -6  -5  338.40   17.61
   9  -6  -5  323.65   15.71
  -9   5   4  266.22   11.73
  -9   5   4  239.66    9.74
   9  -5  -4  279.87   12.75
   9  -5  -4  293.25   13.76
  -9   4   3   21.00    3.76
  -9   4   3   25.45    3.13
   9  -4  -3   25.06    4.17
   9  -4  -3   23.20    3.71
   9  -3  -2  237.85   11.27
  -9   3   2  254.27    9.66
  -9   3   2  243.36   10.59
   9  -3  -2  246.39   11.66
   9  -2  -1 1053.50   30.51
  -9   2   1 1066.50   31.39
   9  -2  -1 1045.56   34.98
   9  -2  -1 1094.33   34.75
  -9   2   1 1061.61   30.05
   9  -1   0  135.01    7.96
   9  -1   0  140.54    7.17
   9  -1   0  145.67    8.14
  -9   1   0  133.14    6.87
   9   0   1  187.21    9.63
  -9   0  -1  189.50    8.60
   9   0   1  180.54    9.54
   9   0   1  175.23    8.37
   9   1   2  413.12   16.80
   9   1   2  405.20   16.43
  -9  -1  -2  396.55   14.63
   9   1   2  408.75   14.56
   9   2   3  369.55   15.47
   9   2   3  339.93   13.20
   9   2   3  352.05   15.20
  -9  -2  -3  345.94   13.71
   9   3   4  212.89   10.78
  -9  -3  -4  221.89   11.97
   9   3   4  210.99    9.76
  -9  -3  -4  203.92   10.30
   9   3   4  213.50   11.43
   9   3   4  195.67   10.94
   9   3   4  220.41   11.57
  -9  -4  -5    5.72    3.43
   9   4   5    4.75    4.46
  -9  -4  -5    8.59    4.41
   9   4   5   17.04    4.13
  -9  -4  -5    9.40    4.23
   9   4   5    8.17    2.66
   9   4   5    6.50    2.97
   9   5   6  211.36   13.91
  -9  -5  -6  230.92   14.26
   9   5   6  225.01   10.74
   9   5   6  231.45   12.27
   9   5   6  223.55   12.78
  -9  -5  -6  216.19   14.74
  -9  -6  -7  160.36   13.91
  -9  -6  -7  173.27   13.12
   9   6   7  168.72    9.37
   9   6   7  169.76   11.04
   9   7   8    8.93    3.48
   9   7   8   13.82    5.13
  -9  -7  -8   21.97    8.06
  -9  -7  -8   21.61    6.64
   9   8   9    7.25    5.23
  -9  -8  -9   16.47    8.36
   9   8   9    9.92    3.76
  -9  -9 -10   45.79   11.53
  -9 -10 -11   10.08    9.11
   9  10  11    7.04    3.80
  -9 -11 -12   19.24   12.24
   9  11  12    0.58    3.41
   8 -13 -13    9.96   13.35
  -8  13  13    1.98    5.63
   8 -12 -12   13.69   11.19
  -8  12  12    6.83    5.15
  -8  11  11   24.62    6.17
   8 -11 -11   29.67   12.07
   8 -11 -11   36.62    8.46
   8 -10 -10   60.75   12.94
  -8  10  10   40.07    6.57
   8 -10 -10   43.08    7.78
  -8   9   9    4.84    1.85
   8  -9  -9   11.39    9.28
  -8   9   9    5.21    3.82
   8  -9  -9    0.52    3.26
  -8   8   8  106.87    5.25
  -8   8   8  107.65    8.22
   8  -8  -8  130.65   13.91
   8  -8  -8  107.61   10.14
  -8   7   7  160.82    6.62
   8  -7  -7  170.54   14.65
   8  -7  -7  148.90   10.79
  -8   7   7  165.38    9.25
   8  -7  -7  130.20    9.51
   8  -6  -6   20.17    4.48
  -8   6   6   20.01    2.57
   8  -6  -6   21.03    4.10
  -8   6   6   20.34    3.93
   8  -6  -6   21.22    7.44
   8  -5  -5   30.27    4.72
  -8   5   5   34.28    3.03
   8  -5  -5   19.18    6.74
  -8   5   5   31.12    4.15
   8  -5  -5   34.58    4.29
  -8   4   4  170.42    8.39
  -8   4   4  178.45    7.11
   8  -4  -4  170.61    8.91
   8  -4  -4  189.46   10.08
  -8   3   3  179.85    8.24
  -8   3   3  177.46    7.22
   8  -3  -3  190.78    8.94
   8  -3  -3  175.27    9.37
  -8   2   2  145.69    6.50
   8  -2  -2  142.96    7.91
   8  -2  -2  143.96    7.53
   8  -1  -1  649.91   22.38
  -8   1   1  632.19   19.22
   8  -1  -1  641.36   22.30
   8   0   0    0.70    1.54
   8   0   0    3.33    1.82
   8   0   0    3.21    1.89
  -8   0   0    3.36    1.87
   8   1   1  924.04   26.82
   8   1   1  950.84   31.04
   8   1   1  902.71   30.33
  -8  -1  -1  913.22   26.84
  -8  -2  -2   30.35    3.84
   8   2   2   29.50    4.02
   8   2   2   25.37    3.69
   8   2   2   23.20    3.28
   8   3   3  251.23   12.17
   8   3   3  273.14   12.28
  -8  -3  -3  233.52   10.75
  -8  -3  -3  250.22   12.80
   8   3   3  258.21   10.53
  -8  -4  -4  492.29   20.81
  -8  -4  -4  446.31   20.53
   8   4   4  505.26   20.43
  -8  -4  -4  475.81   17.61
   8   4   4  509.15   19.71
   8   4   4  478.35   18.05
   8   4   4  504.02   17.11
   8   4   4  481.61   19.68
  -8  -5  -5   -1.28    4.66
  -8  -5  -5   10.11    4.26
   8   5   5    3.05    2.46
   8   5   5    1.21    3.03
  -8  -5  -5    9.99    3.87
   8   5   5    3.87    2.31
   8   6   6  119.42    7.48
  -8  -6  -6   97.82    9.53
  -8  -6  -6  130.81   12.44
   8   6   6   99.01    8.38
   8   7   7  146.59    8.65
   8   7   7  140.00   10.26
  -8  -7  -7  167.01   12.78
  -8  -7  -7  151.74   14.59
   8   8   8   89.71    7.39
  -8  -8  -8   86.11   10.27
   8   8   8   97.19    9.36
  -8  -8  -8   97.55   12.87
  -8  -9  -9   17.49    9.79
   8   9   9    3.06    2.95
   8   9   9   14.45    5.81
  -8 -10 -10   17.86   10.92
   8  10  10   32.76    5.49
  -8 -11 -11   31.77   12.80
   8  11  11   26.37    5.39
   8  12  12    2.89    3.90
  -8 -12 -12   21.88   12.80
   7 -13 -14   -2.81   13.12
  -7  13  14    7.65    6.05
  -7  12  13    6.83    5.26
   7 -12 -13   10.20   12.67
   7 -11 -12   -0.73   10.07
  -7  11  12    0.90    4.18
  -7  10  11   20.92    5.68
   7 -10 -11   31.73   11.54
  -7   9  10  135.12    9.55
   7  -9 -10  149.25   15.65
  -7   8   9   15.09    4.45
  -7   8   9   20.17    1.91
   7  -8  -9   13.14    8.79
   7  -7  -8   25.56    5.22
  -7   7   8   34.41    4.94
   7  -7  -8   22.19    4.70
  -7   7   8   35.19    2.55
   7  -7  -8    8.44    8.52
  -7   6   7  199.81    6.87
  -7   6   7  177.63    9.17
   7  -6  -7  208.97   12.04
   7  -6  -7  198.04   10.45
  -7   6   7  180.29    7.04
   7  -6  -7  198.50   14.84
  -7   5   6  340.54   10.71
  -7   5   6  329.14   10.42
   7  -5  -6  348.70   14.12
  -7   5   6  325.78   12.65
   7  -5  -6  361.77   16.03
   7  -5  -6  337.24   16.86
   7  -4  -5  182.77    9.97
   7  -4  -5  185.53    8.74
  -7   4   5  180.26    6.84
  -7   4   5  182.98    8.07
  -7   4   5  180.41    6.61
  -7   3   4  266.76    8.80
  -7   3   4  276.78   10.21
   7  -3  -4  273.31   12.08
   7  -3  -4  245.67   10.59
  -7   2   3  593.88   16.69
   7  -2  -3  570.61   20.36
  -7   2   3  570.05   18.54
   7  -2  -3  566.88   19.39
   7  -1  -2  414.44   15.67
  -7   1   2  421.71   13.07
   7  -1  -2  424.57   15.15
  -7   1   2  425.72   14.66
  -7   0   1  322.93   10.90
   7   0  -1  325.88   12.64
  -7   0   1  323.97   12.29
   7   0  -1  324.66   12.93
   7   1   0   56.93    4.68
   7   1   0   51.96    3.79
   7   1   0   62.15    4.52
  -7  -1   0   63.79    4.28
  -7  -1   0   63.27    4.57
   7   2   1 1274.21   40.70
  -7  -2  -1 1275.76   35.42
  -7  -2  -1 1285.30   40.40
  -7  -2  -1 1239.77   41.03
   7   2   1 1347.64   35.35
   7   2   1 1272.63   39.95
  -7  -3  -2  315.04   13.29
   7   3   2  331.02   11.75
   7   3   2  302.96   13.40
  -7  -3  -2  323.71   14.23
   7   3   2  305.85   13.21
  -7  -3  -2  311.24   12.03
   7   4   3  186.53   10.15
   7   4   3  189.50    9.99
  -7  -4  -3  187.08   11.11
  -7  -4  -3  194.61    9.38
  -7  -4  -3  212.08   11.26
   7   4   3  178.50    8.51
  -7  -5  -4  216.26   10.67
   7   5   4  218.85   11.35
   7   5   4  227.46   11.01
  -7  -5  -4  214.23   12.30
  -7  -5  -4  216.42   13.29
   7   5   4  209.63   11.48
   7   5   4  225.64    9.95
  -7  -6  -5  134.15    8.63
   7   6   5  109.11    8.24
   7   6   5  106.91    6.80
  -7  -6  -5  106.83    9.31
  -7  -6  -5  113.50   11.58
  -7  -7  -6   38.22    6.80
  -7  -7  -6   43.28    9.53
   7   7   6   40.44    4.82
   7   7   6   42.41    6.37
  -7  -8  -7   70.00    9.00
   7   8   7   81.12    8.38
  -7  -8  -7   66.79   11.45
   7   8   7   69.42    6.34
  -7  -9  -8  147.60   16.14
   7   9   8  144.91   11.37
   7   9   8  133.03    8.75
   7  10   9    8.31    3.42
   7  10   9    6.58    5.16
  -7 -10  -9   15.47   10.02
   7  11  10    5.97    3.98
  -7 -11 -10   13.21   10.69
  -7 -12 -11   33.36   13.66
   6 -12 -14   10.36   12.02
  -6  12  14   22.84    6.62
   6 -11 -13   36.13   12.32
  -6  11  13   55.61    7.82
  -6  10  12   14.45    5.14
   6 -10 -12   25.95   11.11
   6  -9 -11    2.51    8.18
  -6   9  11    7.72    4.09
  -6   8  10  116.62    8.30
   6  -8 -10  136.31   14.27
   6  -7  -9  174.50   10.50
  -6   7   9  165.12    9.12
   6  -7  -9  180.68   15.03
   6  -6  -8    1.94    6.56
  -6   6   8    5.01    3.03
   6  -6  -8    5.33    3.24
  -6   5   7  111.60    6.39
   6  -5  -7  117.35   10.13
   6  -5  -7  113.25    8.28
   6  -5  -7  120.89    7.06
   6  -4  -6  681.24   22.70
  -6   4   6  681.61   20.51
   6  -4  -6  689.29   24.98
  -6   4   6  681.82   17.78
  -6   3   5 1248.08   31.10
  -6   3   5 1174.95   30.94
   6  -3  -5 1213.87   37.27
  -6   3   5 1244.31   33.37
   6  -3  -5 1253.51   39.02
   6  -2  -4  112.71    5.38
   6  -2  -4  103.67    6.40
  -6   2   4  108.01    4.13
  -6   1   3  735.39   22.55
   6  -1  -3  760.33   24.46
  -6   1   3  755.36   20.08
   6  -1  -3  724.09   23.33
  -6   1   3  761.66   22.49
   6   0  -2 1015.67   30.33
   6   0  -2 1003.22   30.67
  -6   0   2  946.93   25.96
  -6   0   2  969.35   29.64
  -6   0   2  942.83   29.86
  -6  -1   1  503.93   17.13
  -6  -1   1  503.21   16.73
  -6  -1   1  519.25   14.84
   6   1  -1  463.17   17.11
   6   1  -1  463.51   16.84
  -6  -2   0  170.98    7.15
   6   2   0  166.74    7.87
   6   2   0  167.71    8.09
   6   2   0  163.97    6.87
  -6  -2   0  151.95    7.45
  -6  -2   0  165.22    8.24
   6   3   1  790.74   26.38
   6   3   1  763.18   26.42
  -6  -3  -1  824.72   23.55
  -6  -3  -1  812.82   26.55
   6   3   1  783.55   22.94
  -6  -3  -1  778.99   27.10
   6   4   2 1142.36   32.11
  -6  -4  -2 1129.17   32.62
  -6  -4  -2 1161.49   37.22
   6   4   2 1168.45   36.89
  -6  -4  -2 1114.95   37.89
   6   4   2 1128.09   37.13
  -6  -5  -3  110.51    9.50
  -6  -5  -3  109.99    7.10
  -6  -5  -3  129.43    8.76
   6   5   3  112.37    7.59
   6   5   3  102.49    7.12
   6   5   3  112.76    6.42
   6   6   4   30.05    4.37
   6   6   4   26.74    3.76
  -6  -6  -4   28.47    6.97
   6   6   4   30.49    4.75
  -6  -6  -4   26.34    5.15
  -6  -6  -4   15.50    3.47
  -6  -7  -5  232.65   16.51
   6   7   5  202.23   11.42
  -6  -7  -5  212.90   13.50
   6   7   5  218.58   10.34
  -6  -8  -6   95.54   13.17
   6   8   6  105.28    8.95
   6   8   6   94.68    7.25
  -6  -8  -6   94.21    9.71
   6   9   7   14.51    3.94
  -6  -9  -7   17.17    6.20
   6   9   7   16.30    5.55
  -6  -9  -7   26.46    9.55
  -6 -10  -8    6.73    9.70
   6  10   8   28.03    6.59
   6  10   8   19.53    4.55
  -6 -11  -9   14.96   11.20
   6  11   9   14.11    4.28
   6  12  10    6.38    3.70
  -6 -12 -10    5.60   11.29
  -6 -13 -11   -4.99   11.85
   6  13  11    0.61    3.69
  -5  12  15    4.02    5.20
   5 -12 -15    5.97   11.06
  -5  11  14    9.81    5.21
   5 -11 -14   29.52   11.74
  -5  10  13   28.95    6.00
   5 -10 -13   37.64   11.68
  -5   9  12  147.70    9.94
   5  -9 -12  181.83   16.82
  -5   8  11   70.78    6.57
   5  -8 -11   52.95   10.33
  -5   7  10    0.96    3.07
   5  -7 -10    2.05    3.54
   5  -7 -10   -2.53    5.99
   5  -6  -9  367.18   19.12
  -5   6   9  355.47   13.29
   5  -6  -9  333.06   14.62
   5  -5  -8  248.26   10.76
   5  -5  -8  246.26   14.03
  -5   5   8  245.11    9.81
   5  -4  -7   64.10    6.62
   5  -4  -7   63.52    4.49
  -5   4   7   59.58    4.04
  -5   3   6  316.38   10.23
   5  -3  -6  300.82   10.69
   5  -3  -6  306.09   13.32
   5  -2  -5  701.93   20.96
   5  -2  -5  674.14   23.30
   5  -1  -4  735.94   21.89
   5  -1  -4  722.63   23.76
   5   0  -3  927.10   27.92
  -5   0   3  940.20   23.93
   5   0  -3  931.91   28.92
   5   0  -3  928.56   28.16
   5   1  -2  222.85    8.97
   5   1  -2  217.39    9.33
   5   1  -2  225.06    9.69
  -5  -1   2  265.59    9.17
  -5  -1   2  268.81    8.11
  -5  -1   2  264.78    8.90
   5   2  -1 1661.91   51.15
  -5  -2   1 1746.46   50.91
   5   2  -1 1687.52   51.59
  -5  -2   1 1760.38   51.48
   5   2  -1 1683.61   50.34
   5   3   0  281.83   12.06
  -5  -3   0  288.03   11.95
   5   3   0  292.74   11.67
   5   3   0  277.00    9.88
  -5  -3   0  300.73   11.45
   5   3   0  279.82   11.43
   5   4   1  140.03    6.50
   5   4   1  144.60    7.65
  -5  -4  -1  128.40    6.79
   5   4   1  143.25    8.26
   5   4   1  131.16    7.50
  -5  -4  -1  134.22    8.00
  -5  -4  -1  124.94    7.17
  -5  -5  -2  399.03   14.38
   5   5   2  403.35   13.87
  -5  -5  -2  377.10   18.12
  -5  -5  -2  337.48   15.51
   5   5   2  403.18   16.07
   5   5   2  415.03   16.19
  -5  -5  -2  421.59   16.14
  -5  -6  -3  245.45   13.39
  -5  -6  -3  284.44   11.88
   5   6   3  275.03   12.71
   5   6   3  273.20   10.99
  -5  -6  -3  236.75   15.31
  -5  -7  -4   25.00    7.97
   5   7   4   29.56    4.01
   5   7   4   26.57    4.88
  -5  -7  -4   18.93    4.79
  -5  -7  -4   16.80    4.34
  -5  -8  -5   47.85    7.26
   5   8   5   38.85    6.02
   5   8   5   42.96    5.04
  -5  -8  -5   31.31    9.92
  -5  -9  -6   40.43   11.12
   5   9   6   25.47    4.51
  -5  -9  -6   25.32    6.93
   5   9   6   29.13    6.13
   5  10   7   29.50    6.60
   5  10   7   25.18    4.72
  -5 -10  -7   18.08   10.39
   5  11   8   -3.55    4.76
  -5 -11  -8   -4.85   10.60
   5  11   8    4.43    3.10
  -5 -12  -9    5.78   10.15
   5  12   9   10.70    4.15
  -5 -13 -10   14.61   13.23
   5  13  10   14.66    4.50
   4 -12 -16   14.83   12.66
  -4  12  16    4.84    5.77
   4 -11 -15   37.87   12.60
  -4  11  15   38.94    7.04
  -4  10  14    6.31    4.41
   4 -10 -14    5.33    8.78
   4  -9 -13   -2.62    7.58
  -4   9  13    3.89    4.29
  -4   8  12  151.60    9.20
   4  -8 -12  134.48   13.99
  -4   7  11  158.04    8.88
   4  -7 -11  149.05    9.75
   4  -7 -11  171.12   14.62
   4  -6 -10   70.44    9.25
  -4   6  10   75.56    5.80
   4  -6 -10   72.75    6.14
   4  -5  -9  310.52   12.71
   4  -5  -9  329.02   16.91
  -4   5   9  327.55   15.91
  -4   5   9  329.93   11.90
  -4   4   8  538.03   15.99
   4  -4  -8  481.38   17.02
  -4   4   8  545.22   20.73
   4  -4  -8  528.17   21.49
  -4   3   7  353.14   11.03
   4  -2  -6  108.77    6.56
   4  -1  -5  941.37   29.40
   4   0  -4  587.32   19.15
  -4  -1   3  239.37    7.31
   4   1  -3  261.32    8.61
   4   1  -3  275.19    8.91
   4   1  -3  261.63    9.91
   4   2  -2  839.11   26.27
   4   2  -2  873.89   26.39
   4   2  -2  866.76   26.71
  -4  -2   2  861.85   22.80
  -4  -2   2  817.50   25.87
  -4  -3   1 1329.21   36.03
  -4  -3   1 1349.50   41.35
   4   3  -1 1393.00   40.84
  -4  -3   1 1344.74   41.75
   4   3  -1 1402.90   42.16
   4   3  -1 1371.56   41.71
   4   4   0 1903.79   55.89
   4   4   0 1811.15   47.97
  -4  -4   0 1771.76   55.83
   4   4   0 1784.48   54.19
  -4  -4   0 1829.42   55.39
  -4  -4   0 1822.59   48.23
   4   4   0 1889.76   56.25
  -4  -5  -1  344.31   17.00
   4   5   1  366.51   14.62
   4   5   1  347.19   14.90
  -4  -5  -1  348.68   14.44
   4   5   1  367.42   14.49
  -4  -5  -1  360.48   13.01
   4   5   1  353.63   12.51
  -4  -5  -1  364.64   15.10
  -4  -6  -2   89.57    6.94
  -4  -6  -2  104.68    7.82
  -4  -6  -2  107.71    6.79
  -4  -6  -2   93.75    9.95
   4   6   2   84.55    5.58
  -4  -7  -3  262.78   17.60
  -4  -7  -3  282.82   14.48
   4   7   3  287.79   12.65
   4   7   3  257.79   11.29
  -4  -7  -3  296.27   12.58
   4   8   4  235.69   10.73
  -4  -8  -4  230.07   11.74
   4   8   4  220.31   11.82
  -4  -8  -4  211.20   17.56
  -4  -8  -4  237.31   14.12
  -4  -9  -5   33.87    6.92
  -4  -9  -5   58.06   12.62
   4   9   5   33.84    4.87
   4   9   5   44.79    6.49
   4  10   6   89.27    8.85
  -4 -10  -6   59.90    8.73
   4  10   6   89.69    7.38
  -4 -10  -6   88.65   14.33
   4  11   7  109.37   10.40
  -4 -11  -7   99.79   16.14
   4  11   7  114.77    8.22
  -4 -12  -8   25.42   12.47
   4  12   8    6.81    3.82
   4  13   9    3.18    3.80
  -4 -13  -9   16.43   12.68
   4  14  10    7.84    4.12
  -4 -14 -10  -14.61   11.96
  -3  12  17   14.17    6.79
   3 -12 -17   27.72   12.53
  -3  11  16   -1.96    4.57
   3 -11 -16    2.30    8.95
  -3  10  15   25.64    5.97
   3 -10 -15   26.52   10.42
  -3   9  14   89.88    8.32
   3  -9 -14   78.73   12.66
  -3   8  13   29.44    5.08
   3  -8 -13   27.33    8.60
  -3   7  12   43.28    5.33
   3  -7 -12   47.72    9.27
  -3   6  11  132.09   11.38
   3  -6 -11  121.64   11.68
   3  -6 -11  129.94    8.03
  -3   6  11  124.48    7.54
  -3   5  10  176.75   11.82
   3  -5 -10  195.57    8.97
  -3   5  10  171.33    8.12
   3  -5 -10  191.29   12.82
  -3   4   9   76.96    7.59
   3  -4  -9   89.94    8.01
  -3   4   9   71.61    4.50
  -3   3   8  583.30   16.43
  -3   3   8  563.91   21.81
   3  -3  -8  568.71   22.48
   3  -1  -6 3622.19  102.69
   3   0  -5 2720.81   77.24
   3   1  -4 1307.15   38.23
  -3  -2   3 3200.45   89.48
  -3  -2   3 3102.77   77.17
   3   2  -3 3066.46   89.68
   3   2  -3 3085.09   89.64
   3   2  -3 3135.35   87.68
  -3  -2   3 3124.74   89.37
   3   3  -2  171.31    7.62
  -3  -3   2  164.33    6.80
   3   3  -2  173.33    7.15
  -3  -3   2  152.38    6.38
   3   3  -2  166.93    7.13
  -3  -3   2  159.32    7.15
   3   4  -1   72.98    4.76
  -3  -4   1   74.82    5.34
   3   4  -1   75.44    4.91
  -3  -4   1   72.15    4.62
   3   4  -1   76.43    4.32
  -3  -4   1   71.10    4.74
   3   4  -1   69.92    5.54
  -3  -5   0  296.93   12.21
   3   5   0  290.67   10.59
   3   5   0  284.84   11.89
   3   5   0  287.70   12.80
  -3  -5   0  294.53   12.58
   3   5   0  280.93   12.16
  -3  -5   0  275.37   10.77
  -3  -6  -1  431.29   15.32
  -3  -6  -1  441.02   17.34
   3   6   1  430.11   14.85
  -3  -6  -1  425.62   17.58
  -3  -6  -1  434.53   20.70
  -3  -7  -2  246.40   11.10
  -3  -7  -2  227.12   12.47
  -3  -7  -2  248.02   16.41
   3   7   2  230.61   10.17
  -3  -8  -3  106.74    8.99
  -3  -8  -3  106.38    8.02
   3   8   3   94.11    7.77
   3   8   3   99.07    6.61
  -3  -8  -3   91.12   12.56
  -3  -9  -4  402.67   19.15
   3   9   4  351.82   14.67
  -3  -9  -4  345.16   23.31
   3   9   4  348.95   16.20
   3  10   5  128.51    8.26
   3  10   5  113.31    9.76
  -3 -10  -5  128.64   16.26
  -3 -10  -5  102.37   10.23
   3  11   6    5.04    3.10
   3  11   6    3.73    4.79
  -3 -11  -6   -5.11    9.43
  -3 -12  -7   19.39   12.22
   3  12   7   16.58    4.40
   3  13   8   17.72    4.74
  -3 -13  -8   26.38   13.22
   3  14   9    1.79    3.68
  -3 -14  -9   -1.50   11.90
  -2  11  17   15.98    5.73
   2 -11 -17    9.49    9.88
  -2  10  16    7.25    4.79
   2 -10 -16    4.36    7.68
   2  -9 -15    7.20    8.02
  -2   9  15   -0.35    3.72
  -2   8  14   48.37    6.03
   2  -8 -14   56.31   10.69
  -2   7  13   69.79    9.97
   2  -7 -13   69.31   10.53
  -2   7  13   58.32    5.98
  -2   6  12   17.83    3.96
   2  -6 -12   22.48    7.21
   2  -6 -12   10.82    3.57
  -2   6  12   19.58    6.85
  -2   5  11    6.03    2.72
  -2   5  11   16.93    5.77
   2  -5 -11   -3.95    3.82
   2  -4 -10  249.81   14.16
  -2   4  10  243.23    9.24
  -2   4  10  241.39   13.38
  -2   3   9  259.92   13.07
   2  -3  -9  252.33   13.43
  -2   3   9  258.13    8.79
  -2   2   8   97.45    3.97
   2   0  -6 7322.34  202.61
   2   1  -5 2394.60   67.56
   2   2  -4  347.36   11.55
   2   2  -4  341.44   11.08
   2   2  -4  345.70   11.18
  -2  -2   4  363.90    9.46
  -2  -3   3  569.48   15.43
  -2  -3   3  548.24   17.34
   2   3  -3  521.40   17.77
  -2  -3   3  570.16   17.31
   2   3  -3  512.01   16.88
   2   3  -3  524.88   17.69
   2   4  -2  983.90   29.16
   2   4  -2  948.25   30.59
   2   4  -2 1006.89   30.62
  -2  -4   2  913.73   30.07
  -2  -4   2  935.39   26.22
  -2  -4   2  944.82   30.08
  -2  -5   1   14.01    2.76
   2   5  -1   15.39    2.52
  -2  -5   1   13.61    2.74
   2   5  -1    8.89    2.24
   2   5  -1   15.85    3.41
  -2  -5   1    8.01    2.70
   2   6   0  167.82    7.70
  -2  -6   0  152.23    7.95
   2   6   0  172.06    9.54
  -2  -6   0  145.72   11.25
  -2  -6   0  162.39    8.80
  -2  -6   0  161.12    9.04
   2   7   1  616.49   19.61
  -2  -7  -1  593.04   26.15
  -2  -7  -1  583.63   22.79
  -2  -7  -1  579.66   19.86
   2   8   2  309.83   13.91
  -2  -8  -2  314.96   15.69
   2   8   2  331.51   13.18
  -2  -8  -2  321.52   20.19
  -2  -8  -2  317.98   13.79
   2   9   3   38.51    4.94
  -2  -9  -3   43.00    6.26
   2   9   3   38.64    6.18
  -2  -9  -3   40.41    6.82
  -2  -9  -3   37.45   11.14
  -2 -10  -4   70.70    8.73
  -2 -10  -4   73.23   13.93
   2  10   4   80.44    6.96
   2  10   4   96.44    8.83
   2  11   5   43.31    7.09
  -2 -11  -5   90.26   14.67
  -2 -11  -5   85.46    9.79
   2  11   5   80.92    7.34
  -2 -12  -6   37.22   13.15
   2  12   6   20.60    4.55
   2  13   7    2.55    3.30
  -2 -13  -7   -4.98   10.18
   2  14   8    4.26    3.50
  -2 -14  -8    0.23   11.50
  -2 -15  -9    2.92   13.40
   2  15   9    7.34    4.32
   1 -11 -18    7.98    9.77
  -1  11  18   -3.33    5.20
  -1  10  17    7.14    4.78
   1 -10 -17   14.02    9.57
   1  -9 -16    8.14    7.57
  -1   9  16   17.81    5.38
  -1   8  15   20.86    4.83
   1  -8 -15   24.12    8.76
   1  -7 -14   18.19    7.29
  -1   7  14   27.43    8.13
  -1   7  14   21.83    4.67
  -1   6  13   93.74    6.99
   1  -6 -13  109.53   11.91
  -1   6  13  104.78   10.80
   1  -5 -12  174.82   13.43
  -1   5  12  177.82   13.11
  -1   5  12  201.21    9.08
  -1   4  11   92.66    5.57
   1  -4 -11   85.78    8.91
  -1   4  11   87.64    8.95
   1  -3 -10   96.84    8.32
  -1   3  10   86.38    4.66
  -1   3  10   84.49    7.73
   1  -2  -9  704.78   27.76
  -1   2   9  757.86   27.55
  -1   2   9  753.72   20.52
   1   1  -6  739.27   22.20
   1   2  -5 2066.08   58.98
  -1  -2   5 2140.37   58.96
   1   2  -5 2084.21   60.73
   1   2  -5 2118.67   60.75
  -1  -3   4  246.51    9.07
  -1  -3   4  267.66    9.22
   1   3  -4  273.28    8.81
   1   3  -4  273.66    9.86
  -1  -3   4  249.56    8.30
   1   3  -4  265.17    9.80
   1   4  -3   89.67    5.82
  -1  -4   3   96.80    5.03
   1   4  -3   95.77    4.72
  -1  -4   3  105.37    5.49
  -1  -4   3  100.03    5.33
   1   5  -2  395.73   15.30
   1   5  -2  403.09   13.05
  -1  -5   2  376.94   14.70
  -1  -5   2  378.72   12.99
  -1  -5   2  384.14   14.75
   1   6  -1  795.03   27.84
   1   6  -1  825.09   23.92
  -1  -6   1  810.77   27.54
  -1  -6   1  761.96   30.06
  -1  -6   1  777.44   23.87
  -1  -7   0   57.77    5.41
  -1  -7   0   47.35    5.47
  -1  -7   0   42.23    8.09
   1   7   0   48.04    4.74
  -1  -8  -1  138.37    9.82
  -1  -8  -1  145.75    8.80
  -1  -8  -1  156.44   13.92
   1   8   1  140.90    7.90
   1   8   1  134.27    8.62
   1   9   2  109.67    7.29
  -1  -9  -2  136.20   14.55
   1   9   2   90.01    8.18
  -1  -9  -2  120.39    9.64
  -1  -9  -2  116.39    8.51
  -1 -10  -3   48.92    7.54
   1  10   3   79.36    6.76
   1  10   3   58.78    7.45
  -1 -10  -3   39.75   12.13
   1  11   4   15.54    4.17
  -1 -11  -4   19.97    6.26
  -1 -11  -4   45.61   12.41
  -1 -12  -5   34.00   12.32
   1  12   5   15.20    4.38
  -1 -13  -6   44.49   14.15
   1  13   6   31.91    5.72
  -1 -14  -7   11.48   12.80
   1  14   7    3.17    3.77
  -1 -15  -8  -15.11   11.86
   1  15   8    1.78    4.09
   0 -10 -18   16.40    9.88
   0  10  18   10.07    5.32
   0  -9 -17    1.96    7.28
   0   9  17   -1.89    4.17
   0   8  16   22.85    5.10
   0   8  16    3.47    7.53
   0  -8 -16   13.96    7.91
   0   7  15   55.83    6.31
   0  -7 -15   64.76   11.00
   0   7  15   53.44    9.73
   0  -6 -14   11.15    6.35
   0   6  14   11.89    3.46
   0   6  14   21.53    7.09
   0  -5 -13   33.56    7.61
   0   5  13   13.99    5.79
   0   5  13   26.71    3.94
   0   4  12  319.54   12.01
   0   4  12  333.63   17.65
   0  -4 -12  306.49   17.59
   0   3  11  423.87   14.03
   0   3  11  404.49   19.41
   0  -3 -11  452.93   20.68
   0   2  10    5.10    3.42
   0  -2 -10    3.81    3.19
   0   2  10    7.34    1.97
   0   1   9  379.13   11.70
   0   1   9  370.73   16.41
   0  -2   6  128.43    3.87
   0  -2   6  127.50    3.87
   0   2  -6  127.42    4.60
   0   2  -6  122.26    5.24
   0   3  -5 1092.00   33.54
   0  -3   5 1139.24   32.75
   0  -3   5 1117.92   31.11
   0  -3   5 1048.92   32.60
   0  -3   5 1099.87   28.75
   0   3  -5 1077.34   31.04
   0  -4   4  765.56   21.43
   0   4  -4  756.81   24.96
   0  -4   4  763.24   24.47
   0  -5   3  322.45   11.25
   0   5  -3  309.45   11.20
   0  -5   3  304.29   14.31
   0   5  -3  315.91   13.17
   0  -5   3  327.61   12.69
   0  -6   2   57.70    7.02
   0  -6   2   48.80    4.82
   0   6  -2   52.27    4.45
   0  -6   2   43.66    4.37
   0   6  -2   45.91    5.27
   0  -7   1  796.56   30.88
   0  -7   1  745.77   24.08
   0   7  -1  769.70   23.98
   0  -7   1  795.07   27.76
   0  -8   0  476.26   19.65
   0   8   0  467.42   16.62
   0  -8   0  447.32   16.94
   0  -8   0  412.93   22.49
   0  -9  -1    5.53    4.24
   0   9   1    3.52    2.69
   0  -9  -1   30.46    9.00
   0  -9  -1   20.72    5.33
   0   9   1   10.09    4.49
   0 -10  -2    7.02    4.53
   0 -10  -2    1.22    8.64
   0 -10  -2    1.76    4.61
   0  10   2    7.12    3.22
   0  11   3  267.59   12.96
   0 -11  -3  222.97   19.86
   0 -12  -4   46.69   12.54
   0  12   4   35.49    5.91
   0  13   5    5.25    3.67
   0 -13  -5   16.86   11.83
   0  14   6    6.62    3.94
   0 -14  -6    5.00   12.05
   0 -15  -7   19.27   13.95
   0  15   7   10.34    4.40
   1  10  19    2.14    5.51
  -1 -10 -19   13.95    9.20
  -1  -9 -18   20.51    9.36
   1   9  18   16.08    5.58
  -1  -8 -17    5.36    6.96
   1   8  17    6.65    4.23
   1   8  17    9.85    8.11
   1   7  16   -2.20    2.94
   1   7  16    4.48    6.83
  -1  -7 -16    0.80    5.95
   1   6  15   64.98   10.13
  -1  -6 -15   94.14   11.75
   1   6  15   88.07    7.09
   1   5  14  109.61   11.62
   1   5  14  108.89    7.35
  -1  -5 -14  106.06   11.70
   1   4  13   14.96    3.36
  -1  -4 -13    1.24    4.28
   1   4  13    2.80    4.64
   1   3  12   68.65    8.06
   1   3  12   73.53    5.16
  -1  -3 -12   63.17    8.18
  -1  -2 -11  445.56   15.33
   1   2  11  428.63   14.45
  -1  -2 -11  424.67   20.22
  -1  -1 -10  302.85   10.86
   1   1  10  304.54   15.02
   1   1  10  308.76   10.70
   1   0   9    3.20    2.70
   1   0   9    3.93    1.65
  -1   0  -9    2.86    1.22
  -1   1  -8  786.81   24.36
   1  -1   8  833.97   22.34
   1  -1   8  745.04   28.15
   1  -2   7  915.25   23.54
   1  -2   7  928.04   23.55
  -1   2  -7  903.38   28.41
   1  -3   6  244.37    8.73
   1  -3   6  248.68    8.80
  -1   3  -6  246.72    9.98
   1  -3   6  246.92    8.30
   1  -4   5  161.83    9.14
   1  -4   5  137.67    6.79
   1  -4   5  160.92    6.54
  -1   4  -5  154.20    7.76
   1  -5   4  944.19   32.60
   1  -5   4  934.33   26.17
  -1   5  -4  878.23   26.16
  -1   5  -4  887.73   30.29
   1  -5   4  948.16   29.95
   1  -6   3  442.67   19.07
   1  -6   3  418.67   16.50
   1  -6   3  432.50   14.73
  -1   6  -3  424.72   17.14
  -1   6  -3  406.64   14.47
   1  -7   2  111.43    6.94
   1  -7   2  105.92    7.56
   1  -7   2   93.90    9.12
  -1   7  -2   93.82    6.14
   1  -8   1  138.71    8.46
   1  -8   1  128.10    8.98
   1  -8   1  134.66   11.96
  -1   8  -1  117.48    7.45
   1  -9   0  359.76   15.51
  -1   9   0  340.28   14.60
   1  -9   0  401.79   21.98
   1  -9   0  390.70   17.80
  -1  10   1  103.05    8.02
   1 -10  -1  115.24    9.09
   1 -10  -1  114.21    9.98
   1 -10  -1  121.21   14.27
   1 -11  -2   40.26   11.24
  -1  11   2   40.37    5.86
  -1  12   3   62.32    6.99
   1 -12  -3   47.12   12.43
   1 -13  -4   59.69   13.62
  -1  13   4   46.33    6.68
   1 -14  -5  -23.07    8.75
  -1  14   5   -0.47    3.60
   1 -15  -6    6.04   13.65
  -1  15   6    2.54    3.92
  -2  -9 -19    1.26    7.50
   2   9  19    1.21    4.44
   2   8  18    2.58    7.49
   2   8  18    9.09    5.05
  -2  -8 -18    6.43    7.08
  -2  -7 -17   23.53    8.37
   2   7  17   21.21    5.40
   2   7  17   23.10    8.51
   2   6  16   19.90    4.52
   2   6  16    7.75    6.64
  -2  -6 -16   18.40    7.40
  -2  -5 -15   -1.68    4.66
   2   5  15    6.50    5.59
   2   5  15    8.19    3.56
   2   4  14   47.34    8.27
  -2  -4 -14   38.55    8.02
   2   4  14   47.36    5.06
   2   3  13  118.61    7.04
   2   3  13  120.03   10.80
  -2  -3 -13  124.68   11.52
   2   2  12   -0.13    3.57
  -2  -2 -12   -1.79    3.08
   2   2  12    5.33    2.41
   2   1  11  297.64   15.36
   2   1  11  276.28   10.89
  -2  -1 -11  293.25   11.41
   2   0  10  331.29   16.27
   2   0  10  356.56   12.20
  -2   0 -10  352.34   12.84
  -2   1  -9   28.14    2.93
   2  -1   9   34.76    5.07
   2  -1   9   43.97    3.65
  -2   2  -8   18.53    2.65
  -2   2  -8   20.23    1.61
   2  -2   8   18.02    3.98
   2  -2   8   16.23    2.64
   2  -2   8   16.33    1.76
   2  -2   8   19.22    1.79
  -2   3  -7  379.56   14.05
   2  -3   7  359.75   12.22
   2  -3   7  344.63   11.32
   2  -3   7  363.43   12.64
   2  -3   7  367.42   16.02
   2  -4   6  579.54   17.68
  -2   4  -6  566.88   20.76
   2  -4   6  613.13   18.94
   2  -4   6  594.10   19.96
   2  -4   6  598.93   23.01
   2  -5   5   37.44    5.08
  -2   5  -5   28.31    4.08
   2  -5   5   30.63    3.53
   2  -5   5   27.54    3.76
   2  -5   5   31.85    3.73
  -2   5  -5   23.01    3.30
   2  -6   4  193.61   11.64
   2  -6   4  198.47    8.81
   2  -6   4  196.68    9.74
  -2   6  -4  184.10   10.31
  -2   6  -4  182.30    8.69
   2  -6   4  192.43    9.38
   2  -7   3  413.52   15.09
   2  -7   3  400.84   19.12
   2  -7   3  401.77   16.84
  -2   7  -3  405.91   15.01
   2  -8   2  313.18   17.57
  -2   8  -2  301.41   12.85
   2  -8   2  316.06   14.76
   2  -8   2  298.35   13.03
   2  -9   1   39.34    8.77
  -2   9  -1   45.61    5.45
   2  -9   1   45.04    6.01
   2  -9   1   41.92    6.22
   2 -10   0  118.51   13.47
   2 -10   0  112.15    8.93
  -2  10   0   95.17    7.77
   2 -11  -1  213.12   17.12
  -2  11   1  199.30   11.23
   2 -12  -2   15.13    9.71
  -2  12   2   13.96    4.39
   2 -13  -3   12.88   10.74
  -2  13   3   -1.30    3.09
  -2  14   4   12.36    4.67
   2 -14  -4   11.26   11.16
  -2  15   5    5.00    4.55
   2 -15  -5    9.93   12.54
  -3  -8 -19    6.53    7.22
   3   8  19    6.33    5.20
   3   8  19   -0.33    8.00
   3   7  18   -5.44    6.29
  -3  -7 -18    8.25    6.72
   3   7  18    0.07    3.77
   3   6  17   18.02    7.93
   3   6  17   16.57    4.78
  -3  -6 -17   13.44    6.71
   3   5  16   77.43    6.99
  -3  -5 -16   61.63   10.49
   3   5  16   58.89    9.83
   3   4  15   14.20    3.81
   3   4  15   13.01    5.97
  -3  -4 -15    5.24    5.03
   3   3  14   33.49    7.37
  -3  -3 -14   35.07    7.51
   3   3  14   21.01    3.91
  -3  -2 -13  210.62   14.41
   3   2  13  201.87    9.89
   3   1  12   41.09    6.97
   3   1  12   30.77    4.04
   3   0  11    9.82    2.49
   3   0  11   13.38    4.36
   3  -1  10   95.81    3.67
   3  -1  10  100.59    3.67
   3  -1  10  103.54    8.38
   3  -1  10  103.31    5.90
  -3   1 -10  101.33    6.12
   3  -2   9  633.37   25.56
   3  -2   9  658.56   18.24
  -3   2  -9  635.98   22.65
   3  -2   9  668.03   20.60
   3  -2   9  669.22   18.17
   3  -3   8  112.49    5.29
  -3   3  -8  113.31    6.89
   3  -3   8  106.36    6.16
   3  -3   8  117.32    8.40
   3  -3   8  101.50    5.15
   3  -4   7  183.74    8.60
  -3   4  -7  177.88    9.35
   3  -4   7  191.31   10.97
   3  -4   7  179.24    8.27
   3  -4   7  174.70    7.69
   3  -5   6  159.51    7.46
  -3   5  -6  153.67    8.88
   3  -5   6  147.78    7.93
   3  -5   6  150.93    8.02
   3  -5   6  147.32    9.93
  -3   5  -6  139.77    7.38
   3  -6   5  637.25   25.37
   3  -6   5  617.99   21.20
  -3   6  -5  636.79   23.71
   3  -6   5  604.64   19.57
   3  -6   5  633.76   22.95
   3  -6   5  640.89   20.26
  -3   6  -5  656.61   20.62
   3  -7   4  181.95   11.87
   3  -7   4  182.07    9.71
  -3   7  -4  192.40    9.37
   3  -7   4  188.76    9.49
   3  -7   4  185.74   10.29
   3  -8   3   86.26    7.67
   3  -8   3  111.94    8.25
  -3   8  -3   96.07    6.84
   3  -8   3  110.46    7.58
   3  -8   3  104.73   10.16
   3  -9   2  249.90   16.39
  -3   9  -2  215.77   11.06
   3  -9   2  233.30   11.82
   3 -10   1    8.51    7.52
   3 -10   1    1.43    3.70
  -3  10  -1    1.22    2.61
   3 -11   0   33.44    6.01
   3 -11   0   14.12    8.09
  -3  11   0    9.48    3.93
  -3  12   1   28.17    5.51
   3 -12  -1   30.39   10.39
   3 -13  -2   55.53   12.52
  -3  13   2   33.11    5.85
   3 -14  -3    0.99    9.43
  -3  14   3    3.42    4.14
   3 -15  -4    3.28   11.24
  -3  15   4    8.40    4.80
   4   8  20    8.88    5.59
   4   8  20    4.74    9.67
  -4  -8 -20   13.15    7.96
  -4  -7 -19   27.58    9.32
   4   7  19   -0.24    7.30
   4   7  19   10.32    5.06
  -4  -6 -18    4.74    5.95
   4   6  18   15.53    4.84
   4   6  18    7.61    7.01
   4   5  17    2.91    3.44
   4   5  17    0.21    5.42
  -4  -5 -17    4.01    5.48
  -4  -4 -16   54.69    9.86
   4   4  16   44.37    5.95
   4   4  16   60.12    9.73
  -4  -3 -15   47.23    8.71
   4   3  15   62.05    9.25
   4   3  15   51.48    5.76
   4   2  14    3.94    3.03
  -4  -2 -14    8.43    5.03
   4   2  14    6.25    5.00
   4   1  13  127.26    7.77
   4   1  13  131.36   11.64
   4   0  12   84.48    6.32
   4   0  12   86.45    9.05
   4  -1  11  245.60   14.30
   4  -1  11  261.22    8.11
   4  -1  11  248.60   10.80
   4  -1  11  261.25    8.21
   4  -2  10    6.75    1.74
   4  -2  10    2.20    2.94
   4  -2  10    7.23    2.64
   4  -3   9  283.74   11.94
   4  -3   9  296.74   11.01
   4  -3   9  303.78   10.59
   4  -3   9  315.61   15.50
   4  -4   8  349.48   12.72
   4  -4   8  372.24   14.10
   4  -4   8  377.43   17.51
  -4   4  -8  375.38   15.87
   4  -4   8  366.78   14.10
  -4   5  -7   20.02    4.26
   4  -5   7   23.79    5.05
   4  -5   7   12.46    3.38
   4  -5   7   22.67    3.36
   4  -6   6   38.81    6.16
  -4   6  -6   51.78    5.13
   4  -6   6   47.01    5.34
  -4   6  -6   49.46    5.88
   4  -6   6   61.69    5.26
   4  -7   5  238.11   11.40
  -4   7  -5  232.33   10.64
   4  -7   5  222.73   13.60
   4  -7   5  196.01   10.06
  -4   8  -4  221.25   10.92
   4  -8   4  236.29   12.01
   4  -8   4  242.36   14.82
   4  -8   4  213.31   10.99
   4  -9   3   63.79    9.05
   4  -9   3   55.27    6.30
  -4   9  -3   54.59    6.09
   4 -10   2   57.55    9.61
  -4  10  -2   49.77    6.14
   4 -10   2   44.73    6.33
   4 -11   1   78.46    8.08
  -4  11  -1   77.05    7.50
   4 -11   1   82.97   11.55
  -4  12   0   23.36    5.24
   4 -12   0    8.33    8.13
  -4  13   1    4.12    4.20
   4 -13  -1   10.88    9.09
   4 -14  -2   22.56   10.75
  -4  14   2   26.70    6.11
   4 -15  -3   31.05   12.88
  -4  15   3   14.21    5.58
   5   7  20   -2.46    7.37
  -5  -7 -20    9.96    6.85
   5   7  20   -3.60    4.01
   5   6  19   34.30   10.03
  -5  -6 -19   13.20    7.24
   5   6  19   -1.65    3.99
   5   5  18   20.33    5.03
   5   5  18   16.13    7.68
  -5  -5 -18    6.88    5.85
  -5  -4 -17    3.61    5.61
   5   4  17    3.66    3.68
   5   4  17    4.15    5.53
   5   3  16   24.99    4.98
   5   3  16   24.21    7.42
  -5  -3 -16   17.12    6.79
  -5  -2 -15   58.42    9.73
   5   2  15   69.88    6.74
   5   2  15   58.21    9.11
   5   1  14   67.21    8.86
   5   0  13    7.87    4.94
   5   0  13   20.02    4.36
   5  -1  12   78.29    3.88
   5  -1  12   70.70    6.25
   5  -1  12   70.59    8.51
   5  -2  11  226.66   13.57
   5  -2  11  204.05   10.09
   5  -3  10  163.33   11.13
   5  -3  10  145.27    6.84
   5  -3  10  135.53    8.16
   5  -4   9   54.13    7.09
   5  -4   9   55.36    4.61
   5  -4   9   60.50    5.76
   5  -5   8  232.87   10.40
   5  -5   8  253.04   11.70
   5  -5   8  257.05   14.29
   5  -6   7  137.06   10.51
   5  -6   7  135.59    7.70
   5  -6   7  132.99    8.48
   5  -7   6    7.83    3.20
   5  -7   6   23.50    4.71
   5  -7   6   19.54    5.47
  -5   8  -5   32.11    5.04
   5  -8   5   41.50    6.06
   5  -8   5   35.51    6.73
   5  -8   5   48.14    5.78
   5  -9   4  132.43    8.97
   5  -9   4  137.93   12.15
  -5   9  -4  118.49    8.43
   5 -10   3   23.86    7.43
  -5  10  -3   37.19    5.75
   5 -10   3   31.23    5.78
  -5  11  -2    5.80    3.74
   5 -11   2    7.45    4.15
   5 -11   2   -0.89    5.92
   5 -12   1   31.65    9.15
  -5  12  -1   30.06    5.83
  -5  13   0   22.15    5.51
   5 -13   0   32.77   10.01
   5 -14  -1    9.86    8.60
  -5  14   1    5.79    4.36
   5 -15  -2   16.66   10.60
  -5  15   2   -0.81    4.47
   6   6  20   -3.08    4.72
  -6  -6 -20    1.08    6.59
   6   6  20    1.09    7.50
   6   5  19    5.14    4.17
   6   5  19   14.63    8.05
  -6  -5 -19    4.42    6.30
   6   4  18   13.80    5.02
   6   4  18   14.45    7.00
  -6  -4 -18   15.24    7.03
  -6  -3 -17   19.12    7.39
   6   3  17   24.62    5.36
   6   3  17   19.52    7.00
   6   2  16    0.45    3.19
   6   2  16    2.14    5.02
  -6  -2 -16    3.55    5.26
   6   1  15   35.31    5.32
   6   1  15   21.18    6.37
   6   0  14  113.01   11.40
   6   0  14  119.30    8.26
   6  -1  13   44.83    3.24
   6  -1  13   47.78    5.63
   6  -1  13   39.69    7.45
   6  -2  12    8.07    3.41
   6  -2  12    5.21    4.16
   6  -2  12    5.53    2.10
   6  -3  11   74.22    5.00
   6  -3  11   79.10    6.80
   6  -3  11   73.80    8.57
   6  -4  10  134.71    7.29
   6  -4  10  155.25   11.27
   6  -4  10  144.91    8.98
   6  -5   9   17.01    5.17
   6  -5   9   25.99    3.84
   6  -5   9   25.20    4.76
   6  -6   8   45.42    5.26
   6  -6   8   55.45    6.39
   6  -6   8   67.49    8.01
   6  -7   7  208.64   10.43
   6  -7   7  185.91   11.09
   6  -7   7  214.43   13.84
   6  -8   6  108.42   10.52
   6  -8   6   87.70    8.39
   6  -8   6  105.01    7.64
   6  -9   5   44.11    7.83
   6  -9   5   37.23    5.60
   6 -10   4   67.57    7.35
  -6  10  -4   69.11    7.53
   6 -10   4   83.94   10.28
   6 -11   3   94.76    8.83
   6 -11   3   85.09   11.19
  -6  11  -3   76.10    8.15
   6 -12   2   14.92    4.96
   6 -12   2   20.40    7.89
  -6  12  -2    7.58    4.34
  -6  13  -1    1.01    4.12
   6 -13   1    8.73    7.84
   6 -14   0    2.26    7.86
  -6  14   0    7.11    4.49
   6 -15  -1    2.83    9.71
  -6  15   1   13.91    5.71
   7   5  20    7.74    5.07
   7   5  20    2.25    7.51
  -7  -5 -20    6.25    7.12
  -7  -4 -19    7.13    7.02
   7   4  19    6.89    4.57
   7   4  19    3.09    6.64
   7   3  18   15.65    7.09
  -7  -3 -18    2.59    5.49
   7   3  18    0.26    4.04
   7   2  17   30.61    5.99
   7   2  17   30.27    8.27
  -7  -2 -17   26.13    8.06
   7   1  16    5.77    4.77
   7   1  16   12.24    4.31
  -7  -1 -16   13.48    6.25
   7   0  15    7.14    4.05
   7   0  15    1.02    4.66
   7  -1  14   57.55    6.80
   7  -1  14   50.61    8.65
   7  -1  14   64.92    4.06
   7  -2  13  100.67    5.65
   7  -2  13   99.71    8.19
   7  -2  13  110.23   10.89
   7  -3  12   17.50    5.74
   7  -3  12   23.02    4.93
   7  -3  12   14.19    3.00
   7  -4  11    1.73    2.02
   7  -4  11    5.21    3.44
   7  -4  11   -1.73    3.51
   7  -5  10   84.75    9.35
   7  -5  10   86.59    7.84
   7  -5  10   82.91    6.41
   7  -6   9  214.57   14.15
   7  -6   9  199.51   10.38
   7  -6   9  236.28   12.47
   7  -7   8   32.59    5.97
   7  -7   8   29.70    6.59
   7  -7   8   32.90    5.05
   7  -8   7   64.10    8.89
   7  -8   7   65.73    7.66
   7  -8   7   68.84    6.82
   7  -9   6  100.33   10.82
   7  -9   6   98.20    8.32
   7 -10   5   46.69    8.67
   7 -10   5   46.20    6.48
  -7  11  -4   -1.36    3.60
   7 -11   4   -1.87    4.78
   7 -11   4    5.21    4.10
   7 -12   3   14.00    7.42
  -7  12  -3    7.54    4.61
   7 -12   3   27.22    6.04
  -7  13  -2    9.03    4.84
   7 -13   2   23.83    8.97
   7 -14   1   12.37    8.71
  -7  14  -1    0.02    4.20
   7 -15   0   14.38    9.55
  -7  15   0    4.27    5.20
  -8  -4 -20   17.30    8.27
   8   4  20    1.74    7.28
   8   4  20   -1.79    4.81
   8   3  19    0.37    4.07
  -8  -3 -19   -1.49    6.11
   8   3  19   -1.39    5.78
  -8  -2 -18   11.26    6.61
   8   2  18   -1.48    3.87
   8   2  18    9.91    6.91
   8   1  17    6.30    4.23
  -8  -1 -17    8.94    6.66
   8   1  17   14.45    6.41
   8   0  16    0.03    5.25
   8   0  16    3.75    4.06
   8  -1  15   17.77    6.34
   8  -1  15   15.32    2.53
   8  -1  15   17.49    4.96
   8  -2  14   -1.64    3.10
   8  -2  14    3.00    4.30
   8  -2  14    3.90    2.42
   8  -3  13   48.79    4.66
   8  -3  13   65.38    9.19
   8  -3  13   44.92    6.59
   8  -4  12   80.88    9.70
   8  -4  12   82.93    8.06
   8  -4  12   86.20    6.13
   8  -5  11   22.12    3.99
   8  -5  11   21.23    5.01
   8  -5  11   12.27    5.52
   8  -6  10   27.78    4.71
   8  -6  10   33.75    6.19
   8  -6  10   22.65    6.51
   8  -7   9  112.39   11.06
   8  -7   9   97.85    7.80
   8  -7   9   85.94    8.80
   8  -8   8  105.62    8.47
   8  -8   8  103.77   11.16
   8  -9   7   16.87    4.69
   8  -9   7   16.33    6.09
   8 -10   6   12.05    6.13
   8 -10   6    5.85    3.96
   8 -11   5   34.14    8.69
   8 -11   5   52.49    7.24
   8 -12   4   21.89    5.78
   8 -12   4    2.00    6.01
  -8  12  -4   13.83    5.13
  -8  13  -3   -2.82    3.56
   8 -13   3    4.36    6.77
  -8  14  -2    1.62    5.10
   8 -14   2    1.52    7.60
  -8  15  -1   11.93    5.83
   8 -15   1    6.97    8.79
  -9  -3 -20    2.80    6.21
   9   3  20   -0.95    6.65
   9   3  20    1.96    4.85
  -9  -2 -19   10.97    6.89
   9   2  19    7.44    6.67
   9   2  19    6.29    4.65
   9   1  18    0.53    5.38
   9   1  18    1.71    4.31
  -9  -1 -18    1.11    5.82
   9   0  17   -5.58    4.17
   9   0  17    0.99    3.44
   9  -1  16    2.49    5.04
   9  -1  16    6.70    2.18
   9  -1  16    7.67    4.53
   9  -2  15   30.96    3.80
   9  -2  15   35.43    6.74
   9  -2  15   25.74    7.50
   9  -3  14    5.38    4.87
   9  -3  14    3.78    3.73
   9  -3  14    0.67    2.22
   9  -4  13    4.39    2.82
   9  -4  13    1.47    3.68
   9  -4  13    9.57    5.58
   9  -5  12   58.93    7.69
   9  -5  12   73.51    9.91
   9  -5  12   69.74    6.28
   9  -6  11   64.98    8.18
   9  -6  11   69.29    6.58
   9  -6  11   60.56    9.07
   9  -7  10    3.68    4.86
   9  -7  10   14.45    4.06
   9  -7  10   10.37    4.97
   9  -8   9    9.08    3.80
   9  -8   9    7.19    5.12
   9  -9   8   45.69    6.39
   9  -9   8   40.50    8.30
   9 -10   7   -2.16    3.15
   9 -10   7    1.99    5.33
   9 -11   6    5.50    4.53
   9 -11   6   -0.21    4.94
   9 -12   5    2.85    5.99
   9 -12   5   11.49    4.86
   9 -13   4   13.88    5.82
   9 -13   4   15.33    7.91
  -9  14  -3    1.81    5.37
   9 -14   3   -8.46    5.93
  10   2  20    0.87    4.80
 -10  -2 -20    4.70    7.48
  10   2  20    2.20    6.37
  10   1  19    1.02    4.55
  10   1  19   10.27    7.38
 -10  -1 -19    5.87    6.96
  10   0  18    0.75    4.18
 -10   0 -18    6.46    7.10
  10   0  18    6.12    5.85
  10  -1  17    4.58    5.96
  10  -1  17    9.81    5.12
  10  -2  16    0.26    4.05
  10  -2  16   11.87    6.55
  10  -2  16    2.53    2.43
  10  -3  15    8.07    4.66
  10  -3  15   16.04    6.83
  10  -3  15   22.57    3.87
  10  -4  14   22.91    4.17
  10  -4  14   23.80    6.38
  10  -4  14   17.81    6.98
  10  -5  13   14.85    6.34
  10  -5  13    5.94    3.03
  10  -5  13   10.17    5.06
  10  -6  12    4.92    5.35
  10  -6  12    8.97    3.46
  10  -6  12    6.52    4.67
  10  -7  11   20.69    4.68
  10  -7  11   22.70    7.16
  10  -8  10    7.28    5.85
  10  -8  10   16.36    4.58
  10  -9   9    4.32    3.84
  10  -9   9    7.87    5.38
  10 -10   8   19.01    7.01
  10 -10   8    5.36    4.30
  10 -11   7   25.03    7.92
  10 -11   7   18.01    5.48
  10 -12   6    4.32    6.56
  10 -13   5   -2.13    6.55
  10 -13   5    4.02    4.56
  10 -14   4   11.09    8.57
 -11   0 -19    6.54    7.62
  11   0  19   -2.04    5.63
  11   0  19    3.66    5.14
  11  -1  18   10.43    7.02
  11  -2  17   21.60    3.49
  11  -2  17   11.72    5.75
  11  -2  17   15.23    7.54
  11  -3  16   -0.03    5.87
  11  -3  16    3.58    3.02
  11  -3  16   -2.87    4.36
  11  -4  15    3.34    2.77
  11  -4  15   -1.10    3.84
  11  -4  15    3.95    5.42
  11  -5  14   16.12    6.67
  11  -5  14   10.07    3.61
  11  -5  14   16.35    6.02
  11  -6  13    6.23    3.31
  11  -6  13   14.42    5.60
  11  -6  13   19.33    6.72
  11  -7  12    4.48    3.46
  11  -7  12   10.50    5.66
  11  -8  11   25.35    5.36
  11  -8  11   11.16    6.23
  11  -9  10   32.83    8.45
  11  -9  10   22.97    5.64
  11 -10   9    8.93    4.76
  11 -10   9    7.30    6.02
  11 -11   8    0.02    6.52
  11 -11   8   -0.50    3.75
  11 -12   7    2.43    4.59
  11 -12   7    2.43    6.13
  11 -13   6    8.60    7.35
  12  -2  18   -2.77    6.55
  12  -2  18    1.85    5.22
  12  -3  17    4.24    3.27
  12  -3  17    1.76    4.87
  12  -3  17    7.23    6.84
  12  -4  16    9.98    7.21
  12  -4  16    7.75    3.61
  12  -4  16   10.19    6.29
  12  -5  15   -3.22    5.87
  12  -5  15    1.83    4.84
  12  -5  15    4.46    3.40
  12  -6  14    1.66    3.13
  12  -6  14   -2.69    4.93
  12  -7  13    9.17    6.58
  12  -7  13    5.92    3.69
  12  -8  12    4.69    3.76
  12  -8  12   13.92    7.47
  12  -9  11    5.00    6.04
  12  -9  11    4.34    3.99
  12 -10  10   -2.33    3.68
  12 -10  10   -0.81    5.45
  12 -11   9   14.29    5.57
  12 -11   9    6.44    6.41
  12 -12   8    3.85    6.88
  12 -12   8   -2.10    4.19
  13  -4  17   -2.17    3.38
  13  -4  17    5.18    6.42
  13  -4  17    8.28    6.69
  13  -5  16    6.34    3.71
  13  -5  16    7.03    6.80
  13  -6  15    8.85    6.77
  13  -6  15   -0.15    3.30
  13  -7  14    5.09    6.69
  13  -7  14    0.46    3.51
  13  -8  13   10.36    6.96
  13  -8  13    1.58    3.68
  13  -9  12   -0.79    5.91
  13  -9  12    5.04    4.18
  13 -10  11    4.22    6.65
  13 -10  11    4.85    4.50
 -20   8  -2    6.90    5.34
 -20   7  -3   -4.76    4.62
 -20   6  -4    1.18    5.09
 -20   5  -5   -3.45    4.51
 -20   4  -6   15.45    6.50
  20  -3   7   -0.84    4.34
  20  -2   8   -1.87    4.04
  20  -1   9   -3.62    3.79
 -19   9   0    6.52    4.96
 -19   8  -1    2.73    4.64
 -19   7  -2   -2.29    4.60
 -19   6  -3    0.06    4.53
 -19   5  -4    4.33    5.16
 -19   4  -5   -0.92    4.76
 -19   3  -6    6.53    5.37
  19  -3   6   11.65    4.79
  19  -2   7   12.16    5.04
  19  -1   8    0.48    4.15
  19   0   9    4.86    4.43
  19   1  10    0.90    4.02
 -18  10   2    3.72    4.03
 -18   9   1    3.03    4.32
 -18   8   0   12.65    5.01
 -18   7  -1   11.95    4.93
 -18   6  -2   -0.44    4.09
 -18   5  -3    1.03    4.25
 -18   4  -4   11.16    5.01
 -18   3  -5   18.23    5.50
 -18   2  -6    0.10    4.41
  18  -2   6   -0.26    3.44
  18  -1   7    5.45    4.05
  18   0   8    8.93    4.61
  18   1   9   -0.05    3.65
  18   2  10    2.15    4.33
  18   3  11    2.51    4.45
 -17  11   4    3.45    3.51
 -17  10   3    2.21    3.71
 -17   9   2   15.85    4.75
 -17   8   1    9.77    4.16
 -17   7   0    8.45    4.47
 -17   6  -1   42.06    6.90
 -17   5  -2   41.09    6.55
 -17   4  -3    5.79    4.13
 -17   3  -4   11.68    4.87
  17  -2   5   51.99    7.21
 -17   2  -5   42.93    7.17
  17  -1   6   25.79    5.69
 -17   1  -6   13.34    5.19
  17   0   7    0.91    3.66
  17   1   8   15.07    4.91
  17   2   9   11.59    4.67
  17   3  10    1.21    3.90
  17   4  11    4.04    4.35
  17   5  12    4.50    4.52
 -16  12   6    5.27    3.77
 -16  11   5   12.09    4.18
 -16  10   4    1.74    3.47
 -16   9   3    7.05    3.66
 -16   8   2   13.17    3.98
 -16   7   1   38.08    5.82
 -16   6   0    6.09    3.74
 -16   5  -1    1.98    3.49
 -16   4  -2   66.86    7.53
 -16   3  -3   42.58    6.51
 -16   2  -4    1.54    3.52
  16  -2   4   -0.58    3.01
  16  -2   4   -0.90    3.22
  16  -1   5   41.13    6.16
  16  -1   5   27.20    5.90
 -16   1  -5   40.07    6.58
  16   0   6   60.70    7.31
  16   0   6   72.28    8.57
 -16   0  -6   48.27    7.36
  16   1   7   48.76    6.81
  16   1   7   44.75    7.40
  16   2   8    2.27    3.60
  16   3   9   15.51    4.89
  16   4  10   18.23    5.35
  16   5  11    4.39    4.21
  16   6  12   -1.99    3.51
 -15  12   7   10.50    6.82
 -15  12   7    4.68    3.52
 -15  11   6    3.33    3.01
 -15  11   6    9.24    5.50
 -15  10   5    6.69    3.43
 -15  10   5    9.90    5.60
  15  -9  -4   19.92    6.04
 -15   9   4   12.70    3.72
 -15   9   4   12.64    5.55
  15  -8  -3   10.45    4.74
 -15   8   3    8.10    5.39
 -15   8   3    6.08    3.27
  15  -7  -2   19.66    5.46
 -15   7   2   19.54    5.76
 -15   7   2   20.51    4.37
 -15   6   1   84.04    7.35
 -15   6   1   76.88    9.17
  15  -6  -1   68.77    7.99
  15  -5   0   94.50    8.85
  15  -5   0   89.50    9.10
 -15   5   0   84.72    7.63
 -15   4  -1    5.20    3.62
  15  -4   1   13.63    4.32
  15  -3   2   16.32    4.53
 -15   3  -2   11.14    4.11
  15  -2   3   92.85    8.62
  15  -2   3  108.91    8.68
 -15   2  -3  102.30    8.59
  15  -1   4   71.62    7.29
 -15   1  -4   73.54    7.65
  15  -1   4   64.01    7.39
  15   0   5    5.12    3.38
  15   0   5   10.15    4.09
 -15   0  -5    7.03    4.31
 -15  -1  -6   22.29    5.65
  15   1   6   22.63    4.99
  15   1   6   24.29    5.68
  15   2   7   69.42    8.59
  15   2   7   63.03    7.24
  15   3   8    8.28    4.11
  15   3   8   11.43    4.92
  15   4   9   12.10    5.25
  15   4   9    7.44    3.83
  15   5  10   19.74    5.26
  15   6  11    0.02    3.84
  15   7  12   -1.02    3.68
 -14  12   8    5.05    3.18
 -14  12   8    9.74    6.07
 -14  11   7   11.32    3.52
 -14  11   7    7.54    5.79
 -14  10   6   21.19    4.25
 -14  10   6   17.90    5.91
  14 -10  -6   31.59    7.26
 -14   9   5   -1.56    2.38
  14  -9  -5    3.10    3.71
 -14   9   5    8.84    5.21
 -14   8   4   25.13    6.04
  14  -8  -4   34.19    6.66
 -14   8   4   27.92    4.63
  14  -7  -3   68.90    8.19
 -14   7   3   98.00    9.42
 -14   7   3   82.28    6.85
 -14   6   2   21.57    4.16
  14  -6  -2   31.83    5.94
  14  -6  -2   19.26    4.92
 -14   6   2   27.48    5.86
 -14   5   1   42.51    6.82
  14  -5  -1   39.95    6.24
  14  -5  -1   33.35    5.74
 -14   5   1   31.60    4.83
 -14   4   0  109.08    7.80
 -14   4   0  102.84    9.21
  14  -4   0   99.31    8.65
  14  -4   0   86.47    8.46
 -14   3  -1   62.82    7.65
  14  -3   1   77.07    7.52
  14  -3   1   67.33    7.47
 -14   3  -1   76.27    6.93
  14  -2   2    6.82    3.50
  14  -2   2   10.89    4.08
 -14   2  -2    4.22    3.10
  14  -2   2   13.62    3.95
  14  -1   3   52.73    6.64
 -14   1  -3   56.02    6.46
  14  -1   3   53.87    6.28
 -14   0  -4   67.23    7.08
  14   0   4   76.24    7.09
  14   0   4   70.76    7.57
 -14  -1  -5   10.75    4.42
  14   1   5   18.81    4.83
  14   1   5   19.83    4.46
  14   2   6   -1.98    2.75
  14   2   6   -1.00    2.43
  14   3   7   41.73    6.04
  14   3   7   42.28    7.02
  14   4   8   52.47    6.90
  14   4   8   47.80    7.67
  14   5   9    7.83    4.56
  14   5   9   10.92    4.31
  14   6  10    1.06    3.15
  14   7  11   22.89    5.78
  14   8  12    6.13    4.12
 -13  12   9    7.57    6.06
 -13  12   9    7.22    2.65
 -13  11   8    4.45    5.09
 -13  11   8    1.36    2.47
  13 -10  -7   19.79    5.87
 -13  10   7   14.46    5.47
 -13  10   7   11.20    3.38
 -13   9   6   45.10    7.49
 -13   9   6   53.67    5.16
  13  -9  -6   53.28    8.05
  13  -8  -5   34.68    6.61
 -13   8   5   34.02    6.48
 -13   8   5   33.24    4.52
 -13   7   4    6.26    4.11
  13  -7  -4    0.63    3.00
 -13   7   4    6.37    2.70
  13  -6  -3  168.54   11.20
 -13   6   3  151.24    8.33
 -13   6   3  144.89   10.08
  13  -6  -3  137.15   10.47
 -13   5   2   74.69    7.57
  13  -5  -2   61.24    6.96
  13  -5  -2   63.27    6.95
 -13   5   2   61.57    5.63
 -13   4   1   60.41    6.99
 -13   4   1   49.10    5.35
  13  -4  -1   57.46    6.56
  13  -4  -1   55.32    6.58
  13  -3   0   19.15    4.26
 -13   3   0   14.73    4.64
  13  -3   0   17.19    4.35
 -13   3   0   17.13    3.94
  13  -2   1  277.19   14.06
  13  -2   1  280.78   14.60
  13  -2   1  266.55   12.70
 -13   2  -1  269.49   13.64
 -13   2  -1  279.62   12.58
  13  -1   2  183.51   11.34
  13  -1   2  195.59   10.29
  13  -1   2  185.04   11.05
 -13   1  -2  162.35    9.74
 -13   1  -2  161.02   10.48
 -13   0  -3    4.78    3.21
  13   0   3    3.16    2.80
  13   0   3    6.31    3.35
  13   0   3    2.49    2.84
 -13  -1  -4   88.64    7.66
  13   1   4   85.17    7.31
  13   1   4   73.03    7.60
  13   2   5  142.72   10.42
  13   2   5  135.02    9.01
 -13  -2  -5  130.28    9.28
  13   3   6   56.31    6.39
  13   3   6   81.02    8.54
  13   4   7    1.33    3.15
  13   4   7    3.63    3.15
  13   5   8   18.38    5.43
  13   5   8   27.74    5.24
  13   6   9   12.02    4.19
  13   7  10    4.02    3.42
 -13  -7 -10   23.49    8.45
 -13  -8 -11   19.07    9.45
  13   8  11    4.95    3.69
  13   9  12    7.05    4.13
 -13  -9 -12   15.87   10.45
 -12  13  11    2.07    5.42
 -12  12  10    7.14    5.50
 -12  11   9   23.23    6.60
 -12  11   9   20.99    2.98
  12 -10  -8   24.85    6.64
 -12  10   8   27.98    3.66
 -12  10   8   31.37    6.66
  12  -9  -7   16.99    5.57
 -12   9   7   10.33    2.93
 -12   9   7    9.44    4.59
 -12   8   6   62.17    7.72
 -12   8   6   64.54    5.25
  12  -8  -6   69.09    8.39
  12  -7  -5  121.68    9.95
 -12   7   5  115.03    6.82
 -12   7   5  135.56    9.37
 -12   6   4   20.80    4.81
 -12   6   4   31.24    3.97
  12  -6  -4   22.27    5.03
  12  -6  -4   26.77    5.16
 -12   5   3    4.16    2.33
  12  -5  -3   10.36    3.34
  12  -5  -3   13.80    4.02
 -12   5   3    6.61    3.90
  12  -4  -2  125.98    8.94
 -12   4   2  136.00    8.83
 -12   4   2  148.64    7.92
  12  -4  -2  145.99    9.58
  12  -3  -1  307.70   14.51
  12  -3  -1  295.75   14.48
 -12   3   1  277.76   11.90
 -12   3   1  292.69   13.40
  12  -2   0   75.19    6.26
  12  -2   0   58.27    6.12
  12  -2   0   63.10    6.24
 -12   2   0   57.56    6.38
 -12   2   0   41.85    4.98
  12  -1   1   39.33    5.29
  12  -1   1   52.57    5.81
  12  -1   1   39.47    4.95
 -12   1  -1   54.66    5.48
 -12   1  -1   46.64    5.93
 -12   0  -2  140.89    9.32
  12   0   2  156.76   10.06
 -12   0  -2  160.26    8.93
  12   0   2  147.38    9.66
  12   0   2  155.89    8.84
  12   1   3   86.42    7.79
 -12  -1  -3  100.45    7.56
  12   1   3   95.53    7.89
  12   1   3   92.33    7.12
  12   2   4    2.89    2.55
  12   2   4    7.83    3.30
 -12  -2  -4    7.69    3.59
  12   3   5  157.41   10.91
 -12  -3  -5  159.00   10.10
  12   3   5  163.90    9.48
 -12  -4  -6  252.43   15.84
  12   4   6  276.94   13.24
  12   4   6  301.84   15.99
  12   5   7   33.71    5.47
 -12  -5  -7   46.34    8.23
  12   5   7   35.48    6.48
  12   5   7   37.01    7.34
 -12  -6  -8    6.29    6.14
  12   6   8    9.58    3.49
  12   6   8   17.95    5.31
  12   7   9   29.33    5.50
 -12  -7  -9   36.13    9.91
 -12  -8 -10   23.01    9.24
  12   8  10   14.97    4.60
 -12  -9 -11   22.22   10.15
  12   9  11    1.49    3.40
  12  10  12    6.22    4.25
 -12 -10 -12   19.13   11.09
 -11  13  12   26.42    7.54
 -11  12  11   20.63    6.44
 -11  11  10    9.68    5.13
 -11  10   9   36.03    6.75
  11 -10  -9   26.31    6.84
 -11  10   9   29.96    3.00
 -11   9   8  111.56    5.92
 -11   9   8  102.41    9.08
  11  -9  -8  100.19   10.34
 -11   8   7   41.39    3.99
 -11   8   7   56.49    6.87
  11  -8  -7   35.48    6.43
 -11   7   6    0.63    1.92
 -11   7   6    3.55    3.34
  11  -7  -6   -0.06    2.65
 -11   6   5  167.70   10.00
  11  -6  -5  173.18   10.67
 -11   6   5  169.40    7.84
  11  -6  -5  168.96   11.15
 -11   5   4   66.23    4.78
 -11   5   4   75.29    6.69
  11  -5  -4   65.96    7.01
  11  -5  -4   82.35    6.97
  11  -4  -3    6.94    2.87
 -11   4   3   12.86    3.54
  11  -4  -3   10.54    3.35
 -11   4   3    8.65    2.64
  11  -3  -2   96.47    7.40
 -11   3   2  113.48    7.37
  11  -3  -2   93.23    7.08
 -11   3   2   97.32    6.07
  11  -2  -1  365.19   16.17
  11  -2  -1  386.09   14.56
 -11   2   1  391.51   15.26
  11  -2  -1  362.42   16.17
 -11   2   1  386.23   14.04
  11  -1   0  203.11   11.01
 -11   1   0  226.09    9.87
  11  -1   0  207.46   11.14
 -11   1   0  194.01   10.22
  11  -1   0  205.97    9.81
  11   0   1   56.93    5.85
  11   0   1   36.89    4.41
 -11   0  -1   53.95    5.22
 -11   0  -1   43.86    5.52
  11   0   1   48.99    5.33
  11   1   2  231.27   11.82
  11   1   2  207.20   10.07
 -11  -1  -2  186.86    9.83
 -11  -1  -2  213.43   11.14
  11   1   2  208.40   11.49
  11   2   3  179.09   10.68
 -11  -2  -3  182.95    9.85
  11   2   3  177.99    9.41
  11   2   3  181.57   10.83
 -11  -3  -4   13.14    4.39
  11   3   4    7.03    4.69
  11   3   4   13.40    4.04
 -11  -3  -4   16.71    4.25
  11   3   4   10.67    3.26
  11   4   5   11.60    5.61
  11   4   5    8.07    3.17
 -11  -4  -5   11.51    5.07
 -11  -4  -5   16.17    4.76
 -11  -4  -5   15.62    5.73
  11   4   5   22.56    5.05
  11   5   6  148.21   10.96
  11   5   6  156.89    9.40
 -11  -5  -6  149.98   12.48
 -11  -5  -6  174.05   13.45
  11   5   6  158.97   12.49
 -11  -6  -7   58.09    9.37
  11   6   7   73.15    6.93
  11   6   7   66.11    8.13
 -11  -7  -8    5.01    6.49
  11   7   8    2.94    3.06
  11   8   9    9.49    3.87
 -11  -8  -9    9.87    8.35
 -11  -9 -10   35.21   10.63
  11   9  10   20.03    4.95
 -11 -10 -11   28.28   11.87
  11  10  11    6.52    3.84
  11  11  12   -0.99    3.84
 -10  13  13    5.69    5.63
 -10  12  12    0.55    5.52
 -10  11  11   37.11    7.12
  10 -10 -10   15.95    5.87
 -10  10  10   27.51    5.71
 -10   9   9    3.38    3.66
  10  -9  -9    5.61    4.02
  10  -9  -9  -16.00    6.70
 -10   9   9    4.00    1.67
  10  -8  -8   55.71    7.77
 -10   8   8   49.00    6.36
  10  -8  -8   62.94   10.98
 -10   8   8   64.14    4.06
 -10   7   7  102.08    7.55
 -10   7   7  100.66    5.25
  10  -7  -7  108.41    9.51
 -10   6   6   16.61    4.10
 -10   6   6   13.10    2.45
  10  -6  -6   29.57    4.73
  10  -6  -6   18.20    4.48
 -10   5   5  218.93   10.79
  10  -5  -5  237.08   11.79
  10  -5  -5  221.55   12.56
 -10   5   5  234.65    9.01
  10  -4  -4  234.90   11.36
  10  -4  -4  207.43   11.74
 -10   4   4  240.72   10.75
 -10   4   4  232.15    9.04
 -10   3   3  266.40   10.08
 -10   3   3  258.84   11.20
  10  -3  -3  267.43   12.82
  10  -3  -3  256.78   12.00
  10  -2  -2   32.14    3.86
 -10   2   2   32.00    3.61
 -10   2   2   27.70    4.08
  10  -2  -2   23.18    3.99
  10  -2  -2   31.28    3.97
  10  -1  -1  698.31   24.83
  10  -1  -1  689.16   24.83
 -10   1   1  701.10   21.40
 -10   1   1  691.10   22.52
  10  -1  -1  671.64   21.64
  10   0   0  448.63   17.87
  10   0   0  419.57   17.56
 -10   0   0  433.97   16.31
  10   0   0  459.78   15.76
 -10   0   0  449.55   15.47
 -10  -1  -1  295.84   12.04
  10   1   1  294.06   12.04
  10   1   1  313.51   13.98
  10   1   1  290.36   13.69
  10   2   2   20.14    3.53
  10   2   2   22.25    4.20
 -10  -2  -2   18.85    3.78
  10   2   2   19.74    3.80
 -10  -3  -3  238.06   12.30
 -10  -3  -3  221.83   10.95
 -10  -3  -3  232.80   13.04
  10   3   3  239.39   12.22
  10   3   3  204.46   11.54
  10   3   3  232.77   12.31
 -10  -4  -4  191.13   12.32
  10   4   4  209.42   12.16
  10   4   4  166.00   10.86
 -10  -4  -4  181.97   10.33
  10   4   4  190.24   11.29
 -10  -4  -4  202.18   12.71
  10   4   4  180.26   10.71
  10   4   4  201.79    9.91
  10   5   5  163.91   11.04
  10   5   5  181.86   10.90
 -10  -5  -5  163.92   10.37
  10   5   5  170.33    9.50
 -10  -5  -5  162.03   12.67
 -10  -5  -5  179.19   12.77
  10   6   6   36.56    5.14
  10   6   6   32.26    5.76
 -10  -6  -6   33.36    7.21
 -10  -6  -6   43.05    8.84
  10   7   7   59.05    6.32
 -10  -7  -7   57.52   10.05
 -10  -8  -8   35.45   10.02
  10   8   8   38.14    5.59
 -10  -9  -9    1.94    8.25
  10   9   9    7.07    3.72
 -10 -10 -10    8.72   10.06
  10  10  10   -0.20    3.03
  10  11  11   15.98    4.98
 -10 -11 -11    6.28   11.25
   9 -12 -13   18.87   12.23
  -9  12  13   18.80    6.15
  -9  11  12   -2.87    4.47
   9 -11 -12   -1.47   10.08
   9 -10 -11   13.02    5.44
   9 -10 -11    9.24   10.30
  -9  10  11   16.47    5.19
  -9   9  10  110.84    8.98
   9  -9 -10   87.17   13.21
   9  -9 -10  103.70   10.98
  -9   8   9   25.92    5.08
   9  -8  -9   37.43    9.95
   9  -8  -9   26.53    6.02
   9  -7  -8   11.99    4.15
   9  -7  -8    4.86    3.19
  -9   7   8    3.82    3.39
   9  -7  -8   12.40    8.30
  -9   7   8   11.08    1.79
   9  -6  -7   76.23    7.81
  -9   6   7   84.76    4.31
  -9   6   7   79.19    6.42
   9  -6  -7   76.92   10.25
   9  -6  -7   98.88    7.33
   9  -5  -6  102.90    8.20
  -9   5   6  126.68    7.40
   9  -5  -6  118.18    7.64
   9  -5  -6  111.06   10.07
  -9   5   6  125.25    5.43
  -9   4   5   50.19    4.89
   9  -4  -5   64.34    5.28
  -9   4   5   63.98    4.48
  -9   4   5   51.52    3.60
   9  -4  -5   53.80    5.90
   9  -3  -4  161.03    9.36
   9  -3  -4  159.81    8.36
  -9   3   4  162.07    6.83
  -9   3   4  175.30    8.21
   9  -2  -3  888.21   30.38
  -9   2   3  909.70   25.48
  -9   2   3  915.17   26.97
   9  -2  -3  897.44   29.88
  -9   1   2  405.65   13.23
  -9   1   2  399.19   14.20
   9  -1  -2  394.81   15.36
   9  -1  -2  367.27   15.66
   9   0  -1   -0.86    1.51
   9   0  -1    0.21    1.49
   9   0  -1    1.34    1.62
  -9   0   1    1.18    1.74
   9   1   0  123.29    6.72
  -9  -1   0  127.21    6.79
   9   1   0  128.64    7.91
   9   1   0  134.84    7.77
  -9  -2  -1  802.46   25.01
   9   2   1  823.56   24.98
   9   2   1  826.29   28.51
   9   2   1  839.73   28.96
  -9  -2  -1  818.61   29.10
   9   3   2  277.18   12.94
  -9  -3  -2  253.34   11.36
   9   3   2  278.44   13.16
  -9  -3  -2  271.96   13.70
   9   4   3   54.75    5.88
   9   4   3   54.77    6.12
  -9  -4  -3   59.16    6.96
   9   4   3   57.18    5.19
  -9  -4  -3   77.44    6.50
  -9  -4  -3   65.74    6.99
  -9  -5  -4   40.46    6.57
  -9  -5  -4   43.38    5.68
   9   5   4   52.86    6.13
  -9  -5  -4   38.70    7.42
   9   5   4   52.99    6.25
   9   5   4   49.57    5.13
   9   6   5  111.98    9.10
  -9  -6  -5   99.89    8.67
  -9  -6  -5  139.47   12.88
   9   6   5  118.43    9.17
   9   6   5  113.09    7.54
  -9  -6  -5  100.89    9.91
   9   7   6    4.88    4.54
  -9  -7  -6    6.44    5.50
  -9  -7  -6    0.18    6.90
   9   7   6    7.44    3.22
  -9  -8  -7   35.75    9.98
   9   8   7   30.19    5.10
  -9  -9  -8   47.60   11.86
   9   9   8   56.17    6.46
   9  10   9    1.07    2.92
  -9 -10  -9   10.44    9.54
  -9 -11 -10    2.02    9.74
   9  11  10    3.74    3.80
   9  12  11    3.01    4.06
  -9 -12 -11   26.42   14.66
  -8  12  14    8.95    5.77
   8 -12 -14   13.01   12.79
   8 -11 -13   19.43   12.01
  -8  11  13   39.39    7.18
   8 -10 -12    8.31    4.89
  -8  10  12   13.71    4.92
   8 -10 -12   28.92   10.96
   8  -9 -11    5.77    8.55
   8  -9 -11    2.87    4.25
  -8   9  11   -2.76    3.81
   8  -8 -10  107.78   13.48
  -8   8  10  127.88    8.64
   8  -8 -10  136.03   11.70
   8  -7  -9  119.40    8.72
   8  -7  -9  108.24    9.84
   8  -7  -9   92.30   12.22
  -8   7   9  100.47    7.39
   8  -6  -8   61.62    7.22
  -8   6   8   57.85    5.48
   8  -6  -8   52.14    5.54
   8  -6  -8   47.72    9.11
   8  -5  -7   59.21    6.58
   8  -5  -7   64.59    8.51
   8  -5  -7   76.81    5.83
  -8   5   7   58.41    2.70
  -8   5   7   46.55    4.80
  -8   4   6  510.95   16.63
   8  -4  -6  504.78   18.16
   8  -4  -6  498.87   20.05
  -8   4   6  506.00   13.90
  -8   4   6  477.62   13.85
   8  -3  -5  404.86   16.43
   8  -3  -5  382.93   14.47
  -8   3   5  387.44   13.50
  -8   3   5  382.33   11.57
  -8   3   5  385.66   11.50
   8  -2  -4   44.28    4.68
  -8   2   4   41.89    3.01
  -8   2   4   42.23    2.82
   8  -2  -4   43.49    3.73
  -8   2   4   44.73    3.92
  -8   1   3   35.03    3.55
  -8   1   3   34.34    2.92
   8  -1  -3   37.79    4.23
   8  -1  -3   46.75    3.73
  -8   1   3   37.17    3.20
  -8   0   2  102.51    5.10
   8   0  -2   93.17    5.72
   8   0  -2   93.97    6.39
   8   1  -1  625.88   22.11
  -8  -1   1  639.08   19.20
  -8  -1   1  631.82   22.12
   8   1  -1  637.70   22.42
   8   2   0   -0.91    1.49
  -8  -2   0    4.23    2.39
  -8  -2   0    5.99    2.23
   8   2   0    0.95    1.62
   8   2   0    2.01    1.77
   8   3   1  565.81   21.44
  -8  -3  -1  572.31   19.03
   8   3   1  610.47   21.82
  -8  -3  -1  586.12   22.21
  -8  -4  -2  893.35   27.89
   8   4   2  932.36   31.66
   8   4   2  924.84   27.43
  -8  -4  -2  878.95   32.31
   8   4   2  940.78   31.93
   8   5   3  109.36    8.13
   8   5   3  118.91    8.37
  -8  -5  -3  115.84   10.28
  -8  -5  -3  132.74    9.68
   8   5   3  120.50    7.12
  -8  -5  -3  122.35    8.00
  -8  -6  -4   48.20    6.83
  -8  -6  -4   37.77    5.57
   8   6   4   45.76    6.00
  -8  -6  -4   45.00    8.53
   8   6   4   45.36    5.03
   8   6   4   50.19    6.11
   8   7   5  157.91    9.02
  -8  -7  -5  181.25   15.29
  -8  -7  -5  157.73   12.18
   8   7   5  158.07   10.69
   8   8   6   65.68    7.91
  -8  -8  -6   52.81    8.02
  -8  -8  -6   71.77   12.03
   8   8   6   80.50    6.90
   8   9   7   18.26    4.27
  -8  -9  -7    3.77    8.39
   8  10   8   38.09    5.96
  -8 -10  -8   39.14   12.03
   8  11   9   34.45    6.03
  -8 -11  -9   42.86   13.63
   8  12  10   13.73    4.57
  -8 -12 -10   29.52   13.64
   7 -12 -15    6.04   12.57
  -7  12  15    6.46    5.70
   7 -11 -14    7.36   10.04
  -7  11  14    9.73    5.01
   7 -10 -13   44.62   11.61
  -7  10  13   25.82    5.75
  -7   9  12   74.40    7.70
   7  -9 -12  131.34   15.13
  -7   8  11   35.38    5.65
   7  -8 -11   72.51   11.08
  -7   7  10   29.14    4.71
   7  -7 -10   36.35    6.53
   7  -7 -10   32.07    9.30
   7  -6  -9  263.79   16.35
   7  -6  -9  259.31   14.55
   7  -6  -9  261.99   12.31
   7  -5  -8  390.21   19.05
  -7   5   8  387.05   14.12
   7  -5  -8  411.60   15.58
   7  -5  -8  402.37   18.20
   7  -4  -7  165.89   10.10
  -7   4   7  190.20    8.11
   7  -4  -7  178.48    8.41
  -7   3   6   89.32    4.90
   7  -3  -6   80.84    4.96
   7  -3  -6   71.43    5.98
  -7   2   5  858.88   22.05
   7  -2  -5  863.49   27.01
   7  -2  -5  864.07   29.03
  -7   2   5  886.48   24.59
   7  -1  -4  889.18   27.75
  -7   1   4  904.48   23.46
   7  -1  -4  884.81   29.18
   7   0  -3  120.90    6.95
  -7   0   3  117.44    5.23
  -7   0   3  115.46    5.01
   7   0  -3  122.21    6.00
  -7   0   3  123.74    5.50
   7   1  -2  426.64   15.49
  -7  -1   2  423.71   14.87
   7   1  -2  434.80   16.24
  -7  -1   2  437.72   13.44
   7   2  -1  925.99   31.35
  -7  -2   1  962.21   31.63
  -7  -2   1  978.74   27.43
  -7  -2   1 1035.22   31.34
   7   2  -1  973.82   31.68
  -7  -3   0   96.71    6.81
  -7  -3   0  110.04    6.01
   7   3   0   76.89    4.79
   7   3   0  100.86    6.20
   7   3   0   92.86    6.36
  -7  -4  -1  147.18    8.95
  -7  -4  -1  134.62    7.24
   7   4   1  115.20    7.63
   7   4   1  132.27    6.89
   7   4   1  133.06    8.05
   7   5   2  425.78   17.25
  -7  -5  -2  422.75   18.07
   7   5   2  386.31   14.53
   7   5   2  383.09   16.79
  -7  -5  -2  398.71   18.79
  -7  -6  -3  193.72   11.94
   7   6   3  186.23    9.19
   7   6   3  189.82   10.96
   7   6   3  190.31   10.41
  -7  -6  -3  192.96   13.97
   7   6   3  177.20   10.52
  -7  -6  -3  200.94   10.33
   7   7   4   10.02    4.57
  -7  -7  -4   10.92    5.00
   7   7   4   14.84    3.40
  -7  -7  -4   19.48    4.84
  -7  -7  -4   23.22    8.46
   7   8   5   27.78    4.55
   7   8   5   30.87    6.05
  -7  -8  -5   38.51    7.26
  -7  -8  -5   39.34   10.50
  -7  -9  -6   95.08   10.52
  -7  -9  -6   96.98   13.81
   7   9   6  110.15    7.86
  -7 -10  -7   87.56   14.53
   7  10   7   56.31    6.48
   7  11   8    5.39    3.57
  -7 -11  -8    2.98   10.18
  -7 -12  -9   15.26   12.21
   7  12   9   10.24    4.43
  -7 -13 -10    9.85   13.44
   7  13  10    9.62    4.47
   6 -12 -16   41.76   14.27
  -6  12  16    2.09    5.65
   6 -11 -15   25.41   11.89
  -6  11  15   33.79    6.82
  -6  10  14   11.82    4.83
   6 -10 -14    6.95    8.90
  -6   9  13    3.95    3.73
   6  -9 -13   12.79    8.97
   6  -8 -12   98.13   12.26
  -6   8  12   83.49    7.10
   6  -7 -11  223.81   16.64
  -6   7  11  227.27   10.76
  -6   6  10   24.72    4.10
   6  -6 -10   15.03    3.90
   6  -6 -10   15.61    6.75
   6  -5  -9  227.70   12.73
   6  -5  -9  226.45   10.16
  -6   5   9  225.56    9.40
   6  -5  -9  214.48   13.73
   6  -4  -8  465.45   19.33
  -6   4   8  468.92   14.85
   6  -4  -8  459.21   19.61
   6  -4  -8  459.50   16.01
   6  -3  -7  486.13   19.24
   6  -3  -7  494.61   15.99
  -6   3   7  498.02   15.04
   6  -2  -6   63.08    3.17
   6  -2  -6   48.94    4.81
  -6   2   6   54.86    3.40
   6  -1  -5  464.54   14.41
   6  -1  -5  455.27   14.49
   6  -1  -5  478.66   17.19
   6   0  -4 1405.37   42.79
  -6   0   4 1468.20   36.27
   6   0  -4 1451.27   42.61
   6   0  -4 1452.26   43.79
  -6   0   4 1456.73   36.19
  -6  -1   3  758.18   23.12
   6   1  -3  767.57   24.89
   6   1  -3  751.37   24.20
  -6  -1   3  750.15   20.43
   6   1  -3  765.18   24.02
  -6  -1   3  760.90   23.01
  -6  -2   2   37.21    3.05
   6   2  -2   25.41    3.38
   6   2  -2   23.92    3.19
  -6  -2   2   32.50    2.87
   6   2  -2   24.32    2.71
   6   3  -1 1192.03   32.23
   6   3  -1 1164.85   37.76
  -6  -3   1 1194.21   36.79
  -6  -3   1 1188.37   37.45
   6   3  -1 1164.19   37.17
  -6  -3   1 1188.99   32.31
   6   3  -1 1156.45   36.76
  -6  -4   0 1125.40   31.12
   6   4   0 1075.04   30.69
   6   4   0 1096.89   36.26
   6   4   0 1105.93   35.17
   6   4   0 1080.68   35.58
  -6  -4   0 1078.27   35.91
  -6  -5  -1  326.49   14.80
  -6  -5  -1  334.42   12.83
   6   5   1  325.51   14.20
  -6  -5  -1  306.60   16.21
   6   5   1  337.59   12.43
   6   5   1  327.35   14.23
  -6  -6  -2   42.80    5.85
   6   6   2   33.71    4.18
  -6  -6  -2   41.19    8.04
   6   6   2   47.20    5.38
   6   6   2   41.42    5.04
  -6  -6  -2   53.90    5.50
  -6  -7  -3  192.74   10.61
  -6  -7  -3  198.41   15.74
  -6  -7  -3  217.75   13.09
   6   7   3  203.45    9.83
   6   7   3  202.04   11.02
  -6  -8  -4  168.80   16.35
   6   8   4  132.64    9.75
   6   8   4  156.07    8.85
  -6  -8  -4  154.84   11.93
  -6  -8  -4  153.46   10.06
   6   9   5   23.15    5.80
  -6  -9  -5   28.69   10.70
   6   9   5   32.14    4.99
  -6  -9  -5   41.95    7.89
  -6 -10  -6   55.61   12.79
   6  10   6   38.35    5.60
   6  11   7   32.01    5.72
  -6 -11  -7   59.70   14.00
   6  12   8    1.33    3.33
  -6 -12  -8   -4.91   10.59
   6  13   9    1.47    3.61
  -6 -13  -9  -15.55   11.17
  -5  12  17   19.52    6.42
   5 -11 -16    5.76    9.67
  -5  11  16   -5.37    4.61
  -5  10  15   22.36    5.66
   5 -10 -15   20.63   10.06
  -5   9  14   34.73    5.93
   5  -9 -14   61.88   11.89
  -5   8  13   66.22    6.51
   5  -8 -13   72.22   11.23
   5  -7 -12   11.31    7.11
  -5   7  12    9.81    3.73
  -5   6  11  133.38    7.77
   5  -6 -11  151.63   12.64
   5  -6 -11  158.63    8.83
   5  -5 -10  129.81    7.19
  -5   5  10  135.82    6.84
   5  -5 -10  122.47   10.59
  -5   5  10  129.74   10.04
   5  -4  -9   26.55    2.74
  -5   4   9   23.94    4.88
  -5   4   9   27.67    3.08
   5  -4  -9   25.50    5.07
   5  -3  -8   69.18    6.24
  -5   3   8   73.77    4.02
   5  -2  -7  789.25   26.65
  -5   2   7  778.54   21.05
   5  -1  -6 1311.76   40.35
   5   0  -5  305.90   11.95
   5   1  -4  689.53   22.53
   5   1  -4  685.61   21.03
   5   1  -4  694.25   20.91
   5   2  -3 1821.34   56.06
  -5  -2   3 1938.82   48.11
  -5  -2   3 1891.91   55.22
   5   2  -3 1897.79   55.52
   5   2  -3 1894.68   55.93
  -5  -2   3 1917.01   55.18
  -5  -3   2  151.86    7.44
  -5  -3   2  149.14    6.89
   5   3  -2  166.61    7.48
   5   3  -2  168.24    8.13
  -5  -3   2  165.53    6.76
   5   3  -2  167.39    7.84
   5   4  -1  238.48   10.74
  -5  -4   1  246.16   10.52
  -5  -4   1  239.72    9.55
   5   4  -1  261.65   10.96
  -5  -4   1  247.27   11.07
   5   4  -1  262.23   11.50
   5   4  -1  257.22    9.48
  -5  -5   0  122.59    7.81
   5   5   0  103.58    7.56
   5   5   0  100.65    5.78
  -5  -5   0  120.53    6.69
   5   5   0   95.68    6.63
   5   5   0  104.67    6.81
  -5  -6  -1  563.51   22.56
  -5  -6  -1  562.95   19.42
  -5  -6  -1  533.87   24.99
   5   6   1  609.06   22.01
   5   6   1  620.51   22.40
   5   6   1  600.11   19.20
   5   7   2   97.22    6.52
  -5  -7  -2  104.74   11.81
  -5  -7  -2  102.21    7.51
  -5  -7  -2  115.26    8.88
   5   8   3  152.37    8.66
  -5  -8  -3  165.90    9.86
  -5  -8  -3  151.30   15.12
   5   8   3  163.77   10.07
  -5  -8  -3  146.87   11.21
  -5  -9  -4  128.89   15.60
   5   9   4  128.16    9.80
  -5  -9  -4  148.65   11.81
   5   9   4  113.75    7.95
  -5 -10  -5    2.66    9.45
   5  10   5   -0.37    2.43
  -5 -11  -6   13.93   10.89
   5  11   6   17.50    4.50
   5  12   7   29.45    5.69
  -5 -12  -7   35.11   13.02
   5  13   8   21.71    5.30
  -5 -13  -8   -6.74   11.34
   5  14   9    1.63    4.08
  -5 -14  -9  -10.44   12.39
   4 -11 -17   19.13   11.91
  -4  11  17   11.37    5.62
   4 -10 -16   27.53   10.25
   4  -9 -15    3.56    7.64
  -4   9  15    4.93    4.20
  -4   8  14   25.78    5.06
   4  -8 -14   37.34    9.59
   4  -7 -13   86.31   11.32
  -4   7  13   79.22    6.60
  -4   6  12   27.31    4.16
   4  -6 -12   27.76    7.44
  -4   6  12   48.72    8.10
   4  -6 -12   37.94    4.86
   4  -5 -11   92.47    5.94
  -4   5  11   97.05    5.97
  -4   5  11  117.39    9.87
   4  -5 -11   83.59    9.30
  -4   4  10  213.11   12.18
  -4   4  10  213.66    8.28
   4  -4 -10  203.15   12.44
  -4   3   9  327.76   10.22
  -4   3   9  338.83   14.79
   4  -3  -9  289.71   14.70
  -4   2   8    6.43    1.36
   4  -2  -8    3.07    1.98
   4  -1  -7  145.30    7.58
   4   0  -6 2012.36   58.69
   4   1  -5  890.69   27.58
   4   2  -4  218.14    8.68
   4   2  -4  205.31    7.44
  -4  -2   4  201.65    6.20
   4   2  -4  198.21    7.61
   4   3  -3 1427.54   42.61
   4   3  -3 1462.50   42.06
  -4  -3   3 1356.48   36.64
  -4  -3   3 1406.45   41.97
   4   3  -3 1401.69   42.89
  -4  -3   3 1424.18   42.18
   4   4  -2 2513.21   71.25
  -4  -4   2 2413.50   63.11
   4   4  -2 2441.45   73.56
   4   4  -2 2502.05   73.32
  -4  -4   2 2443.73   72.95
  -4  -4   2 2460.74   72.66
   4   5  -1  959.54   30.99
   4   5  -1  980.56   32.47
   4   5  -1  997.15   32.09
   4   5  -1  953.43   27.51
  -4  -5   1  984.70   32.09
  -4  -5   1  914.14   27.54
   4   6   0   58.72    5.38
  -4  -6   0   74.54    8.89
   4   6   0   62.77    6.22
   4   6   0   55.29    4.77
  -4  -6   0   68.44    5.55
  -4  -6   0   80.48    6.58
   4   6   0   56.72    5.32
  -4  -7  -1  416.79   18.18
  -4  -7  -1  412.76   15.66
   4   7   1  420.98   15.21
  -4  -7  -1  387.55   21.03
   4   8   2  280.79   12.03
  -4  -8  -2  270.55   14.81
  -4  -8  -2  251.11   12.45
  -4  -8  -2  262.87   18.96
   4   8   2  275.34   13.07
   4   9   3   57.52    5.97
  -4  -9  -3   50.56    7.72
  -4  -9  -3   68.62    7.33
   4   9   3   55.19    7.04
  -4  -9  -3   61.99   12.52
  -4 -10  -4   23.98   11.08
   4  10   4   36.43    5.45
  -4 -10  -4   23.49    6.58
   4  11   5  116.50    9.08
  -4 -11  -5  126.65   16.79
   4  12   6   20.61    5.11
  -4 -12  -6   45.37   13.74
  -4 -13  -7    8.25   11.62
   4  13   7    2.95    3.69
  -4 -14  -8   45.05   15.92
   4  14   8   12.62    4.78
   3 -11 -18    6.30   10.24
  -3  11  18   -1.69    4.90
  -3  10  17    9.51    4.96
   3 -10 -17   11.04    8.53
  -3   9  16   19.12    5.41
   3  -9 -16   32.60   10.44
   3  -8 -15   51.56   10.56
  -3   8  15   33.60    5.57
  -3   7  14   28.63    8.16
  -3   7  14   19.37    4.36
   3  -7 -14   19.81    7.11
  -3   6  13   72.28    9.44
   3  -6 -13   66.00    9.61
  -3   6  13   57.27    5.38
   3  -5 -12  127.26   11.19
  -3   5  12  106.09    6.40
  -3   5  12  112.67   10.43
  -3   4  11   12.98    2.64
  -3   4  11   13.39    5.06
   3  -4 -11    9.14    4.43
   3  -3 -10  115.11    8.84
  -3   3  10  119.13    8.69
  -3   3  10  117.40    5.16
  -3   2   9 1208.71   31.14
  -3   2   9 1204.00   40.46
   3  -2  -9 1206.88   41.16
   3  -1  -8  326.03   13.12
   3   0  -7  362.29   13.27
   3   1  -6 3505.70   98.59
   3   2  -5  533.24   15.85
   3   2  -5  512.14   16.99
   3   2  -5  523.50   15.83
  -3  -3   4  712.39   21.75
   3   3  -4  714.39   22.81
   3   3  -4  748.70   22.54
  -3  -3   4  717.79   19.40
   3   3  -4  716.05   22.73
  -3  -3   4  714.89   21.83
   3   4  -3   62.07    4.13
  -3  -4   3   53.01    3.81
  -3  -4   3   53.73    4.04
  -3  -4   3   61.77    3.92
   3   4  -3   54.16    4.60
   3   4  -3   56.13    4.17
   3   5  -2  707.27   23.62
   3   5  -2  729.10   24.83
  -3  -5   2  727.14   21.45
   3   5  -2  699.73   21.25
  -3  -5   2  746.31   24.68
   3   5  -2  717.95   25.08
  -3  -6   1  426.57   14.99
   3   6  -1  430.86   17.72
  -3  -6   1  443.56   17.32
  -3  -6   1  397.69   19.52
   3   6  -1  434.08   14.82
   3   6  -1  428.93   16.37
  -3  -7   0   55.14    6.04
  -3  -7   0   55.33    5.46
  -3  -7   0   44.16    8.68
   3   7   0   44.45    4.63
  -3  -8  -1    2.73    7.75
   3   8   1    6.03    2.76
  -3  -8  -1   11.33    4.60
  -3  -8  -1   16.44    4.19
   3   9   2  259.35   13.05
  -3  -9  -2  255.86   19.66
  -3  -9  -2  242.63   12.53
  -3  -9  -2  253.72   14.71
   3   9   2  235.61   11.51
  -3 -10  -3   60.25   13.22
  -3 -10  -3   55.29    7.87
   3  10   3   54.18    6.20
  -3 -11  -4   -1.42    9.79
   3  11   4    3.74    3.19
  -3 -12  -5    5.58   10.43
   3  12   5   20.52    4.72
   3  13   6   18.36    4.86
  -3 -13  -6   40.33   13.97
  -3 -14  -7   -7.64   11.13
   3  14   7    8.78    4.72
  -3 -15  -8  -15.00   11.46
   3  15   8    0.31    3.85
   2 -10 -18    9.68    9.45
  -2  10  18   10.87    5.18
  -2   9  17    0.66    3.69
   2  -9 -17    4.48    6.79
  -2   8  16   27.64    5.44
   2  -8 -16   22.86    8.75
  -2   7  15   66.73    6.56
  -2   7  15   77.32   10.76
   2  -7 -15   82.96   11.72
   2  -6 -14    7.58    5.42
  -2   6  14   10.49    3.49
  -2   6  14   10.28    6.30
  -2   5  13   20.10    3.77
  -2   5  13   26.81    7.11
   2  -5 -13   25.89    6.85
   2  -4 -12  240.48   15.14
  -2   4  12  277.25   10.12
  -2   4  12  248.20   14.81
  -2   3  11  304.04   15.92
  -2   3  11  336.08   10.89
   2  -3 -11  343.16   17.01
  -2   2  10   15.72    4.12
   2  -2 -10   11.13    3.63
  -2   2  10   14.03    1.83
  -2   1   9  406.36   17.04
   2   0  -8 1475.64   44.04
   2   1  -7  561.33   18.07
   2   2  -6   11.66    1.76
   2   3  -5 1444.64   43.88
   2   3  -5 1466.77   44.04
   2   3  -5 1484.49   42.60
  -2  -3   5 1519.84   37.58
   2   4  -4 1151.03   35.39
   2   4  -4 1158.37   33.61
  -2  -4   4 1105.61   34.46
   2   4  -4 1158.79   35.41
  -2  -4   4 1119.08   34.48
  -2  -4   4 1100.98   30.14
  -2  -5   3   11.14    2.53
   2   5  -3   17.42    2.51
  -2  -5   3   24.66    3.10
   2   5  -3   23.77    3.69
  -2  -6   2  255.97   11.68
  -2  -6   2  254.22   14.07
   2   6  -2  256.03   12.31
  -2  -6   2  233.59   10.09
   2   6  -2  255.82   10.14
   2   7  -1  668.96   20.97
  -2  -7   1  653.42   24.19
  -2  -7   1  647.07   21.05
  -2  -7   1  601.56   26.83
  -2  -8   0  277.95   14.52
  -2  -8   0  311.32   13.04
   2   8   0  294.96   12.49
  -2  -8   0  322.08   19.11
   2   9   1   39.97    5.18
  -2  -9  -1   39.92    6.35
  -2  -9  -1   38.04   10.54
  -2  -9  -1   50.08    6.22
  -2 -10  -2  173.39   10.81
  -2 -10  -2  147.93   11.61
   2  10   2  141.48    9.05
  -2 -10  -2  172.95   17.29
   2  11   3  162.41   10.03
  -2 -11  -3  177.27   18.10
   2  12   4   19.64    4.90
  -2 -12  -4   36.35   12.78
   2  13   5   -2.72    3.04
  -2 -13  -5    1.34   10.76
  -2 -14  -6    1.49   11.34
   2  14   6    9.89    4.49
   2  15   7   12.35    4.92
  -2 -15  -7   17.58   14.40
  -1  10  19   13.52    5.80
   1 -10 -19   23.04   10.11
   1  -9 -18   15.70    8.79
  -1   9  18   16.23    5.19
  -1   8  17    3.91    3.96
   1  -8 -17    4.44    6.33
  -1   8  17   -3.98    6.82
   1  -7 -16   -5.55    5.35
  -1   7  16   -0.26    3.14
  -1   7  16    4.26    6.85
  -1   6  15   57.71    9.46
   1  -6 -15   48.68    9.25
  -1   6  15   45.47    5.24
   1  -5 -14  213.13   15.07
  -1   5  14  129.34   12.58
  -1   5  14  194.37    9.14
   1  -4 -13   85.84    9.55
  -1   4  13   92.13    9.81
  -1   4  13   70.01    5.22
  -1   3  12   56.20    4.13
   1  -3 -12   50.07    7.25
  -1   3  12   67.91    7.89
  -1   2  11  396.44   12.40
  -1   2  11  407.14   18.40
   1  -2 -11  383.65   18.54
  -1   1  10  540.01   21.57
  -1   1  10  524.82   15.19
  -1   0   9   79.64    6.52
  -1   0   9   83.06    3.65
   1   1  -8  324.65   11.50
   1   2  -7  686.69   20.77
   1   2  -7  698.48   20.77
   1   2  -7  693.71   20.89
   1   3  -6  268.61    8.73
  -1  -3   6  246.09    7.76
   1   3  -6  269.14    9.75
   1   3  -6  261.54    9.72
  -1  -4   5  567.71   16.22
  -1  -4   5  583.93   18.18
   1   4  -5  537.44   17.15
  -1  -4   5  560.99   18.14
   1   4  -5  531.55   18.92
  -1  -5   4  834.46   29.29
   1   5  -4  801.57   27.07
  -1  -5   4  804.43   26.32
  -1  -5   4  794.22   23.08
  -1  -6   3  369.82   13.42
  -1  -6   3  370.26   15.06
   1   6  -3  395.23   15.84
  -1  -6   3  375.43   17.59
   1   6  -3  384.54   13.49
   1   7  -2   41.75    5.89
  -1  -7   2   43.28    4.80
   1   7  -2   55.48    4.99
  -1  -7   2   49.21    5.33
  -1  -7   2   54.88    7.90
  -1  -8   1  221.44   15.27
  -1  -8   1  263.16   11.75
   1   8  -1  250.25   11.21
  -1  -8   1  253.68   12.99
  -1  -9   0  379.77   15.68
   1   9   0  362.63   14.87
  -1  -9   0  366.06   17.66
  -1  -9   0  350.17   21.57
  -1 -10  -1   14.53    4.88
  -1 -10  -1   19.06   10.23
   1  10   1    7.01    3.40
   1  11   2   48.64    6.27
  -1 -11  -2   47.09   11.87
   1  12   3   67.15    7.42
  -1 -12  -3   83.66   14.41
   1  13   4   45.56    6.98
  -1 -13  -4   29.19   12.26
   1  14   5    2.51    3.94
  -1 -14  -5    3.80   11.00
  -1 -15  -6   11.29   12.89
   1  15   6    3.34    4.21
   0   9  19    2.98    4.85
   0  -9 -19   11.41    8.37
   0  -8 -18    6.13    6.65
   0   8  18    2.16    3.98
   0   8  18    3.91    7.94
   0  -7 -17   23.73    8.80
   0   7  17   18.91    8.39
   0   7  17   28.49    5.33
   0  -6 -16    5.65    5.99
   0   6  16    9.00    3.59
   0   6  16   10.83    6.42
   0   5  15   23.80    7.32
   0   5  15   15.28    3.72
   0  -5 -15   16.58    6.08
   0   4  14  189.78   14.07
   0   4  14  205.97    9.40
   0  -4 -14  213.95   15.05
   0   3  13  177.38    8.21
   0  -3 -13  212.25   13.89
   0   3  13  202.47   13.33
   0  -2 -12   63.23    7.90
   0   2  12   73.14    7.96
   0  -2 -12   72.61    4.09
   0   2  12   62.16    4.40
   0  -1 -11  411.26   13.21
   0   1  11  417.81   18.93
   0   1  11  437.57   13.42
   0   0  10 1147.87   30.68
   0   0  10 1136.86   39.71
   0   1  -9  364.47   11.41
   0  -1   9  364.30   11.37
   0  -1   9  356.16   15.98
   0  -2   8  187.15    7.23
   0   2  -8  204.96    7.41
   0   2  -8  185.87    6.92
   0  -2   8  181.56   10.19
   0   3  -7  323.75   12.40
   0  -3   7  343.90    9.86
   0  -3   7  344.27   11.61
   0  -3   7  364.42   10.02
   0  -3   7  344.17   15.13
   0  -4   6  972.11   30.18
   0  -4   6 1003.51   28.31
   0  -4   6  978.39   26.74
   0  -4   6  990.21   34.30
   0  -4   6 1002.79   28.39
   0   4  -6  978.21   31.49
   0   5  -5  313.62   13.31
   0  -5   5  328.47   12.22
   0  -5   5  336.31   15.22
   0  -5   5  317.92   11.25
   0   6  -4  123.47    8.07
   0  -6   4  116.50    7.03
   0  -6   4  100.58    8.74
   0   6  -4  126.89    6.64
   0  -6   4  116.28    6.42
   0  -6   4  110.95    6.83
   0  -7   3  299.91   13.43
   0   7  -3  301.94   12.04
   0  -7   3  278.90   11.78
   0  -7   3  307.53   16.12
   0  -7   3  286.75   12.61
   0   7  -3  302.77   14.21
   0  -8   2  391.85   15.91
   0  -8   2  386.91   16.86
   0   8  -2  385.15   14.81
   0  -8   2  366.04   19.73
   0  -8   2  374.08   14.98
   0  -9   1   12.44    7.56
   0   9  -1   11.15    3.44
   0  -9   1    8.22    4.14
   0  -9   1    8.59    3.92
   0 -10   0  202.40   11.50
   0  10   0  164.97    9.88
   0 -10   0  203.86   17.17
   0  11   1  143.26    9.65
   0 -11  -1  173.78   11.42
   0 -11  -1  183.75   17.12
   0  12   2   38.49    6.15
   0 -12  -2   26.17   11.08
   0 -13  -3   18.62   11.14
   0  13   3    1.72    3.46
   0 -14  -4   -2.73   10.49
   0  14   4   15.78    4.96
   0 -15  -5   -3.06   11.77
   0  15   5   13.91    5.14
  -1  -9 -20   29.26   10.55
   1   9  20    9.82    5.55
  -1  -8 -19   10.36    7.73
   1   8  19   15.33    8.95
   1   8  19    3.97    4.41
   1   7  18   -4.91    6.05
  -1  -7 -18    0.54    5.82
   1   7  18    4.79    3.65
  -1  -6 -17   20.39    7.56
   1   6  17   25.07    4.77
   1   6  17   25.74    8.03
   1   5  16   66.16   10.04
   1   5  16   73.22    6.36
  -1  -5 -16   66.04   10.44
   1   4  15    8.55    5.60
   1   4  15   11.80    3.39
  -1  -4 -15   17.98    6.27
  -1  -3 -14   46.23    7.94
   1   3  14   36.45    4.23
   1   3  14   32.97    7.22
   1   2  13  236.17    9.90
  -1  -2 -13  250.99   15.21
   1   1  12   52.26    7.15
   1   1  12   42.69    3.93
   1   0  11   31.76    3.19
  -1   0 -11   33.30    2.82
   1   0  11   25.88    5.08
   1  -1  10  282.55   14.48
  -1   1 -10  312.22   10.86
   1  -1  10  278.61   10.28
   1  -2   9  365.25   16.67
  -1   2  -9  366.81   11.95
   1  -2   9  372.69   12.46
  -1   2  -9  377.10   13.31
   1  -3   8  482.99   15.32
   1  -3   8  464.53   13.16
   1  -3   8  465.36   13.22
  -1   3  -8  467.05   16.70
   1  -3   8  487.43   19.83
   1  -4   7   22.91    2.31
   1  -4   7   20.46    4.40
   1  -4   7   19.51    3.08
   1  -4   7   29.14    2.82
  -1   4  -7   22.66    3.29
   1  -5   6  473.56   16.23
  -1   5  -6  445.94   17.63
   1  -5   6  463.98   19.78
   1  -5   6  470.99   15.01
   1  -5   6  491.41   16.96
   1  -5   6  462.13   14.16
   1  -6   5  773.24   26.28
  -1   6  -5  788.29   27.23
  -1   6  -5  777.71   23.51
   1  -6   5  778.74   23.19
   1  -6   5  725.64   24.15
   1  -6   5  741.17   28.98
   1  -7   4   30.62    4.32
   1  -7   4   47.98    4.99
   1  -7   4   39.60    6.46
   1  -7   4   30.79    4.53
  -1   7  -4   27.70    5.10
  -1   7  -4   35.65    4.37
   1  -8   3   74.83    6.44
   1  -8   3   90.94    9.68
   1  -8   3   71.08    6.62
  -1   8  -3   60.79    5.83
   1  -8   3   70.05    6.69
   1  -9   2  109.34    7.99
  -1   9  -2  105.58    7.42
   1  -9   2  102.83   11.54
   1 -10   1   12.41    4.65
  -1  10  -1    5.03    3.28
   1 -10   1   20.83    8.59
  -1  11   0    3.83    3.47
   1 -11   0    4.80    7.98
   1 -11   0   -1.63    3.78
   1 -12  -1   42.93   10.62
  -1  12   1   57.28    7.05
  -1  13   2   57.80    7.25
   1 -13  -2   41.08   12.12
  -1  14   3    9.01    4.74
   1 -14  -3  -12.63    8.67
   1 -15  -4   -5.67   10.16
  -1  15   4   -0.24    4.21
   1 -16  -5   -2.37   12.04
  -1  16   5    2.37    4.55
   2   8  20    1.11    4.13
   2   8  20   -4.32    7.49
  -2  -8 -20    6.45    7.78
   2   7  19    8.65    7.46
  -2  -7 -19    8.45    6.73
   2   7  19    6.62    4.46
  -2  -6 -18   11.68    6.69
   2   6  18   -2.02    5.80
   2   6  18    8.19    3.81
  -2  -5 -17    2.64    5.59
   2   5  17    1.86    2.77
   2   5  17    0.14    5.00
   2   4  16   35.32    8.11
   2   4  16   40.64    5.11
  -2  -4 -16   53.31    9.48
  -2  -3 -15   28.71    7.23
   2   3  15   30.81    4.27
   2   3  15   44.02    7.84
   2   2  14   -0.14    2.28
   2   2  14    0.67    4.20
  -2  -2 -14    1.57    3.80
   2   1  13   74.71    8.72
   2   1  13   81.17    5.64
   2   0  12   53.03    4.42
   2   0  12   50.46    6.92
   2  -1  11  280.56   10.65
  -2   1 -11  282.88   11.33
   2  -1  11  282.51   14.82
   2  -2  10   33.34    5.46
   2  -2  10   33.42    3.71
  -2   2 -10   37.35    3.71
   2  -3   9  568.36   15.98
   2  -3   9  579.74   16.03
   2  -3   9  556.32   23.26
  -2   3  -9  569.66   20.39
   2  -3   9  582.58   18.50
  -2   4  -8 1145.36   36.93
   2  -4   8 1140.86   34.46
   2  -4   8 1161.99   40.22
   2  -4   8 1105.47   30.80
   2  -5   7   42.58    6.11
  -2   5  -7   44.96    4.87
   2  -5   7   43.35    4.61
   2  -5   7   47.77    4.02
   2  -5   7   46.10    4.01
   2  -6   6   34.37    5.72
   2  -6   6   35.74    4.10
  -2   6  -6   29.08    4.02
   2  -6   6   35.95    4.59
   2  -6   6   33.75    3.92
  -2   6  -6   33.53    5.06
   2  -7   5  545.06   19.39
  -2   7  -5  530.78   18.53
   2  -7   5  555.54   20.73
   2  -7   5  523.84   18.16
   2  -7   5  502.90   22.99
  -2   8  -4  323.20   13.50
   2  -8   4  334.77   14.44
   2  -8   4  326.78   17.69
   2  -8   4  286.96   13.06
   2  -9   3   26.53    7.52
   2  -9   3   46.12    5.89
  -2   9  -3   43.36    5.45
  -2  10  -2  155.45    9.44
   2 -10   2  155.06    9.92
   2 -10   2  126.53   12.95
   2 -11   1  197.44   16.76
   2 -11   1  202.27   11.87
  -2  11  -1  178.17   10.87
  -2  12   0   47.06    6.69
   2 -12   0   33.51   10.04
  -2  13   1   -2.27    3.07
   2 -13  -1   13.26    9.67
  -2  14   2   13.55    5.07
   2 -14  -2   -1.99    9.31
  -2  15   3   11.41    5.09
   2 -15  -3    9.08   11.41
   2 -16  -4  -15.65    9.86
  -2  16   4    0.26    4.67
   3   7  20   -0.09    4.14
   3   7  20    3.60    8.22
  -3  -7 -20    4.71    6.62
   3   6  19    5.66    6.59
   3   6  19   19.71    5.10
  -3  -6 -19   11.05    7.07
  -3  -5 -18    8.10    6.26
   3   5  18   15.40    4.33
   3   5  18   16.62    7.38
  -3  -4 -17    6.85    5.72
   3   4  17    1.51    3.27
   3   4  17   12.95    6.57
  -3  -3 -16   19.89    6.92
   3   3  16   17.62    6.46
   3   3  16   13.67    3.65
  -3  -2 -15   94.77   11.19
   3   2  15  108.54    7.35
   3   1  14   80.96    6.15
   3   1  14   58.30    8.50
   3   0  13   26.79    5.96
   3   0  13   28.15    4.04
   3  -1  12   16.98    5.10
   3  -1  12   25.45    3.67
   3  -2  11  309.19   12.23
   3  -2  11  317.30   16.34
   3  -3  10  147.51    7.87
   3  -3  10  160.42    6.13
   3  -3  10  163.14   10.82
   3  -3  10  150.31    6.09
   3  -4   9   79.58    4.57
   3  -4   9   87.72    4.91
   3  -4   9   89.43    6.05
   3  -4   9   84.83    8.07
   3  -5   8  568.97   18.09
   3  -5   8  556.75   23.93
   3  -5   8  572.15   19.67
   3  -6   7  222.19   10.61
   3  -6   7  199.36    9.41
  -3   6  -7  221.47   11.73
   3  -6   7  226.59   13.45
   3  -7   6  114.84    7.82
   3  -7   6  120.20    9.71
   3  -7   6  101.50    6.81
  -3   7  -6  124.80    9.41
   3  -8   5   67.42    8.65
   3  -8   5   86.12    6.83
   3  -8   5   58.30    6.51
  -3   8  -5   60.56    6.01
   3  -9   4  362.95   19.85
  -3   9  -4  328.75   14.69
   3  -9   4  389.03   15.62
   3 -10   3   38.67    5.97
  -3  10  -3   51.23    6.31
   3 -10   3   52.95    9.40
   3 -11   2   56.57    7.08
  -3  11  -2   32.78    5.79
   3 -11   2   46.34    9.59
   3 -12   1   45.37    6.98
  -3  12  -1   52.14    6.91
   3 -12   1   31.13    9.46
  -3  13   0   35.52    6.25
   3 -13   0   31.13   10.47
  -3  14   1    2.13    3.93
   3 -14  -1   -7.44    8.30
   3 -15  -2    0.89    9.50
  -3  15   2    1.85    4.46
  -3  16   3   12.20    5.83
   3 -16  -3   10.44   12.08
   4   7  21   -2.41    4.61
   4   7  21    5.89    9.31
  -4  -7 -21   17.03    8.13
   4   6  20   -1.50    6.38
  -4  -6 -20    2.71    5.87
   4   6  20    1.53    4.41
   4   5  19   -3.10    3.22
  -4  -5 -19    5.78    5.86
   4   5  19    4.37    6.60
  -4  -4 -18   26.36    8.41
   4   4  18   27.59    8.08
   4   4  18   23.14    5.13
   4   3  17   21.52    7.17
  -4  -3 -17   22.68    7.54
   4   3  17   28.75    5.07
   4   2  16    7.97    3.29
  -4  -2 -16    0.38    4.77
   4   2  16    2.82    4.76
   4   1  15   46.81    8.32
   4   0  14  115.71   11.29
   4   0  14  106.16    7.40
   4  -1  13  121.43    7.52
   4  -1  13  128.19   10.79
   4  -2  12    8.62    1.42
   4  -2  12    6.07    2.78
   4  -2  12    6.41    1.39
   4  -2  12    5.73    3.95
   4  -3  11  130.11   10.30
   4  -3  11  113.96    7.45
   4  -3  11  132.21    5.63
   4  -4  10  384.46   19.10
   4  -4  10  400.93   13.33
   4  -4  10  395.56   15.30
   4  -5   9   55.36    5.69
   4  -5   9   61.23    7.57
   4  -5   9   60.36    4.81
   4  -6   8   60.71    5.19
   4  -6   8   55.86    5.96
   4  -6   8   59.58    7.51
   4  -7   7  114.59    9.91
   4  -7   7  129.59    7.82
   4  -7   7  119.62    8.27
   4  -8   6  142.47    9.23
   4  -8   6  123.15    8.25
   4  -8   6  124.87   10.91
   4  -9   5   41.29    5.70
   4  -9   5   50.17    8.48
   4 -10   4   30.86    5.61
   4 -10   4   45.16    8.43
  -4  10  -4   30.45    5.30
   4 -11   3   64.81    7.39
   4 -11   3   71.19   10.52
  -4  11  -3   61.46    7.26
   4 -12   2   28.76    8.88
   4 -12   2   17.43    5.21
  -4  12  -2   17.79    4.84
   4 -13   1    8.15    8.12
  -4  13  -1    2.57    3.85
   4 -14   0   20.27   10.00
  -4  14   0   15.55    5.22
  -4  15   1   25.01    6.60
   4 -15  -1   45.20   12.52
  -4  16   2    4.00    5.19
   4 -16  -2   15.24   10.81
   5   6  21   19.04    6.06
  -5  -6 -21   20.36    9.13
   5   6  21    7.50    8.30
  -5  -5 -20    4.56    6.33
   5   5  20    0.70    4.31
   5   5  20   -3.85    6.46
  -5  -4 -19    7.03    6.19
   5   4  19    7.75    4.51
   5   4  19    1.42    6.03
  -5  -3 -18    8.38    6.46
   5   3  18    2.62    3.57
   5   3  18    7.69    5.92
  -5  -2 -17   44.90    9.54
   5   2  17   35.45    5.60
   5   2  17   24.18    7.31
   5   1  16   33.12    5.28
   5   1  16   30.05    7.24
   5   0  15    2.50    3.00
   5   0  15    5.62    4.68
   5  -1  14   67.20    9.09
   5  -1  14   70.94    6.49
   5  -2  13  153.50    8.89
   5  -2  13  148.64   11.85
   5  -2  13  135.67    5.19
   5  -3  12   59.15    6.11
   5  -3  12   64.65    8.41
   5  -3  12   62.14    4.12
   5  -4  11    1.23    2.92
   5  -4  11    0.63    1.67
   5  -4  11   -0.86    3.21
   5  -5  10  102.71    7.76
   5  -5  10  107.89    9.90
   5  -5  10   82.73    5.69
   5  -6   9  103.66    8.22
   5  -6   9  107.08   10.27
   5  -6   9  128.70    7.40
   5  -7   8    1.88    2.64
   5  -7   8    0.55    3.17
   5  -7   8    5.97    4.64
   5  -8   7   38.77    5.97
   5  -8   7   33.31    5.10
   5  -8   7   45.94    7.62
   5  -9   6   37.83    5.44
   5  -9   6   32.40    7.36
   5 -10   5    2.16    3.47
   5 -10   5    0.27    4.82
  -5  11  -4   26.15    5.41
   5 -11   4   33.68    5.98
   5 -11   4   15.20    7.12
   5 -12   3   20.13    5.44
  -5  12  -3   22.33    5.53
   5 -12   3   23.38    8.52
   5 -13   2   48.71    7.59
  -5  13  -2   39.91    7.10
   5 -13   2   46.34   10.60
   5 -14   1    5.52    8.08
  -5  14  -1    0.83    4.39
  -5  15   0    9.72    5.21
   5 -15   0   -2.61    8.01
   6   5  21    3.81    4.66
   6   5  21   16.31    8.94
  -6  -5 -21   11.36    7.83
   6   4  20    4.18    4.57
   6   4  20    4.69    6.92
  -6  -4 -20   11.82    7.63
  -6  -3 -19   10.79    6.65
   6   3  19   20.16    7.72
   6   3  19    9.75    4.80
   6   2  18    5.62    3.85
   6   2  18   -4.41    4.64
  -6  -2 -18    1.69    5.36
   6   1  17    7.92    5.62
  -6  -1 -17    5.95    5.42
   6   1  17   11.67    4.09
   6   0  16   50.09    9.24
   6   0  16   54.02    6.69
   6  -1  15   22.94    4.87
   6  -1  15   27.45    7.04
   6  -2  14    6.54    3.45
   6  -2  14    7.21    4.94
   6  -2  14    7.58    1.68
   6  -3  13  111.59    5.69
   6  -3  13  117.33    8.48
   6  -3  13  114.08   11.19
   6  -4  12  191.20   13.80
   6  -4  12  195.05   11.10
   6  -4  12  214.17    8.99
   6  -5  11   53.46    4.92
   6  -5  11   51.10    6.47
   6  -5  11   49.99    7.93
   6  -6  10   44.72    5.13
   6  -6  10   41.09    5.96
   6  -6  10   36.36    7.17
   6  -7   9  181.18   13.36
   6  -7   9  183.24   11.02
   6  -7   9  156.41    9.28
   6  -8   8  125.15    8.48
   6  -8   8  124.65    9.89
   6  -8   8  134.14   12.15
   6  -9   7   14.60    6.04
   6  -9   7   24.79    4.84
   6 -10   6   35.05    8.19
   6 -10   6   43.26    6.27
   6 -11   5   95.61    8.73
   6 -11   5   78.64   10.92
   6 -12   4   30.07    8.62
   6 -12   4   30.24    6.25
  -6  13  -3    2.81    4.01
   6 -13   3    5.97    6.79
   6 -13   3    3.30    4.34
  -6  14  -2   10.25    5.23
   6 -14   2   14.55    8.79
  -6  15  -1   18.49    6.87
   6 -15   1   21.51   10.97
   7   4  21   -1.47    6.87
  -7  -4 -21    3.40    7.25
   7   4  21    0.38    4.79
   7   3  20    2.09    4.57
   7   3  20   -3.55    5.86
  -7  -3 -20   -2.32    5.73
   7   2  19   14.33    6.83
   7   2  19   17.45    5.34
  -7  -2 -19   16.59    7.42
   7   1  18    7.21    5.86
   7   1  18    1.80    3.72
  -7  -1 -18    2.57    5.66
   7   0  17   -2.21    5.21
   7   0  17    2.33    3.87
   7  -1  16   17.89    4.79
   7  -1  16   17.51    6.58
   7  -2  15   52.52    9.05
   7  -2  15   45.91    3.01
   7  -2  15   53.50    6.55
   7  -3  14    4.94    4.96
   7  -3  14    9.89    2.45
   7  -3  14    8.66    4.08
   7  -4  13   24.42    6.67
   7  -4  13   28.10    5.48
   7  -4  13   22.38    3.42
   7  -5  12  101.16    8.59
   7  -5  12  105.68   11.09
   7  -5  12   81.34    6.07
   7  -6  11   37.24    7.53
   7  -6  11   44.91    5.06
   7  -6  11   41.66    6.47
   7  -7  10    7.05    4.86
   7  -7  10    5.19    4.04
   7  -7  10    1.67    2.81
   7  -8   9   15.46    5.22
   7  -8   9   25.91    7.01
   7  -8   9   23.11    4.78
   7  -9   8  154.23   13.92
   7  -9   8  151.79    9.81
   7 -10   7   67.10    7.52
   7 -10   7   71.52   10.33
   7 -11   6    3.28    3.63
   7 -11   6    8.62    6.03
   7 -12   5   30.24    8.58
   7 -12   5   14.74    5.21
   7 -13   4   30.89    9.20
   7 -13   4   14.58    5.70
   7 -14   3    5.35    7.93
  -7  14  -3    0.15    4.62
   7 -15   2   -7.01    7.33
  -7  15  -2    6.28    5.62
   8   3  21    8.06    7.16
   8   3  21    5.37    4.84
  -8  -3 -21   12.02    7.84
   8   2  20    7.03    6.43
  -8  -2 -20    0.88    6.20
   8   2  20    3.18    4.26
  -8  -1 -19    2.39    6.35
   8   1  19    5.80    6.21
   8   1  19    5.13    4.50
   8   0  18    5.65    4.18
   8   0  18    3.57    5.40
   8  -1  17    7.75    4.23
   8  -1  17   12.34    6.27
   8  -2  16   -0.28    3.82
   8  -2  16    1.04    4.92
   8  -3  15   30.56    7.65
   8  -3  15   32.45    6.22
   8  -3  15   27.98    3.42
   8  -4  14   24.13    7.16
   8  -4  14   22.45    3.55
   8  -4  14   36.08    6.18
   8  -5  13   22.82    7.08
   8  -5  13   17.21    5.29
   8  -5  13   20.95    3.80
   8  -6  12   19.52    6.43
   8  -6  12   43.84    6.83
   8  -6  12   27.80    4.49
   8  -7  11   50.85    7.58
   8  -7  11   37.01    8.10
   8  -7  11   43.45    5.47
   8  -8  10   60.60    9.57
   8  -8  10   48.14    7.63
   8  -8  10   45.34    6.03
   8  -9   9    7.88    4.03
   8  -9   9    3.86    5.05
   8 -10   8   25.71    5.69
   8 -10   8   39.92    8.70
   8 -11   7   26.87    5.69
   8 -11   7   19.81    7.56
   8 -12   6    9.26    6.65
   8 -12   6   11.24    4.80
   8 -13   5    6.48    6.99
   8 -13   5    8.51    5.01
   8 -14   4    2.38    5.10
   8 -14   4    3.36    6.92
  -8  15  -3    9.14    6.04
   8 -15   3   17.75    9.57
   9   1  20   10.28    7.35
  -9  -1 -20    7.39    7.51
   9   1  20    6.87    5.12
   9   0  19    1.15    6.05
  -9   0 -19    3.13    6.36
   9   0  19    1.30    4.19
   9  -1  18    6.93    6.28
   9  -1  18   -0.82    4.45
   9  -2  17   15.47    5.43
   9  -2  17   23.04    8.08
   9  -3  16    8.95    5.72
   9  -3  16    2.67    4.25
   9  -3  16    4.07    2.45
   9  -4  15    9.04    5.01
   9  -4  15    7.26    2.80
   9  -4  15    5.51    5.35
   9  -5  14   16.17    3.62
   9  -5  14   11.01    4.89
   9  -5  14   12.34    6.30
   9  -6  13   22.69    7.52
   9  -6  13   22.42    4.36
   9  -6  13   31.59    6.54
   9  -7  12    1.09    2.90
   9  -7  12    9.14    5.99
   9  -7  12    6.81    5.20
   9  -8  11   10.18    5.75
   9  -8  11    9.11    3.87
   9  -9  10   13.41    6.35
   9  -9  10   20.22    4.95
   9 -10   9   -1.48    5.12
   9 -10   9   -2.82    3.29
   9 -11   8    5.67    6.02
   9 -11   8    2.74    3.86
   9 -12   7    8.05    6.95
   9 -13   6    1.61    6.63
   9 -13   6   12.39    5.51
   9 -14   5    8.62    7.86
   9 -14   5    3.22    5.03
  10   0  20    0.14    6.23
  10   0  20    6.53    5.32
 -10   0 -20    5.65    7.87
  10  -1  19    1.71    6.16
  10  -2  18    1.81    4.76
  10  -2  18    3.34    5.92
  10  -3  17    7.32    6.52
  10  -3  17   12.37    5.86
  10  -3  17   17.58    2.85
  10  -4  16   13.95    6.72
  10  -4  16   28.70    4.11
  10  -4  16   20.60    5.98
  10  -5  15   12.53    7.02
  10  -5  15    4.67    4.81
  10  -5  15    7.28    3.15
  10  -6  14    5.02    4.63
  10  -6  14    3.58    2.85
  10  -6  14    2.09    4.92
  10  -7  13   13.96    4.07
  10  -7  13   18.55    7.25
  10  -7  13   19.45    6.37
  10  -8  12    9.61    4.11
  10  -8  12    8.59    6.12
  10  -9  11    6.22    3.96
  10  -9  11   -0.44    4.91
  10 -10  10   -0.03    3.53
  10 -10  10    8.48    6.45
  10 -11   9   13.35    7.32
  10 -11   9    3.39    4.43
  10 -12   8   10.35    7.41
  10 -12   8    6.62    4.88
  10 -13   7   -7.33    4.08
  10 -13   7    7.71    7.35
  11  -2  19    4.08    6.72
  11  -2  19    6.19    5.69
  11  -3  18   -5.69    4.78
  11  -3  18    4.36    6.91
  11  -4  17    7.30    6.78
  11  -4  17    1.23    2.91
  11  -4  17    8.93    5.62
  11  -5  16    8.83    3.49
  11  -5  16    6.73    5.62
  11  -5  16    6.98    7.32
  11  -6  15    3.72    3.03
  11  -6  15    9.29    5.50
  11  -6  15    4.71    6.39
  11  -7  14    7.16    6.32
  11  -7  14    0.76    3.06
  11  -8  13   -0.44    3.12
  11  -8  13    7.01    5.90
  11  -9  12    1.63    6.18
  11  -9  12    0.61    3.44
  11 -10  11    5.16    4.26
  11 -10  11   16.12    7.33
  11 -11  10    1.65    5.94
  11 -11  10    2.25    4.21
  11 -12   9    6.58    4.92
  11 -12   9   -2.85    6.81
  12  -5  17    2.02    3.48
  12  -5  17   10.15    7.47
  12  -5  17    4.16    5.58
  12  -6  16    3.60    6.73
  12  -6  16   -0.94    3.46
  12  -7  15    1.58    6.71
  12  -7  15    7.10    3.95
  12  -8  14    2.36    6.05
  12  -8  14   12.08    4.47
  12  -9  13    6.56    6.30
  12  -9  13    1.61    3.75
  12 -10  12    6.11    4.41
  12 -10  12    3.86    6.96
 -21   6  -3   10.93    5.84
 -21   5  -4   18.49    6.68
 -21   4  -5    6.29    5.47
 -21   3  -6   -4.51    5.12
  21  -2   7    1.37    4.42
 -20   8   0    0.52    4.23
 -20   7  -1    8.38    4.88
 -20   6  -2    3.84    4.45
 -20   5  -3    4.05    4.95
 -20   4  -4    5.88    5.35
 -20   3  -5   12.06    5.78
 -20   2  -6   -1.04    5.09
  20  -1   7    2.00    4.43
  20   0   8    3.60    4.37
  20   1   9   -1.69    4.23
 -19   9   2   11.65    4.39
 -19   8   1   10.31    4.66
 -19   7   0    0.81    3.96
 -19   6  -1   15.92    5.58
 -19   5  -2   18.10    5.59
 -19   4  -3    7.42    4.91
 -19   3  -4    4.11    4.54
 -19   2  -5   12.80    5.70
 -19   1  -6   11.51    5.48
  19  -1   6   13.06    5.13
  19   0   7    3.15    4.03
  19   1   8    3.83    4.00
  19   2   9    9.90    4.98
  19   3  10   10.90    5.24
 -18  10   4   -0.88    3.30
 -18   9   3    3.22    3.60
 -18   8   2    5.85    3.96
 -18   7   1   16.87    4.81
 -18   6   0    1.68    3.71
 -18   5  -1   13.57    4.72
 -18   4  -2   31.93    6.03
 -18   3  -3   18.81    5.22
 -18   2  -4    2.90    4.17
 -18   1  -5    9.82    5.19
  18  -1   5   16.51    5.13
  18   0   6   28.97    6.09
  18   1   7    4.96    3.96
  18   2   8    0.11    3.55
  18   3   9   10.89    5.09
  18   4  10    3.56    4.17
 -17  11   6    8.75    5.86
 -17  11   6   -0.27    3.16
 -17  10   5    2.92    6.10
 -17  10   5    3.15    3.37
 -17   9   4    3.82    3.38
 -17   9   4    1.34    5.17
 -17   8   3    3.71    3.70
 -17   7   2    5.62    3.49
 -17   6   1   42.83    6.22
  17  -5   0   31.52    6.37
 -17   5   0   41.56    6.22
  17  -4   1    6.52    3.74
 -17   4  -1    4.28    3.47
  17  -3   2   13.62    4.73
 -17   3  -2   15.79    4.83
  17  -2   3   62.49    7.98
 -17   2  -3   52.85    7.19
 -17   1  -4   35.53    6.64
  17  -1   4   38.01    6.82
 -17   0  -5    2.69    4.15
  17   0   5    3.87    3.56
  17   0   5    0.19    3.56
  17   1   6   21.95    5.31
  17   1   6   23.05    6.34
  17   2   7   27.14    6.11
  17   2   7   20.75    6.53
  17   3   8    7.67    5.06
  17   3   8   10.29    4.49
  17   4   9    4.05    4.21
  17   4   9   -0.52    4.40
  17   5  10    9.59    4.66
  17   6  11    5.36    4.78
 -16  11   7   10.33    6.09
 -16  11   7   13.59    3.84
 -16  10   6    7.41    3.44
 -16  10   6    5.44    6.04
  16  -9  -5   -1.52    3.71
 -16   9   5    0.10    4.49
 -16   9   5    5.08    3.11
 -16   8   4   16.11    4.17
  16  -8  -4   25.32    6.48
 -16   8   4   14.89    5.98
  16  -7  -3   39.51    7.24
 -16   7   3   38.02    5.39
 -16   7   3   28.95    7.01
  16  -6  -2   18.43    5.43
 -16   6   2   22.25    6.33
 -16   6   2   22.25    4.71
 -16   5   1    1.31    4.42
  16  -5  -1   19.40    5.11
 -16   5   1    4.52    3.42
  16  -4   0   56.39    7.21
 -16   4   0   64.76    6.86
  16  -3   1   35.44    6.14
 -16   3  -1   38.65    5.91
  16  -2   2   -0.61    2.59
 -16   2  -2    2.71    3.34
 -16   1  -3   26.81    5.42
  16  -1   3   23.09    5.49
 -16   0  -4   52.41    6.97
  16   0   4   59.60    7.01
  16   0   4   54.76    7.63
 -16  -1  -5   44.87    7.10
  16   1   5   34.70    5.90
  16   1   5   39.33    6.99
  16   2   6    1.43    3.34
  16   2   6    2.77    3.59
  16   3   7   16.13    5.65
  16   3   7    8.80    4.15
  16   4   8   30.62    7.39
  16   4   8   34.06    6.56
  16   5   9    0.12    3.47
  16   5   9   11.56    5.78
  16   6  10    1.87    4.13
  16   7  11    5.12    4.55
 -15  12   9   16.85    6.86
 -15  11   8    2.44    5.24
 -15  11   8   -0.76    2.62
 -15  10   7    8.75    3.16
 -15  10   7    4.76    5.07
  15 -10  -7    5.07    4.92
 -15   9   6   16.95    5.75
 -15   9   6   18.84    3.84
  15  -9  -6   20.62    6.26
 -15   8   5   11.65    5.16
 -15   8   5    6.26    2.99
  15  -8  -5   14.06    5.07
  15  -7  -4   16.05    5.05
 -15   7   4    5.79    4.73
 -15   7   4   11.17    3.52
 -15   6   3  163.94   11.68
 -15   6   3  183.09    9.85
  15  -6  -3  174.41   12.38
 -15   5   2   69.42    6.52
  15  -5  -2   67.78    7.94
 -15   5   2   61.70    7.79
  15  -5  -2   67.12    7.80
 -15   4   1    7.82    4.51
  15  -4  -1    1.82    3.20
  15  -4  -1    4.73    3.41
 -15   4   1    1.98    2.58
 -15   3   0   15.90    5.18
  15  -3   0   24.33    5.18
  15  -3   0   16.67    4.84
 -15   3   0   20.91    4.53
 -15   2  -1  105.96    8.25
  15  -2   1   95.89    8.91
  15  -2   1  103.45    9.04
  15  -1   2   89.03    8.52
 -15   1  -2   81.50    7.61
 -15   0  -3   12.36    4.39
  15   0   3   14.97    4.56
  15   0   3   18.80    4.51
 -15  -1  -4   77.62    7.87
  15   1   4   67.98    7.25
  15   1   4   74.01    8.20
 -15  -2  -5   66.91    7.93
  15   2   5   74.41    7.66
  15   2   5   91.80    9.34
  15   3   6   16.02    4.40
  15   3   6   22.64    6.04
  15   4   7    7.12    3.81
  15   4   7    9.47    4.58
  15   5   8   31.59    7.24
  15   5   8   23.50    5.16
  15   6   9    9.84    4.42
  15   7  10   -2.75    3.05
  15   8  11    5.52    4.39
 -14  12  10   13.81    6.66
 -14  11   9   11.74    6.26
 -14  10   8   23.91    3.52
 -14  10   8   25.72    6.59
  14 -10  -8   24.59    6.68
 -14   9   7    3.14    4.28
 -14   9   7   -0.50    2.41
  14  -9  -7    0.08    3.51
  14  -8  -6   31.11    6.67
 -14   8   6   33.77    6.52
 -14   8   6   23.01    3.84
 -14   7   5  105.68    6.86
  14  -7  -5  123.06   10.77
 -14   6   4   11.88    4.88
  14  -6  -4   20.31    5.31
 -14   6   4   18.83    3.78
 -14   5   3   68.79    7.71
  14  -5  -3   61.66    7.26
  14  -5  -3   60.84    7.32
 -14   5   3   62.21    5.79
 -14   4   2  146.77    9.89
 -14   4   2  136.86    8.18
  14  -4  -2  135.61   10.05
  14  -4  -2  140.44   10.21
 -14   3   1  171.07    9.36
 -14   3   1  182.93   11.08
  14  -3  -1  171.73   11.13
  14  -3  -1  183.31   11.50
  14  -2   0   37.60    5.83
 -14   2   0   45.20    6.56
  14  -2   0   33.37    5.59
 -14   2   0   30.66    4.83
 -14   1  -1   58.70    6.21
  14  -1   1   58.52    6.88
  14  -1   1   56.13    6.70
 -14   1  -1   60.86    7.26
  14   0   2  143.75    9.24
  14   0   2  139.82   10.35
  14   0   2  157.48   10.67
 -14   0  -2  149.27    9.27
 -14  -1  -3   54.90    6.52
  14   1   3   41.21    5.62
  14   1   3   45.75    6.56
 -14  -2  -4   10.46    4.24
  14   2   4    3.29    3.19
  14   2   4    3.18    3.49
  14   3   5   51.76    6.34
 -14  -3  -5   37.70    6.50
  14   3   5   57.05    7.67
  14   4   6   79.66    9.05
  14   4   6   69.79    7.39
  14   5   7    3.88    3.42
  14   5   7    1.43    3.39
  14   6   8    5.87    4.40
  14   6   8    4.63    3.65
  14   7   9    4.37    3.97
  14   8  10    8.14    4.24
  14   9  11   -2.48    3.47
 -13  12  11   12.37    6.37
 -13  11  10    0.15    5.26
  13 -10  -9   19.05    6.68
 -13  10   9    7.31    4.95
 -13   9   8   72.36    4.85
 -13   9   8   73.27    8.77
  13  -9  -8   64.81    9.18
 -13   8   7   26.52    5.66
 -13   8   7   25.39    3.49
  13  -8  -7   21.69    6.02
 -13   7   6    0.04    1.99
 -13   7   6   -3.40    3.31
  13  -7  -6    2.75    3.56
 -13   6   5   99.35    8.50
 -13   6   5  112.82    6.53
  13  -6  -5   95.33    9.27
  13  -5  -4   66.22    7.03
 -13   5   4   76.29    5.44
 -13   5   4   65.15    6.98
  13  -5  -4   45.47    6.48
  13  -4  -3   40.22    5.58
  13  -4  -3   35.76    5.68
 -13   4   3   32.97    5.57
 -13   4   3   45.18    4.70
 -13   3   2   33.48    4.37
 -13   3   2   32.52    5.38
  13  -3  -2   31.85    4.98
  13  -3  -2   30.46    5.28
 -13   2   1  320.59   14.44
 -13   2   1  300.85   12.72
  13  -2  -1  314.86   15.30
  13  -2  -1  299.30   15.03
  13  -1   0  322.72   15.61
 -13   1   0  313.25   13.30
 -13   1   0  304.88   14.34
  13  -1   0  323.12   15.59
  13   0   1    0.82    2.50
  13   0   1    0.76    2.18
 -13   0  -1    0.94    3.45
 -13   0  -1   -0.24    2.39
  13   0   1   -0.36    2.49
  13   1   2  182.84   11.24
  13   1   2  165.16    9.60
  13   1   2  169.60   11.17
 -13  -1  -2  170.46    9.82
 -13  -2  -3  164.03    9.95
  13   2   3  168.65    9.73
  13   2   3  156.75   10.90
  13   3   4   19.17    4.12
 -13  -3  -4   21.54    5.08
  13   3   4   16.67    4.79
  13   4   5    9.45    3.61
 -13  -4  -5    2.66    3.90
  13   4   5    1.31    3.02
  13   5   6   49.13    6.38
  13   5   6   42.93    7.16
  13   6   7   11.00    4.02
  13   6   7    8.37    4.16
  13   7   8    3.84    3.43
  13   8   9    5.16    3.72
  13   9  10   12.33    4.65
 -13  -9 -10   31.67   11.12
 -13 -10 -11    1.13   10.17
  13  10  11    1.71    3.98
 -12  12  12    1.24    5.31
 -12  11  11   24.95    6.88
 -12  10  10   14.14    5.37
  12 -10 -10    1.36    4.15
 -12   9   9    7.61    4.13
  12  -9  -9   14.55    5.57
 -12   8   8   78.33    8.25
 -12   8   8   96.91    5.00
  12  -8  -8   84.73    9.59
 -12   7   7  104.57    8.67
 -12   7   7   94.28    5.41
  12  -7  -7  106.28   10.02
 -12   6   6   96.72    8.03
  12  -6  -6  102.82    9.33
 -12   6   6  107.49    5.85
  12  -5  -5   63.78    7.36
  12  -5  -5   96.39    7.59
 -12   5   5   74.17    6.87
 -12   5   5   73.46    5.05
  12  -4  -4  152.27    9.59
  12  -4  -4  168.43   10.58
 -12   4   4  139.90    7.28
 -12   4   4  153.66    9.17
 -12   3   3  237.29   10.00
  12  -3  -3  217.11   11.82
 -12   3   3  239.57   11.54
  12  -3  -3  250.43   13.03
 -12   2   2   19.78    3.35
  12  -2  -2   24.66    4.57
 -12   2   2   17.73    4.15
  12  -2  -2   17.59    3.67
  12  -1  -1   24.84    4.17
 -12   1   1   26.80    4.65
  12  -1  -1   31.39    4.85
 -12   1   1   30.88    4.16
  12   0   0   68.43    6.79
 -12   0   0   72.01    6.78
  12   0   0   64.27    6.28
  12   0   0   76.43    6.16
 -12   0   0   69.04    5.88
  12   1   1   55.30    5.42
  12   1   1   51.68    6.16
 -12  -1  -1   36.78    5.68
 -12  -1  -1   46.27    5.34
  12   1   1   45.22    5.68
 -12  -2  -2   35.80    5.10
 -12  -2  -2   24.09    5.28
  12   2   2   45.42    5.92
  12   2   2   33.08    5.17
  12   2   2   30.53    4.61
  12   3   3  183.42   11.31
  12   3   3  164.72   11.11
 -12  -3  -3  174.14   10.14
  12   4   4  206.17   12.76
  12   4   4  203.33   10.83
 -12  -4  -4  189.61   11.28
  12   5   5  179.57   10.51
  12   5   5  183.79   12.45
 -12  -5  -5  169.03   11.25
 -12  -5  -5  177.62   13.52
 -12  -6  -6   30.87    7.98
  12   6   6   15.30    4.66
  12   6   6   18.87    4.39
  12   7   7   36.71    7.19
  12   7   7   32.77    5.61
 -12  -7  -7   40.09    9.78
  12   8   8   10.87    4.19
 -12  -8  -8   11.89    9.10
  12   9   9    7.67    4.20
 -12  -9  -9   13.17    9.49
 -12 -10 -10    6.24   10.40
  12  10  10    1.16    3.68
 -11  12  13    8.58    6.00
 -11  11  12    6.88    5.08
  11 -10 -11   25.54    7.12
 -11  10  11   37.38    6.68
 -11   9  10   70.90    7.95
  11  -9 -10   64.41    9.10
 -11   8   9   47.77    6.34
  11  -8  -9   46.58    7.59
 -11   7   8    2.36    3.35
 -11   7   8    6.19    1.68
  11  -7  -8    1.90    2.87
 -11   6   7  146.83    9.13
  11  -6  -7  160.95   10.04
 -11   6   7  152.49    6.39
  11  -6  -7  151.80   10.98
 -11   5   6  142.39    6.42
  11  -5  -6  136.26    9.90
 -11   5   6  137.09    8.38
  11  -5  -6  151.61    9.20
 -11   4   5   11.01    2.54
 -11   4   5   14.44    3.51
  11  -4  -5   11.75    3.52
  11  -4  -5    7.10    3.06
  11  -3  -4   79.65    6.30
  11  -3  -4   75.60    6.94
 -11   3   4   81.82    6.44
 -11   3   4   75.32    4.87
 -11   2   3  464.02   16.83
 -11   2   3  473.43   15.34
  11  -2  -3  447.04   18.88
  11  -2  -3  446.77   18.11
  11  -1  -2  328.74   14.40
 -11   1   2  339.61   12.37
  11  -1  -2  316.27   14.81
 -11   1   2  327.41   13.43
  11   0  -1   10.80    3.06
  11   0  -1   14.60    3.51
  11   0  -1   13.39    3.16
 -11   0   1    6.42    2.53
 -11   0   1    9.83    3.23
 -11  -1   0  199.08   11.11
  11   1   0  220.95   10.09
 -11  -1   0  203.38   10.51
  11   1   0  210.09   11.22
  11   1   0  224.24   11.64
 -11  -1   0  197.61    9.55
 -11  -2  -1  300.48   14.79
  11   2   1  298.35   12.71
  11   2   1  329.29   14.99
  11   2   1  307.94   14.66
 -11  -2  -1  293.19   13.57
 -11  -2  -1  305.57   12.88
  11   3   2   65.94    6.90
 -11  -3  -2   78.95    7.61
 -11  -3  -2   61.04    6.09
 -11  -3  -2   62.36    6.75
  11   3   2   53.56    6.04
  11   4   3   37.84    5.62
  11   4   3   40.64    6.00
 -11  -4  -3   41.54    6.50
  11   4   3   33.32    4.72
 -11  -4  -3   46.33    6.93
 -11  -4  -3   40.44    5.72
 -11  -5  -4   44.63    6.42
  11   5   4   47.55    6.68
 -11  -5  -4   42.35    8.20
  11   5   4   38.59    5.32
  11   6   5   96.34    9.49
 -11  -6  -5  130.89   12.67
 -11  -6  -5  113.62    9.62
  11   6   5  118.95    8.37
 -11  -7  -6   10.99    7.10
  11   7   6    4.33    3.33
  11   7   6    1.82    2.69
 -11  -8  -7   13.45    8.83
  11   8   7   18.02    4.61
  11   9   8   25.95    5.37
 -11  -9  -8   41.28   11.92
  11  10   9   12.23    4.44
 -11 -10  -9   13.11   10.48
 -11 -11 -10    2.69   11.21
  11  11  10   -0.86    3.72
 -10  12  14    3.91    5.12
 -10  11  13   28.20    6.75
 -10  10  12    7.84    4.53
  10 -10 -12   11.05    5.72
 -10   9  11    3.92    3.71
  10  -9 -11    6.46    4.13
  10  -8 -10   63.76    8.71
 -10   8  10   70.84    7.22
  10  -7  -9  115.76   10.40
 -10   7   9  112.99    8.01
  10  -6  -8   85.84    8.49
 -10   6   8   86.45    6.90
  10  -6  -8   84.58    7.15
  10  -5  -7   61.25    5.89
 -10   5   7   57.49    3.19
 -10   5   7   58.52    3.52
 -10   5   7   54.11    5.56
  10  -5  -7   58.67    6.83
 -10   4   6  427.47   13.08
  10  -4  -6  402.46   16.73
 -10   4   6  415.99   15.63
  10  -4  -6  435.60   18.92
 -10   4   6  452.70   13.00
 -10   3   5  347.51   13.24
  10  -3  -5  369.45   16.10
 -10   3   5  355.63   11.31
  10  -3  -5  320.42   13.93
 -10   3   5  348.57   11.50
  10  -2  -4   18.82    3.05
  10  -2  -4   12.11    3.30
 -10   2   4   13.29    2.29
 -10   2   4   10.70    2.79
 -10   2   4   15.24    2.50
 -10   1   3  316.30   12.53
 -10   1   3  316.80   11.24
  10  -1  -3  310.32   13.27
 -10   1   3  328.26   12.56
  10  -1  -3  312.49   14.27
 -10   0   2  595.33   18.68
 -10   0   2  603.72   19.99
  10   0  -2  607.64   22.05
  10   0  -2  593.31   22.42
 -10  -1   1  697.61   21.62
  10   1  -1  684.31   24.95
 -10  -1   1  708.45   25.00
 -10  -1   1  703.96   22.85
  10   1  -1  667.57   25.08
  10   1  -1  708.78   22.01
  10   2   0   14.22    3.53
 -10  -2   0   17.38    3.87
 -10  -2   0    7.99    3.09
  10   2   0   12.81    3.19
 -10  -2   0   13.62    3.11
  10   2   0   12.07    2.96
 -10  -3  -1  344.90   15.91
 -10  -3  -1  349.56   13.85
  10   3   1  330.27   15.26
  10   3   1  345.62   15.66
  10   3   1  339.34   13.44
 -10  -3  -1  342.41   14.51
 -10  -4  -2  274.70   12.75
 -10  -4  -2  288.34   14.93
  10   4   2  278.30   14.12
  10   4   2  303.81   12.60
  10   4   2  300.50   14.69
 -10  -4  -2  292.37   15.06
  10   5   3   72.34    6.34
 -10  -5  -3   71.54    8.95
  10   5   3   79.07    7.52
  10   5   3   81.83    7.89
 -10  -5  -3   71.19    7.03
 -10  -5  -3   67.02    7.98
  10   6   4   36.09    6.03
 -10  -6  -4   24.44    5.62
 -10  -6  -4   27.88    8.43
 -10  -6  -4   25.14    6.45
  10   6   4   20.51    4.34
 -10  -7  -5  114.40   13.15
  10   7   5  121.97    9.99
  10   7   5  109.99    8.03
 -10  -8  -6   48.43   10.70
  10   8   6   55.05    6.32
 -10  -9  -7   -5.39    7.67
  10   9   7    4.64    3.47
  10  10   8   12.43    4.36
 -10 -10  -8   20.02   10.67
 -10 -11  -9   13.49   11.82
  10  11   9   12.58    4.72
  10  12  10    1.67    4.20
 -10 -12 -10   17.75   13.40
  -9  12  15   17.69    6.55
   9 -12 -15   38.49   14.88
   9 -11 -14    2.87    9.63
  -9  11  14    3.43    4.92
   9 -10 -13   11.87   10.15
  -9  10  13   34.57    6.40
   9  -9 -12   43.81   11.27
  -9   9  12   20.42    5.29
   9  -9 -12   34.04    7.68
   9  -8 -11   21.65    8.64
   9  -8 -11   34.71    6.98
  -9   8  11   19.44    4.55
   9  -7 -10   60.21    8.14
  -9   7  10   67.97    6.38
   9  -7 -10   49.09    9.95
   9  -6  -9   85.83   10.84
  -9   6   9   96.84    6.65
   9  -6  -9   80.27    6.98
   9  -6  -9   76.56    8.24
  -9   5   8  248.69   10.48
   9  -5  -8  218.84   14.37
   9  -5  -8  232.17   13.11
   9  -5  -8  221.16   10.96
   9  -4  -7  126.51    8.89
   9  -4  -7  123.88    7.27
  -9   4   7  117.04    6.73
   9  -3  -6  120.24    8.26
  -9   3   6  112.88    6.38
  -9   3   6  111.33    4.13
   9  -3  -6  124.75    6.77
  -9   2   5  917.02   23.94
  -9   2   5  915.81   26.36
   9  -2  -5  868.48   30.58
   9  -2  -5  845.85   28.85
  -9   2   5  920.06   23.97
  -9   1   4  906.88   24.87
  -9   1   4  920.12   26.77
   9  -1  -4  882.26   30.69
  -9   1   4  935.64   27.75
   9  -1  -4  902.34   29.57
  -9   0   3  198.68    7.84
   9   0  -3  204.22    9.30
  -9   0   3  191.38    8.71
  -9   0   3  200.77    8.73
   9   0  -3  187.62   10.04
  -9  -1   2  378.71   13.26
   9   1  -2  392.66   15.58
  -9  -1   2  405.82   14.43
   9   1  -2  422.62   16.59
  -9  -2   1 1022.33   34.39
  -9  -2   1 1028.69   29.81
   9   2  -1 1028.71   34.47
  -9  -2   1 1020.74   30.90
   9   2  -1 1035.26   34.53
   9   2  -1 1087.56   30.08
   9   3   0  166.40    9.25
   9   3   0  178.06    9.86
   9   3   0  170.32    8.23
  -9  -3   0  166.77    8.41
  -9  -3   0  155.70    9.51
  -9  -4  -1  161.85   10.26
   9   4   1  162.22    9.76
   9   4   1  150.64    9.23
  -9  -4  -1  162.94    8.78
   9   4   1  150.83    7.98
   9   5   2  268.07   13.66
  -9  -5  -2  278.94   15.72
  -9  -5  -2  268.32   14.77
   9   5   2  258.39   11.71
   9   5   2  284.57   14.06
  -9  -5  -2  275.09   12.51
  -9  -6  -3  124.45   12.30
  -9  -6  -3  106.02    9.66
   9   6   3  114.57    8.76
   9   6   3  110.93    7.44
  -9  -7  -4   -0.09    4.02
   9   7   4    9.80    3.68
  -9  -7  -4    7.88    5.29
  -9  -7  -4    4.47    8.21
   9   7   4    4.74    3.16
   9   8   5   33.86    5.15
  -9  -8  -5   34.31   10.08
  -9  -9  -6   89.34   13.91
   9   9   6   90.68    8.00
  -9 -10  -7   12.68   10.22
   9  10   7    2.82    3.29
  -9 -11  -8   -0.90    9.97
   9  11   8    8.43    4.18
   9  12   9    6.38    4.25
[truncated: 584,057 more chars]
