# Supplementary material for: Crystal structure of bis­[(S)-2-(2-hy­droxy­benzyl­amino)-4-methyl­penta­noato-κ2 N,O 1](1,10-phenanthroline-κ2 N,N′)cadmium dihydrate
Source: Acta Crystallogr E Crystallogr Commun. 2018 Oct 12;74(Pt 11):1565–8. doi: 10.1107/S2056989018013877 (PMC6218889; doi:10.1107/S2056989018013877)
Supplement: Supplementary file 2 [file e-74-01565-Isup2.hkl]

data_I                                                                          
_shelx_title ' shelxt_b.res in I2'                                              
_shelx_refln_list_code          4                                               
_shelx_F_calc_maximum      412.56                                               
_exptl_crystal_F_000      1584.00                                               
_reflns_d_resolution_high  0.8107                                               
                                                                                
loop_                                                                           
 _space_group_symop_operation_xyz                                               
 'x, y, z'                                                                      
 '-x, y, -z'                                                                    
 'x+1/2, y+1/2, z+1/2'                                                          
 '-x+1/2, y+1/2, -z+1/2'                                                        
                                                                                
_cell_length_a    18.0171                                                       
_cell_length_b    12.2561                                                       
_cell_length_c    18.8597                                                       
_cell_angle_alpha  90.000                                                       
_cell_angle_beta  101.582                                                       
_cell_angle_gamma  90.000                                                       
                                                                                
_shelx_F_squared_multiplier     1.000                                           
                                                                                
loop_                                                                           
 _refln_index_h                                                                 
 _refln_index_k                                                                 
 _refln_index_l                                                                 
 _refln_F_squared_calc                                                          
 _refln_F_squared_meas                                                          
 _refln_F_squared_sigma                                                         
 _refln_observed_status                                                         
   1 -15   0         33.34         73.04       114.34 o                         
   0 -14   0        142.52        215.36       159.14 o                         
   2 -14   0        286.39        328.19       177.58 o                         
   4 -14   0        205.88        127.01       149.08 o                         
   6 -14   0        175.84         45.22        79.86 o                         
   8 -14   0        160.17        122.40        87.59 o                         
   1 -13   0        806.04        920.19        99.88 o                         
   3 -13   0        590.46        503.41        86.24 o                         
   5 -13   0        589.75        777.65        93.43 o                         
   7 -13   0        415.66        263.83       133.47 o                         
   9 -13   0        310.02        271.72       111.50 o                         
  11 -13   0        254.05        245.22        78.04 o                         
   0 -12   0        380.64        421.73        86.64 o                         
   2 -12   0        731.25        832.54       127.31 o                         
   4 -12   0        315.24        222.78        69.10 o                         
   6 -12   0        186.02         62.81        63.16 o                         
   8 -12   0        438.03        415.91        76.64 o                         
  10 -12   0        128.68        158.83        71.79 o                         
  12 -12   0        187.30         54.38        83.57 o                         
   1 -11   0         57.85         53.63        42.79 o                         
   3 -11   0        391.70        452.40        85.98 o                         
   5 -11   0         26.10         92.64        59.27 o                         
   7 -11   0        202.24        299.13        81.11 o                         
   9 -11   0        170.49        144.82        63.10 o                         
  11 -11   0          8.14        -28.97        54.21 o                         
  13 -11   0         30.13        135.45        89.41 o                         
   0 -10   0       3193.70       3383.93       159.39 o                         
   2 -10   0       1809.46       1946.28        89.46 o                         
   4 -10   0       1395.03       1413.54        88.80 o                         
   6 -10   0       1067.27       1010.52        88.05 o                         
   8 -10   0       1358.78       1491.18       100.23 o                         
  10 -10   0        410.96        476.28        72.20 o                         
  12 -10   0        393.85        416.71       103.76 o                         
  14 -10   0        272.98        195.34        95.59 o                         
  16 -10   0        146.79        212.19       105.93 o                         
   1  -9   0       6250.82       6248.56       121.64 o                         
   3  -9   0       2345.92       2503.86        73.81 o                         
   5  -9   0       3835.05       3864.47       103.50 o                         
   7  -9   0       2227.40       2378.34        83.00 o                         
   9  -9   0       3101.46       2978.00       108.90 o                         
  11  -9   0       1300.15       1322.01        93.61 o                         
  13  -9   0        590.98        706.97       117.61 o                         
  15  -9   0        648.12        782.20       128.78 o                         
  17  -9   0        348.91        403.36       117.27 o                         
   0  -8   0       7442.16       7497.23       257.31 o                         
   2  -8   0       4723.71       5073.57       121.22 o                         
   4  -8   0       4151.98       4164.18        92.46 o                         
   6  -8   0       1930.92       1893.84        84.00 o                         
   8  -8   0       1805.03       1970.88        64.54 o                         
  10  -8   0       1723.43       1988.02        75.33 o                         
  12  -8   0       1030.92       1149.86       129.28 o                         
  14  -8   0        612.76        818.57       125.61 o                         
  16  -8   0        287.05        346.81       103.76 o                         
  18  -8   0        246.24        358.65       111.93 o                         
   1  -7   0        859.73        767.15        81.74 o                         
   3  -7   0        774.02        838.14        54.47 o                         
   5  -7   0        536.19        607.98        37.71 o                         
   7  -7   0         36.38         13.25        18.35 o                         
   9  -7   0        262.90        279.59        28.60 o                         
  11  -7   0        227.52        219.30        35.28 o                         
  13  -7   0        346.72        456.46        64.49 o                         
  15  -7   0         50.29        209.52        86.58 o                         
  17  -7   0        104.98        188.67        85.74 o                         
  19  -7   0         32.20         72.56        84.91 o                         
   0  -6   0       2764.24       2858.64        90.96 o                         
   2  -6   0       2812.04       2647.41        57.28 o                         
   4  -6   0       1231.83       1249.76        44.16 o                         
   6  -6   0       1174.26       1247.33        49.15 o                         
   8  -6   0       1732.47       1794.10        48.12 o                         
  10  -6   0       1504.96       1521.04        49.40 o                         
  12  -6   0       1186.39       1070.73        68.18 o                         
  14  -6   0        953.44        846.00        67.23 o                         
  16  -6   0        230.98        253.89        87.91 o                         
  18  -6   0        149.42        221.20        92.42 o                         
   1  -5   0      11344.19      11305.06       165.99 o                         
   3  -5   0       5425.31       4823.14        86.93 o                         
   5  -5   0       2123.06       2027.02        52.14 o                         
   7  -5   0       2096.27       2038.23        50.14 o                         
   9  -5   0       8909.21       8873.22       118.92 o                         
  11  -5   0       3941.50       3975.24       103.84 o                         
  13  -5   0       2906.13       2811.19        90.68 o                         
  15  -5   0       1465.35       1517.64        83.08 o                         
  17  -5   0        752.19        604.41        78.39 o                         
  19  -5   0        381.30        232.21        95.59 o                         
   0  -4   0      11956.50      11746.68       255.63 o                         
   2  -4   0      24722.74      24006.26       314.49 o                         
   4  -4   0      30387.58      30211.19       356.45 o                         
   6  -4   0      18970.33      18325.63       247.08 o                         
   8  -4   0       9153.65       9125.56       166.12 o                         
  10  -4   0       7211.87       7196.12       117.09 o                         
  12  -4   0       3253.87       3209.79        91.95 o                         
  14  -4   0       1523.07       1619.25        72.18 o                         
  16  -4   0       1021.33       1049.54       106.26 o                         
  18  -4   0        708.79        692.95       122.28 o                         
  20  -4   0        157.05        174.99        85.58 o                         
   1  -3   0       7439.85       7291.42       141.66 o                         
   3  -3   0      25740.90      25585.55       361.15 o                         
   5  -3   0       5217.65       4897.49        83.42 o                         
   7  -3   0       1666.75       1739.40        52.52 o                         
   9  -3   0       2649.62       2674.16        74.25 o                         
  11  -3   0       2336.10       2394.50        73.35 o                         
  13  -3   0        328.60        276.95        36.11 o                         
  15  -3   0        339.92        323.69        41.47 o                         
  17  -3   0        433.13        241.54        55.33 o                         
  19  -3   0        283.94        244.78        64.64 o                         
  21  -3   0        213.76        109.43        84.08 o                         
   0  -2   0       1314.26       1470.65        68.73 o                         
   2  -2   0      19350.36      19750.90       339.16 o                         
   4  -2   0       6672.89       6805.12       102.31 o                         
   6  -2   0       2683.36       2787.26        51.49 o                         
   8  -2   0         49.22         54.76        14.79 o                         
  10  -2   0        192.49        175.31        26.21 o                         
  12  -2   0       1057.17       1076.93        46.31 o                         
  14  -2   0        591.99        638.75        48.72 o                         
  16  -2   0         15.52         45.68        31.26 o                         
  18  -2   0         35.90          5.46        42.21 o                         
  20  -2   0          5.78        -17.60        44.17 o                         
   1  -1   0      68728.56      70132.93      1311.56 o                         
   3  -1   0      16194.38      16179.05       240.46 o                         
   5  -1   0       5256.01       5381.39        88.05 o                         
   9  -1   0       2343.30       2281.11        62.16 o                         
  11  -1   0       3475.45       3381.40        71.25 o                         
  13  -1   0       5504.97       5556.84       126.76 o                         
  15  -1   0       1464.75       1629.55        71.98 o                         
  17  -1   0        610.02        801.96       139.62 o                         
  19  -1   0        311.30        324.60       169.23 o                         
  21  -1   0        156.47        133.16        59.43 o                         
   2   0   0     170206.88     163654.61      2288.80 o                         
   4   0   0      19843.07      19042.87       274.96 o                         
   6   0   0        537.44        419.56        23.78 o                         
   8   0   0         49.48         42.61        14.69 o                         
  10   0   0       7817.64       7399.51       123.18 o                         
  12   0   0       1222.95       1172.54        47.36 o                         
  14   0   0       3257.14       3304.72        95.21 o                         
  16   0   0       1206.64       1371.27        69.34 o                         
  18   0   0        670.77        624.99        77.67 o                         
  20   0   0        470.94        359.86        69.02 o                         
   1   1   0      68196.34      68908.98       985.04 o                         
   3   1   0      16037.90      15916.45       277.48 o                         
   5   1   0       5738.75       5881.03        99.21 o                         
   9   1   0       2295.20       2166.15        60.56 o                         
  11   1   0       3685.37       3598.20        85.88 o                         
  13   1   0       5520.44       5407.58       164.43 o                         
  15   1   0       1429.01       1577.80        71.28 o                         
  17   1   0        620.13        659.39        88.00 o                         
  19   1   0        303.97        405.75        70.61 o                         
  21   1   0        157.47         47.54        67.73 o                         
   0   2   0       1338.64       1544.55        71.06 o                         
   2   2   0      19288.40      19428.19       291.45 o                         
   4   2   0       6596.40       6752.48       102.43 o                         
   6   2   0       2613.53       2706.35        55.20 o                         
   8   2   0         41.11         21.20        13.93 o                         
  10   2   0        190.32        202.58        22.36 o                         
  12   2   0       1029.66        864.29        43.77 o                         
  14   2   0        574.98        628.54        62.00 o                         
  16   2   0         15.15          3.52        26.44 o                         
  18   2   0         39.88         53.58        79.15 o                         
  20   2   0          7.50         33.06        44.86 o                         
   1   3   0       7071.09       6790.00       131.47 o                         
   3   3   0      24387.47      24167.15       321.14 o                         
   5   3   0       4961.18       4674.21        74.51 o                         
   7   3   0       1623.03       1471.38        73.37 o                         
   9   3   0       2886.01       2866.06        65.19 o                         
  11   3   0       2381.07       2310.01        63.32 o                         
  13   3   0        327.11        340.35        39.97 o                         
  15   3   0        366.23        309.59        41.04 o                         
  17   3   0        416.74        375.26        63.07 o                         
  19   3   0        285.80        179.82        55.82 o                         
  21   3   0        208.21        282.59        83.07 o                         
   0   4   0      11963.33      11918.88       380.92 o                         
   2   4   0      25658.41      24974.37       313.04 o                         
   4   4   0      30550.89      30719.89       357.45 o                         
   6   4   0      18468.24      18037.26       248.12 o                         
   8   4   0       9268.87       9359.23       162.94 o                         
  10   4   0       7271.72       7224.53       137.54 o                         
  12   4   0       3322.20       3203.25        91.62 o                         
  14   4   0       1535.95       1709.58        73.11 o                         
  16   4   0        975.01       1142.47        91.38 o                         
  18   4   0        738.20        685.84       139.12 o                         
  20   4   0        142.33         68.73        70.56 o                         
   1   5   0      11806.65      11856.54       199.63 o                         
   3   5   0       5240.42       4793.56        78.95 o                         
   5   5   0       1720.74       1651.23        47.42 o                         
   7   5   0       2112.41       2129.92        56.68 o                         
   9   5   0       8389.87       8483.81       143.56 o                         
  11   5   0       4088.42       4124.55        92.46 o                         
  13   5   0       2937.00       2933.23        91.64 o                         
  15   5   0       1535.11       1434.70       100.20 o                         
  17   5   0        746.11        679.86        81.24 o                         
  19   5   0        378.31        318.45        86.41 o                         
   0   6   0       2774.16       2860.49       101.27 o                         
   2   6   0       2917.67       2690.90       122.99 o                         
   4   6   0       1024.63       1000.88        38.93 o                         
   6   6   0       1233.05       1239.81        43.69 o                         
   8   6   0       1750.38       1748.30        55.04 o                         
  10   6   0       1469.18       1461.37        60.14 o                         
  12   6   0       1246.42       1316.89        64.37 o                         
  14   6   0       1001.86        962.78        83.69 o                         
  16   6   0        231.41        149.29        55.80 o                         
  18   6   0        125.06         28.03        61.89 o                         
   1   7   0        829.78        761.61        53.79 o                         
   3   7   0        704.49        728.12        53.71 o                         
   5   7   0        574.03        658.66        35.79 o                         
   7   7   0         41.12         26.34        18.55 o                         
   9   7   0        239.02        238.91        28.41 o                         
  11   7   0        203.36        220.22        35.30 o                         
  13   7   0        327.01        324.07        94.50 o                         
  15   7   0         52.85        -24.42        36.50 o                         
  17   7   0        109.89        140.96        74.57 o                         
  19   7   0         32.48         13.51        66.06 o                         
   0   8   0       7688.67       7797.30       277.25 o                         
   2   8   0       4789.36       4800.27       121.07 o                         
   4   8   0       4165.05       4062.47       109.57 o                         
   6   8   0       2056.63       2119.33        81.44 o                         
   8   8   0       1893.11       1946.24        71.83 o                         
  10   8   0       1678.65       1838.49        74.00 o                         
  12   8   0        987.31       1181.20        91.54 o                         
  14   8   0        614.24        596.69        75.95 o                         
  16   8   0        292.26        304.68        65.93 o                         
  18   8   0        241.87        211.02        83.57 o                         
   1   9   0       5848.77       5865.34       186.42 o                         
   3   9   0       2267.96       2233.13        97.46 o                         
   5   9   0       3898.19       3731.07       111.02 o                         
   7   9   0       2270.49       2438.22       106.08 o                         
   9   9   0       3068.10       2800.25       101.71 o                         
  11   9   0       1326.26       1252.29        94.64 o                         
  13   9   0        608.08        600.97        93.50 o                         
  15   9   0        646.55        632.23       106.43 o                         
  17   9   0        361.82        258.40        86.74 o                         
   0  10   0       2841.31       2751.96       164.81 o                         
   2  10   0       1790.75       1693.90       102.09 o                         
   4  10   0       1442.63       1295.66        84.96 o                         
   6  10   0       1063.01        965.44        77.12 o                         
   8  10   0       1387.01       1257.27       141.71 o                         
  10  10   0        423.03        406.73        64.19 o                         
  12  10   0        397.49        321.77        62.33 o                         
  14  10   0        260.70        267.07        83.74 o                         
  16  10   0        149.37         52.38        71.56 o                         
   1  11   0         52.15         84.34        41.22 o                         
   3  11   0        374.58        209.06        51.88 o                         
   5  11   0         29.57         57.31        64.47 o                         
   7  11   0        199.25         66.09        39.71 o                         
   9  11   0        179.06        244.89        73.40 o                         
  11  11   0          7.07          9.51        56.72 o                         
  13  11   0         33.21         29.69        56.38 o                         
   0  12   0        392.19        516.29        98.25 o                         
   2  12   0        769.16        754.17        77.89 o                         
   4  12   0        319.68        356.82        62.04 o                         
   6  12   0        166.75        130.36        63.14 o                         
   8  12   0        437.31        368.50        86.58 o                         
  10  12   0        126.94         96.75        72.23 o                         
  12  12   0        185.12        158.64        74.40 o                         
   1  13   0        798.37        842.56        87.00 o                         
   3  13   0        613.27        631.94        76.34 o                         
   5  13   0        543.86        442.85        72.15 o                         
   7  13   0        435.52        466.58        98.59 o                         
   9  13   0        298.75        432.22        97.75 o                         
  11  13   0        256.01        252.73        91.08 o                         
   0  14   0        119.81        107.60        77.40 o                         
   2  14   0        268.62        340.62        68.25 o                         
   4  14   0        199.20        166.61        86.74 o                         
   6  14   0        198.16        118.61        74.90 o                         
   8  14   0        164.49        127.45        82.91 o                         
   1  15   0         32.40         39.72        55.02 o                         
  -2 -15   1        336.18        505.46        92.73 o                         
   0 -15   1        195.64        328.83       130.52 o                         
   2 -15   1        322.90        287.28       131.24 o                         
  -7 -14   1         34.22          8.00        80.01 o                         
  -5 -14   1        107.36        128.07        68.16 o                         
  -3 -14   1         68.09        -35.66        75.15 o                         
  -1 -14   1        184.89        200.75        70.53 o                         
   1 -14   1         69.76         71.39       109.58 o                         
   3 -14   1         45.17        -24.28       100.24 o                         
   5 -14   1         91.25         11.41       103.26 o                         
   7 -14   1         61.72         14.37        96.49 o                         
 -10 -13   1         13.81        -82.89        55.26 o                         
  -8 -13   1          7.38        -28.69        59.09 o                         
  -6 -13   1         58.09         69.63        67.26 o                         
  -4 -13   1         83.33        113.33        64.15 o                         
  -2 -13   1         71.26        117.06        96.18 o                         
   0 -13   1         46.63         92.94        60.46 o                         
   2 -13   1        107.68        124.70        64.21 o                         
   4 -13   1         92.88         96.89       102.46 o                         
   6 -13   1         11.63         18.44        59.82 o                         
   8 -13   1         26.34        145.91        69.53 o                         
  10 -13   1          7.75        -56.08        71.57 o                         
 -13 -12   1        155.53        181.50        98.92 o                         
 -11 -12   1        148.87        170.60        66.80 o                         
  -9 -12   1        141.41        213.46        68.43 o                         
  -7 -12   1        496.68        480.66        81.59 o                         
  -5 -12   1        297.91        406.86        75.17 o                         
  -3 -12   1        525.65        519.48        81.07 o                         
  -1 -12   1        922.99        780.55        97.79 o                         
   1 -12   1       1328.30       1536.63       156.27 o                         
   3 -12   1        848.04        805.48        79.84 o                         
   5 -12   1        458.56        489.11        82.64 o                         
   7 -12   1        391.99        405.04        85.83 o                         
   9 -12   1        156.04        194.34        68.08 o                         
  11 -12   1        301.07        264.49        74.06 o                         
  13 -12   1        101.24        -69.73        92.75 o                         
 -14 -11   1        228.55        239.21       102.09 o                         
 -12 -11   1        462.64        522.80       117.94 o                         
 -10 -11   1        530.23        520.94        77.09 o                         
  -8 -11   1       1307.61       1378.22       131.52 o                         
  -6 -11   1        992.24       1150.92        95.57 o                         
  -4 -11   1       2029.10       2114.14       165.83 o                         
  -2 -11   1       3144.47       3327.62       177.65 o                         
   0 -11   1       2530.65       2705.76       144.37 o                         
   2 -11   1       2961.00       3455.96       137.54 o                         
   4 -11   1       1308.68       1453.38       107.99 o                         
   6 -11   1       1233.42       1291.65       100.55 o                         
   8 -11   1       1321.18       1565.70       153.34 o                         
  10 -11   1        826.37        829.25        90.34 o                         
  12 -11   1        591.57        354.32       116.94 o                         
  14 -11   1        292.49        183.83        99.59 o                         
 -15 -10   1        218.41        445.90       109.93 o                         
 -13 -10   1        231.59        276.91       100.42 o                         
 -11 -10   1       1051.17       1026.30        90.03 o                         
  -9 -10   1       1466.97       1532.67       127.82 o                         
  -7 -10   1        768.56        781.10        55.96 o                         
  -5 -10   1       1551.90       1729.65        88.22 o                         
  -3 -10   1        423.51        559.91        51.33 o                         
  -1 -10   1       1677.62       1924.07        78.58 o                         
   1 -10   1        339.17        261.33        49.99 o                         
   3 -10   1         12.44         50.85        41.72 o                         
   5 -10   1       1699.31       1891.96        89.40 o                         
   7 -10   1       1222.98       1083.82        78.42 o                         
   9 -10   1       1549.00       1490.77       101.76 o                         
  11 -10   1        431.00        424.53        72.35 o                         
  13 -10   1        356.00        290.59        99.92 o                         
  15 -10   1        357.99        480.93       120.61 o                         
 -16  -9   1         21.43         46.88        80.91 o                         
 -14  -9   1          6.75        -55.55        68.23 o                         
 -12  -9   1        102.00        109.60        77.40 o                         
 -10  -9   1         26.22         49.63        32.04 o                         
  -8  -9   1         12.69         69.88        31.61 o                         
  -6  -9   1        205.41        256.79        46.86 o                         
  -4  -9   1        284.83        412.46        44.06 o                         
  -2  -9   1         88.55        134.83        37.20 o                         
   0  -9   1        172.35        216.18        52.62 o                         
   2  -9   1        652.67        729.26        46.96 o                         
   4  -9   1        227.41        206.48        34.99 o                         
   6  -9   1         56.63         83.19        28.36 o                         
   8  -9   1        314.00        362.18        70.88 o                         
  10  -9   1        185.56        164.95        55.12 o                         
  12  -9   1         73.41         41.54        76.07 o                         
  14  -9   1         70.78         58.22        84.41 o                         
  16  -9   1          0.73        -47.71        80.07 o                         
 -17  -8   1        201.73        127.11        87.24 o                         
 -15  -8   1        123.25         99.42        85.08 o                         
 -13  -8   1        201.36        136.62        75.40 o                         
 -11  -8   1        801.80        784.29        53.02 o                         
  -9  -8   1        611.50        598.60        43.12 o                         
  -7  -8   1       1493.40       1489.60        57.98 o                         
  -5  -8   1       2052.28       2054.08        64.06 o                         
  -3  -8   1       2154.15       2226.55        60.95 o                         
  -1  -8   1       4073.62       3991.22       110.87 o                         
   1  -8   1       2214.16       2326.35        67.10 o                         
   3  -8   1        172.22        192.25        31.32 o                         
   5  -8   1       1321.72       1321.59        55.14 o                         
   7  -8   1       1072.07       1096.53        68.05 o                         
   9  -8   1        648.12        658.19        43.21 o                         
  11  -8   1        579.36        625.86        70.31 o                         
  13  -8   1        128.44        141.96        82.07 o                         
  15  -8   1        157.84        144.96        85.41 o                         
  17  -8   1        155.86         50.04        88.08 o                         
 -18  -7   1        394.95        332.46       101.09 o                         
 -16  -7   1        610.16        513.79       109.60 o                         
 -14  -7   1        902.95       1006.19        73.71 o                         
 -12  -7   1       2293.35       2423.05       168.30 o                         
 -10  -7   1       2062.20       2129.09        72.80 o                         
  -8  -7   1       6686.53       7016.38       124.76 o                         
  -6  -7   1       8435.26       8451.10       119.72 o                         
  -4  -7   1       5984.61       6051.13       109.71 o                         
  -2  -7   1      10295.73      10580.06       160.79 o                         
   0  -7   1      13289.95      12802.86       171.20 o                         
   2  -7   1       9726.16       9895.86       152.91 o                         
   4  -7   1       6673.29       6639.85       117.73 o                         
   6  -7   1       6021.59       6089.10       103.38 o                         
   8  -7   1       3731.29       3660.90        83.82 o                         
  10  -7   1       2147.81       2086.60        87.82 o                         
  12  -7   1       1590.16       1427.44       139.62 o                         
  14  -7   1        787.65        981.38       131.12 o                         
  16  -7   1        513.88        531.98       118.94 o                         
  18  -7   1        299.34        201.35       101.92 o                         
 -19  -6   1        769.45        752.34       125.28 o                         
 -17  -6   1        724.84        562.50       109.60 o                         
 -15  -6   1       1161.25       1158.13        92.74 o                         
 -13  -6   1       2520.32       2587.48       119.74 o                         
 -11  -6   1       1654.99       1627.68        67.20 o                         
  -9  -6   1       6111.76       5993.25       110.46 o                         
  -7  -6   1       3329.39       3399.73        64.67 o                         
  -5  -6   1       6116.88       5255.62        97.81 o                         
  -3  -6   1       7115.34       7082.50       115.52 o                         
  -1  -6   1      13783.22      13143.44       183.39 o                         
   1  -6   1       7772.19       7833.46       114.92 o                         
   3  -6   1       7163.89       7183.54       108.09 o                         
   5  -6   1       9570.28       9322.06       133.53 o                         
   7  -6   1       1833.90       1795.65        49.85 o                         
   9  -6   1       2734.81       2904.49        62.21 o                         
  11  -6   1        988.50       1047.76        65.40 o                         
  13  -6   1       2430.06       2306.23       163.48 o                         
  15  -6   1        841.98       1005.07       129.28 o                         
  17  -6   1        712.60        894.47       130.45 o                         
  19  -6   1        291.09        243.05        96.59 o                         
 -20  -5   1        100.08        211.36        87.58 o                         
 -18  -5   1        207.77        138.06        56.61 o                         
 -16  -5   1        151.29        287.21        59.56 o                         
 -14  -5   1        586.84        598.19        49.37 o                         
 -12  -5   1         71.02        111.92        28.86 o                         
 -10  -5   1        404.09        457.45        32.57 o                         
  -8  -5   1       1361.39       1432.39        41.30 o                         
  -6  -5   1       5044.30       5016.91        92.50 o                         
  -4  -5   1      15377.06      15660.92       294.11 o                         
  -2  -5   1        197.17        206.34        20.53 o                         
   0  -5   1       2414.88       2314.85        91.31 o                         
   2  -5   1       3212.50       3145.60        66.07 o                         
   4  -5   1       6131.96       5949.35        91.50 o                         
   6  -5   1       5271.14       5448.76        87.53 o                         
   8  -5   1       4050.30       4025.66        75.14 o                         
  10  -5   1        472.36        488.24        29.54 o                         
  12  -5   1        409.58        319.04        56.95 o                         
  14  -5   1        940.92        815.40       105.76 o                         
  16  -5   1        169.53        266.07        88.91 o                         
  18  -5   1        231.26        110.10        79.74 o                         
  20  -5   1         29.81         16.18        76.57 o                         
 -21  -4   1         20.19         -1.00        74.40 o                         
 -19  -4   1         29.35         -4.10        58.72 o                         
 -17  -4   1        175.18        181.33        72.90 o                         
 -15  -4   1         75.80         87.52        30.29 o                         
 -13  -4   1        953.29        863.66        52.71 o                         
 -11  -4   1       1837.12       1758.86       111.15 o                         
  -9  -4   1       2087.42       2019.40        61.88 o                         
  -7  -4   1        437.97        428.40        26.94 o                         
  -5  -4   1       4008.78       4097.16        69.86 o                         
  -3  -4   1       1132.96       1222.01        41.05 o                         
  -1  -4   1       5164.43       5398.12        98.79 o                         
   1  -4   1       2398.48       2284.94        50.79 o                         
   3  -4   1       2535.75       2479.74        54.44 o                         
   5  -4   1       2006.65       2137.79        47.34 o                         
   7  -4   1       2220.31       2237.86        55.71 o                         
   9  -4   1       2697.48       2696.68        67.47 o                         
  11  -4   1       1144.84       1290.96        58.00 o                         
  13  -4   1         72.67        107.33        33.07 o                         
  15  -4   1        166.49        218.35        53.46 o                         
  17  -4   1        144.54        126.40        48.45 o                         
  19  -4   1          8.10        -74.57        65.22 o                         
 -20  -3   1        194.12        111.51        55.79 o                         
 -18  -3   1        630.79        758.64        88.16 o                         
 -16  -3   1        975.55        990.27        61.62 o                         
 -14  -3   1       3139.67       3114.78        93.36 o                         
 -12  -3   1       4838.91       5078.38       116.31 o                         
 -10  -3   1       6151.99       5860.65       108.93 o                         
  -8  -3   1       5792.98       5407.87       110.54 o                         
  -6  -3   1      19711.80      19954.43       267.42 o                         
  -4  -3   1      23045.17      22258.68       297.97 o                         
  -2  -3   1      10134.49       9897.04       154.87 o                         
   0  -3   1      12661.68      13852.37       234.27 o                         
   2  -3   1       8249.70       8671.49       145.75 o                         
   4  -3   1      15821.36      15440.67       188.33 o                         
   6  -3   1      13187.07      13405.15       171.92 o                         
   8  -3   1       9901.11       9812.88       152.85 o                         
  10  -3   1       5729.97       5791.91        99.62 o                         
  12  -3   1       3638.29       3672.60        86.03 o                         
  14  -3   1       1276.72       1244.10        72.04 o                         
  16  -3   1        704.72        691.23        94.00 o                         
  18  -3   1        589.27        511.76       129.03 o                         
  20  -3   1        205.36        163.31        87.41 o                         
 -21  -2   1        290.71        216.05        88.00 o                         
 -19  -2   1       1016.84       1112.14        95.55 o                         
 -17  -2   1       1117.87        970.88        72.81 o                         
 -15  -2   1       2119.40       2203.49        81.72 o                         
 -13  -2   1       5145.59       5471.93       182.92 o                         
 -11  -2   1       6445.50       6198.84       104.57 o                         
  -9  -2   1      17559.44      17405.46       220.22 o                         
  -7  -2   1      16939.97      16510.83       226.86 o                         
  -5  -2   1      30704.50      28920.42       420.25 o                         
  -3  -2   1      50595.68      52195.64       652.61 o                         
  -1  -2   1        954.79        871.28        52.05 o                         
   1  -2   1      14496.68      15227.81       277.66 o                         
   3  -2   1      22487.73      22365.34       334.73 o                         
   5  -2   1       4794.24       4359.45        69.25 o                         
   7  -2   1      21057.29      21225.57       260.75 o                         
   9  -2   1      14345.63      13439.57       198.95 o                         
  11  -2   1       5227.41       5056.41        93.50 o                         
  13  -2   1       4507.56       4612.84       101.19 o                         
  15  -2   1       1579.07       1664.44        84.35 o                         
  17  -2   1       1075.01       1262.29       304.19 o                         
  19  -2   1        665.70        731.91        88.28 o                         
  21  -2   1        312.77        308.11        99.59 o                         
 -20  -1   1        346.81        258.94        67.89 o                         
 -18  -1   1        519.03        415.76        65.17 o                         
 -16  -1   1        917.21        941.79        58.54 o                         
 -14  -1   1        793.86        891.58        52.22 o                         
 -12  -1   1        432.99        471.41        37.40 o                         
 -10  -1   1      11494.74      11582.67       158.81 o                         
  -8  -1   1      11279.52      10683.51       178.19 o                         
  -6  -1   1       8740.31       8479.18       122.47 o                         
  -4  -1   1       5274.80       4984.54        80.30 o                         
  -2  -1   1      13251.77      13368.79       226.83 o                         
   0  -1   1      47977.41      50917.35      1469.31 o                         
   2  -1   1       9458.71       7742.51       133.72 o                         
   4  -1   1       9593.88      10733.09       165.75 o                         
   6  -1   1       5318.17       5147.98        85.70 o                         
   8  -1   1      15753.10      15403.15       238.22 o                         
  10  -1   1       4925.63       4906.30       106.22 o                         
  12  -1   1        823.92        722.48        44.32 o                         
  14  -1   1        891.52        964.74        56.85 o                         
  16  -1   1        422.22        542.64       145.05 o                         
  18  -1   1        388.32        309.03        62.09 o                         
  20  -1   1        200.40         91.29        60.55 o                         
 -21   0   1         28.28        -87.33        58.22 o                         
 -19   0   1         17.96          9.58        39.99 o                         
 -17   0   1          6.58         -4.51        27.14 o                         
 -15   0   1         14.67          9.05        23.69 o                         
 -13   0   1          5.58          4.19        19.62 o                         
 -11   0   1        160.38        185.53        22.70 o                         
  -9   0   1          2.66          7.11        13.19 o                         
  -7   0   1       5563.20       5408.87       101.00 o                         
  -5   0   1         88.00         89.20        13.77 o                         
   1   0   1          1.23         86.99        11.11 o                         
   3   0   1       7295.40       7716.96       142.68 o                         
   5   0   1       8182.52       8603.01       122.96 o                         
   7   0   1       1059.85       1272.66        37.41 o                         
   9   0   1       2818.43       3054.27        74.93 o                         
  11   0   1        773.19        803.23        51.66 o                         
  13   0   1          5.80          5.97        18.76 o                         
  15   0   1          8.22         47.92        48.86 o                         
  17   0   1          8.50         43.39        50.55 o                         
  19   0   1         35.40        -36.31        68.23 o                         
  21   0   1          0.90         14.68        72.40 o                         
 -20   1   1        329.93        193.79        55.97 o                         
 -18   1   1        515.59        596.50        63.37 o                         
 -16   1   1        906.73        957.45        58.82 o                         
 -14   1   1        857.37        890.32        72.98 o                         
 -12   1   1        588.24        552.57        41.19 o                         
 -10   1   1      11492.01      11551.01       171.91 o                         
  -8   1   1      10913.92      10541.66       203.16 o                         
  -6   1   1       7812.43       7722.19       133.66 o                         
  -4   1   1       6170.61       5888.84        82.66 o                         
  -2   1   1      12875.03      13031.70       194.37 o                         
   0   1   1      47607.41      45160.19      2582.38 o                         
   2   1   1       8792.70       7011.25       132.83 o                         
   4   1   1       9720.59      10943.55       200.47 o                         
   6   1   1       5440.26       5300.75        86.45 o                         
   8   1   1      15790.30      15490.99       238.13 o                         
  10   1   1       5080.94       5105.82       125.49 o                         
  12   1   1        862.03        854.61        42.63 o                         
  14   1   1        932.53        926.65        55.98 o                         
  16   1   1        452.98        401.74        63.72 o                         
  18   1   1        413.83        411.20        71.15 o                         
  20   1   1        195.84        104.75        53.93 o                         
 -21   2   1        288.67        161.31        77.90 o                         
 -19   2   1        992.73        926.61       150.97 o                         
 -17   2   1       1115.40       1080.63        64.70 o                         
 -15   2   1       2074.70       2205.95        80.20 o                         
 -13   2   1       5165.27       5168.90       121.43 o                         
 -11   2   1       6426.44       6405.69       114.21 o                         
  -9   2   1      17810.83      17661.54       238.12 o                         
  -7   2   1      16744.21      15896.86       365.86 o                         
  -5   2   1      29513.43      27674.57       364.56 o                         
  -3   2   1      51187.32      52912.44       652.92 o                         
  -1   2   1       1601.37       1482.47        59.61 o                         
   1   2   1      16746.66      17133.89       346.89 o                         
   3   2   1      22938.64      22615.26       322.79 o                         
   5   2   1       4942.01       4722.87        87.25 o                         
   7   2   1      20813.07      21476.03       283.06 o                         
   9   2   1      14383.67      13729.87       220.75 o                         
  11   2   1       5279.02       5180.10       101.76 o                         
  13   2   1       4452.40       4562.06       101.17 o                         
  15   2   1       1572.75       1611.29        89.65 o                         
  17   2   1       1104.51       1272.92        97.14 o                         
  19   2   1        665.17        697.62        84.85 o                         
  21   2   1        304.14        413.20        97.25 o                         
 -20   3   1        189.96        214.02        77.74 o                         
 -18   3   1        640.96        596.63        75.07 o                         
 -16   3   1        920.83        970.33        61.27 o                         
 -14   3   1       3088.48       3003.53       101.08 o                         
 -12   3   1       4840.39       4819.73       113.54 o                         
 -10   3   1       5896.98       5741.76       104.69 o                         
  -8   3   1       5889.15       5847.76       110.08 o                         
  -6   3   1      19264.87      19434.00       239.25 o                         
  -4   3   1      23972.40      23141.14       298.71 o                         
  -2   3   1      10105.74       9824.83       138.49 o                         
   0   3   1      12473.29      13256.84       231.83 o                         
   2   3   1       9140.95       9470.48       118.63 o                         
   4   3   1      15277.31      15096.05       188.73 o                         
   6   3   1      12878.40      13073.29       185.74 o                         
   8   3   1      10015.71       9889.87       200.83 o                         
  10   3   1       5689.71       5674.16       106.55 o                         
  12   3   1       3532.42       3507.40        84.41 o                         
  14   3   1       1289.27       1199.34        63.33 o                         
  16   3   1        725.62        658.78        75.82 o                         
  18   3   1        603.30        501.97       148.47 o                         
  20   3   1        191.48        256.56        88.25 o                         
 -21   4   1         25.45        -12.68        56.88 o                         
 -19   4   1         26.81         47.45        44.98 o                         
 -17   4   1        199.35        255.97        80.74 o                         
 -15   4   1         67.11         48.11        27.03 o                         
 -13   4   1        901.28        846.34        57.91 o                         
 -11   4   1       1823.60       1781.63        55.19 o                         
  -9   4   1       1977.84       2067.85        55.11 o                         
  -7   4   1        447.50        495.04        27.68 o                         
  -5   4   1       4112.56       4192.61        70.04 o                         
  -3   4   1       1171.35       1272.67        32.65 o                         
  -1   4   1       5008.00       5235.11        94.15 o                         
   1   4   1       2653.19       2714.05        57.83 o                         
   3   4   1       2763.46       2657.82        50.10 o                         
   5   4   1       2205.10       2329.46        49.32 o                         
   7   4   1       2039.74       2061.56        87.14 o                         
   9   4   1       2558.42       2548.90        64.45 o                         
  11   4   1       1169.38       1142.78        48.73 o                         
  13   4   1         77.20         72.79        23.74 o                         
  15   4   1        191.61        157.77        80.57 o                         
  17   4   1        140.06         61.03        42.38 o                         
  19   4   1         11.56         17.90        44.39 o                         
 -20   5   1        111.33        135.95        73.07 o                         
 -18   5   1        235.89        178.74        54.49 o                         
 -16   5   1        124.60         63.64        36.04 o                         
 -14   5   1        594.62        596.24        49.57 o                         
 -12   5   1         91.44        141.83        29.12 o                         
 -10   5   1        384.23        459.21        33.20 o                         
  -8   5   1       1278.08       1320.88        41.85 o                         
  -6   5   1       4900.62       4820.75        91.01 o                         
  -4   5   1      15456.27      16116.83       221.22 o                         
  -2   5   1        215.58        221.91        19.55 o                         
   0   5   1       2386.82       2289.63        58.07 o                         
   2   5   1       3503.24       3413.41        73.75 o                         
   4   5   1       6244.65       6043.88        94.90 o                         
   6   5   1       5463.69       5578.77       110.35 o                         
   8   5   1       4222.53       4360.44       101.39 o                         
  10   5   1        410.04        413.13        33.31 o                         
  12   5   1        360.14        348.54        35.20 o                         
  14   5   1        874.85        715.99        75.71 o                         
  16   5   1        151.90         76.69        49.29 o                         
  18   5   1        246.41        248.52        61.52 o                         
  20   5   1         24.49         84.91        76.23 o                         
 -19   6   1        754.63        751.67       111.43 o                         
 -17   6   1        775.18        804.13       114.77 o                         
 -15   6   1       1180.17       1403.20        83.21 o                         
 -13   6   1       2373.59       2372.86        98.04 o                         
 -11   6   1       1596.76       1617.04        65.93 o                         
  -9   6   1       5918.97       6023.46       113.73 o                         
  -7   6   1       3514.39       3513.80        76.33 o                         
  -5   6   1       6521.26       5980.11        94.82 o                         
  -3   6   1       7371.58       7224.30       131.01 o                         
  -1   6   1      13894.71      13640.94       240.58 o                         
   1   6   1       7773.29       7548.63       155.08 o                         
   3   6   1       7379.90       7173.91       174.75 o                         
   5   6   1      10298.93      10077.88       170.32 o                         
   7   6   1       1935.48       1799.76        54.28 o                         
   9   6   1       2546.41       2579.69        70.48 o                         
  11   6   1        998.31       1052.17        51.01 o                         
  13   6   1       2305.96       2158.21       112.78 o                         
  15   6   1        841.96        796.20        83.44 o                         
  17   6   1        669.78        678.30        87.62 o                         
  19   6   1        294.56        265.57        93.08 o                         
 -18   7   1        375.31        281.42        80.24 o                         
 -16   7   1        604.36        671.35        79.52 o                         
 -14   7   1        891.54        943.95       125.05 o                         
 -12   7   1       2168.21       2194.59        82.98 o                         
 -10   7   1       1998.37       2068.59        74.06 o                         
  -8   7   1       6854.25       6832.36       126.20 o                         
  -6   7   1       8580.47       8680.90       142.37 o                         
  -4   7   1       6062.67       6265.40       120.20 o                         
  -2   7   1      10185.30      11058.99       244.60 o                         
   0   7   1      12780.74      12786.38       280.11 o                         
   2   7   1       9829.25      10160.55       232.37 o                         
   4   7   1       6780.15       7011.04       177.43 o                         
   6   7   1       6085.24       6034.50       112.49 o                         
   8   7   1       3779.42       3652.81        85.77 o                         
  10   7   1       2133.20       2113.38        74.64 o                         
  12   7   1       1561.53       1683.11        83.36 o                         
  14   7   1        788.06        785.06       177.49 o                         
  16   7   1        515.17        478.31       107.43 o                         
  18   7   1        268.20        199.34        82.24 o                         
 -17   8   1        192.03        162.98        69.40 o                         
 -15   8   1        111.00         89.52        45.80 o                         
 -13   8   1        202.23        231.68       118.02 o                         
 -11   8   1        786.68        711.77        73.26 o                         
  -9   8   1        567.40        592.65        47.44 o                         
  -7   8   1       1580.96       1523.29        64.04 o                         
  -5   8   1       2105.25       2009.52        74.36 o                         
  -3   8   1       2260.25       2303.34        77.26 o                         
  -1   8   1       4161.54       4151.22       108.05 o                         
   1   8   1       2257.60       2184.32       105.17 o                         
   3   8   1        146.90        107.51        32.56 o                         
   5   8   1       1295.18       1436.91        66.92 o                         
   7   8   1       1102.87       1143.70        55.85 o                         
   9   8   1        640.23        493.13        48.51 o                         
  11   8   1        609.41        584.63        65.21 o                         
  13   8   1        138.73         65.95        80.41 o                         
  15   8   1        153.87        129.74        50.90 o                         
  17   8   1        150.36        153.47        74.90 o                         
 -16   9   1         19.65         23.02        53.71 o                         
 -14   9   1          9.03         17.35        41.33 o                         
 -12   9   1         95.28        116.38        41.86 o                         
 -10   9   1         29.99         10.13        28.70 o                         
  -8   9   1         17.41         27.78        28.28 o                         
  -6   9   1        205.77        149.96        91.49 o                         
  -4   9   1        277.70        242.99        37.41 o                         
  -2   9   1         77.49        100.78        33.27 o                         
   0   9   1        179.63        129.59        39.13 o                         
   2   9   1        640.78        714.52        62.63 o                         
   4   9   1        245.37        212.32        41.40 o                         
   6   9   1         65.96         59.08        38.45 o                         
   8   9   1        330.83        251.37        40.70 o                         
  10   9   1        180.40        153.52        38.32 o                         
  12   9   1         69.90         49.86        40.64 o                         
  14   9   1         74.89        100.53        51.07 o                         
  16   9   1          1.23        -15.18        63.22 o                         
 -15  10   1        223.77        129.28        72.40 o                         
 -13  10   1        251.40        272.46        60.43 o                         
 -11  10   1       1055.22       1035.50       180.74 o                         
  -9  10   1       1439.49       1445.63       278.92 o                         
  -7  10   1        795.61        849.09       102.26 o                         
  -5  10   1       1548.09       1687.79        94.77 o                         
  -3  10   1        410.56        545.27        60.30 o                         
  -1  10   1       1545.76       1608.35       113.18 o                         
   1  10   1        229.16        100.13        39.38 o                         
   3  10   1          2.32         14.93        31.69 o                         
   5  10   1       1706.14       1787.20        98.64 o                         
   7  10   1       1288.98       1148.52       190.00 o                         
   9  10   1       1509.07       1262.20        91.08 o                         
  11  10   1        431.08        414.21        76.07 o                         
  13  10   1        368.89        372.49       104.51 o                         
  15  10   1        370.30        343.81        94.08 o                         
 -14  11   1        229.73        246.05        79.74 o                         
 -12  11   1        467.51        446.75        72.15 o                         
 -10  11   1        509.76        399.86        88.91 o                         
  -8  11   1       1307.43       1444.96       131.95 o                         
  -6  11   1       1021.45       1095.81       115.60 o                         
  -4  11   1       2021.03       2331.54       175.82 o                         
  -2  11   1       3162.90       3345.58       134.14 o                         
   0  11   1       2489.42       2450.08       114.76 o                         
   2  11   1       3091.75       3129.41       155.81 o                         
   4  11   1       1311.43       1312.96        90.13 o                         
   6  11   1       1239.32       1165.19        88.35 o                         
   8  11   1       1292.43       1333.64       120.69 o                         
  10  11   1        820.95        939.84       120.44 o                         
  12  11   1        607.35        564.00       105.59 o                         
  14  11   1        276.03        154.81        79.90 o                         
 -13  12   1        155.82        141.46        77.24 o                         
 -11  12   1        161.16         96.42        65.56 o                         
  -9  12   1        154.87        216.03        74.57 o                         
  -7  12   1        508.52        513.96        95.08 o                         
  -5  12   1        278.21        170.65        69.73 o                         
  -3  12   1        486.07        409.25        67.89 o                         
  -1  12   1        942.60        953.83        84.48 o                         
   1  12   1       1313.87       1272.19        93.78 o                         
   3  12   1        826.53        882.22        83.11 o                         
   5  12   1        490.10        509.98        69.58 o                         
   7  12   1        397.11        496.38        75.48 o                         
   9  12   1        152.53        323.96        90.08 o                         
  11  12   1        309.01        174.49        77.74 o                         
  13  12   1         97.17         47.88        76.40 o                         
 -10  13   1         13.47        -45.21        57.05 o                         
  -8  13   1         10.68         57.38        69.40 o                         
  -6  13   1         58.25         72.06        64.72 o                         
  -4  13   1         75.12         68.73        70.06 o                         
  -2  13   1         64.84         10.56        58.05 o                         
   0  13   1         51.69         48.95        46.31 o                         
   2  13   1        103.36        107.57        48.88 o                         
   4  13   1         88.18         49.13        45.41 o                         
   6  13   1         11.22         -0.07        46.33 o                         
   8  13   1         21.88         43.62        50.65 o                         
  10  13   1         10.43         37.20        72.56 o                         
  -7  14   1         34.45        198.18        79.74 o                         
  -5  14   1        102.89         96.59        72.73 o                         
  -3  14   1         61.80         35.53        65.56 o                         
  -1  14   1        179.24        116.50       134.04 o                         
   1  14   1         67.31         72.33        53.08 o                         
   3  14   1         35.01         -6.37        46.15 o                         
   5  14   1         80.97         98.05        91.50 o                         
   7  14   1         64.20         45.03        53.01 o                         
  -2  15   1        343.88        175.32        83.24 o                         
   0  15   1        205.69        253.99       108.10 o                         
   2  15   1        308.86        307.41        94.08 o                         
  -1 -15   2         54.40         34.18        68.96 o                         
   1 -15   2         38.78         10.63       107.45 o                         
  -8 -14   2        258.27        157.10        70.45 o                         
  -6 -14   2        169.91        102.56        67.95 o                         
  -4 -14   2        397.35        483.79        86.63 o                         
  -2 -14   2        233.54        163.13        82.89 o                         
   0 -14   2        211.24        214.66        71.52 o                         
   2 -14   2        288.00        346.56       112.91 o                         
   4 -14   2        214.55        142.62       196.76 o                         
   6 -14   2        222.83        272.91       120.20 o                         
 -11 -13   2        278.34        188.06       166.61 o                         
  -9 -13   2        486.71        531.45        87.45 o                         
  -7 -13   2        660.49        579.93        87.13 o                         
  -5 -13   2        683.80        667.46       112.77 o                         
  -3 -13   2        669.35        852.33        95.41 o                         
  -1 -13   2        762.26        786.48       173.38 o                         
   1 -13   2        789.69        846.00        95.21 o                         
   3 -13   2        671.27        669.22       109.32 o                         
   5 -13   2        609.69        787.67        92.96 o                         
   7 -13   2        378.35        422.20       120.52 o                         
   9 -13   2        255.61        245.99       151.80 o                         
 -12 -12   2        102.78         68.23        85.24 o                         
 -10 -12   2        174.77        302.16        72.92 o                         
  -8 -12   2        294.86        263.82        69.59 o                         
  -6 -12   2        227.30        160.06        63.85 o                         
  -4 -12   2        479.31        446.55        77.93 o                         
  -2 -12   2        391.08        376.99        75.42 o                         
   0 -12   2        752.35        625.97        83.14 o                         
   2 -12   2        728.27        855.01        88.96 o                         
   4 -12   2        232.64        348.45        69.61 o                         
   6 -12   2        225.09        273.36        65.85 o                         
   8 -12   2        315.30        300.83        91.56 o                         
  10 -12   2        146.62        133.93        95.08 o                         
  12 -12   2         83.18         50.71        96.75 o                         
 -15 -11   2         15.77         94.75        91.25 o                         
 -13 -11   2          6.96          0.00        69.40 o                         
 -11 -11   2         35.36        -69.91        46.60 o                         
  -9 -11   2         92.92        109.32        61.87 o                         
  -7 -11   2        233.36        173.71        48.47 o                         
  -5 -11   2        163.59        115.87        58.66 o                         
  -3 -11   2        560.78        528.58        76.48 o                         
  -1 -11   2        671.03        693.78        81.53 o                         
   1 -11   2        658.08        734.47        97.83 o                         
   3 -11   2        730.80        815.88       137.93 o                         
   5 -11   2         82.74         68.12        42.61 o                         
   7 -11   2         49.79         35.44        37.89 o                         
   9 -11   2         22.22        -18.03        52.94 o                         
  11 -11   2         16.54        -10.75        58.60 o                         
  13 -11   2         34.87        183.33       100.09 o                         
 -16 -10   2         58.44         96.59        87.58 o                         
 -14 -10   2        213.97         61.05        83.24 o                         
 -12 -10   2        559.83        502.62       111.27 o                         
 -10 -10   2       1365.62       1276.32        79.43 o                         
  -8 -10   2       2142.62       2025.86       110.48 o                         
  -6 -10   2        647.89        742.02        65.89 o                         
  -4 -10   2        812.90        951.02        89.79 o                         
  -2 -10   2        145.48        149.54        48.12 o                         
   0 -10   2         54.48         59.00        37.94 o                         
   2 -10   2       2417.47       2611.55       122.40 o                         
   4 -10   2        863.76        895.17        78.57 o                         
   6 -10   2        936.41        995.62        69.93 o                         
   8 -10   2        644.84        736.88        82.06 o                         
  10 -10   2        201.27        203.31        60.97 o                         
  12 -10   2        277.81        284.09        99.59 o                         
  14 -10   2        255.44        296.43       105.43 o                         
 -17  -9   2        240.41        174.32        90.41 o                         
 -15  -9   2        448.55        341.31       100.42 o                         
 -13  -9   2        798.49       1061.78       127.11 o                         
 -11  -9   2       3561.34       3449.73       103.24 o                         
  -9  -9   2       3700.82       3670.50       115.65 o                         
  -7  -9   2       2441.78       2548.47        82.02 o                         
  -5  -9   2       3769.58       3925.12       104.98 o                         
  -3  -9   2       2246.36       2316.01        80.21 o                         
  -1  -9   2       4684.24       4691.04       101.59 o                         
   1  -9   2       1916.86       1928.79        75.38 o                         
   3  -9   2       4034.05       4083.56       106.67 o                         
   5  -9   2       5312.02       5406.32       126.56 o                         
   7  -9   2       1674.06       1630.62       119.19 o                         
   9  -9   2       1066.95       1014.83        69.64 o                         
  11  -9   2        510.31        555.45        73.66 o                         
  13  -9   2        782.04        676.60       123.28 o                         
  15  -9   2        478.22        459.58       116.27 o                         
  17  -9   2        303.24        193.17       102.09 o                         
 -18  -8   2        122.77        207.35        92.58 o                         
 -16  -8   2        287.55        300.44        96.25 o                         
 -14  -8   2        699.88        788.05        82.99 o                         
 -12  -8   2       1429.44       1415.89       142.13 o                         
 -10  -8   2       2602.36       2620.94        93.37 o                         
  -8  -8   2       2329.43       2340.01        70.85 o                         
  -6  -8   2       2832.15       3006.57        87.41 o                         
  -4  -8   2       1892.57       1848.57        61.83 o                         
  -2  -8   2       2191.29       2162.17        58.89 o                         
   0  -8   2       6325.31       6242.00       105.79 o                         
   2  -8   2       4965.04       5213.86       104.48 o                         
   4  -8   2       4476.68       4494.81        98.54 o                         
   6  -8   2       2142.91       2327.79        63.46 o                         
   8  -8   2       1349.62       1510.40       117.01 o                         
  10  -8   2        469.01        425.75        64.15 o                         
  12  -8   2        492.57        500.28       106.43 o                         
  14  -8   2        493.66        720.31       121.78 o                         
  16  -8   2        298.49        104.43        91.58 o                         
 -19  -7   2         11.53        -97.09        64.72 o                         
 -17  -7   2         38.84        -52.88        66.39 o                         
 -15  -7   2        323.56        340.66        64.87 o                         
 -13  -7   2        642.63        702.81        54.22 o                         
 -11  -7   2        713.15        705.37        50.82 o                         
  -9  -7   2        597.66        704.95        42.42 o                         
  -7  -7   2         56.94         91.61        24.28 o                         
  -5  -7   2         28.70         33.75        20.45 o                         
  -3  -7   2         26.62         60.27        20.67 o                         
  -1  -7   2        876.88        794.78        39.06 o                         
   1  -7   2       1579.12       1732.37        49.64 o                         
   3  -7   2       3729.55       3937.07        91.99 o                         
   5  -7   2       1630.42       1578.36        64.70 o                         
   7  -7   2         14.34         21.07        17.41 o                         
   9  -7   2         20.47         36.22        22.07 o                         
  11  -7   2         43.51         -6.56        34.17 o                         
  13  -7   2        130.80        237.21        85.91 o                         
  15  -7   2        128.47        100.09        79.24 o                         
  17  -7   2         32.67          5.00        80.24 o                         
 -20  -6   2         93.99         83.91        80.41 o                         
 -18  -6   2        232.48        276.42        62.40 o                         
 -16  -6   2        312.81        315.99        63.39 o                         
 -14  -6   2        361.09        370.25        53.65 o                         
 -12  -6   2        310.59        356.85        56.03 o                         
 -10  -6   2        866.13        938.28        44.82 o                         
  -8  -6   2       5661.00       5652.70       104.04 o                         
  -6  -6   2       3155.74       3229.08        61.47 o                         
  -4  -6   2        633.91        659.43        43.31 o                         
  -2  -6   2       4018.20       4296.19        81.81 o                         
   0  -6   2        854.21        831.64        36.20 o                         
   2  -6   2       1912.07       1915.33        60.01 o                         
   4  -6   2       1582.48       1669.35        56.56 o                         
   6  -6   2        805.71        822.94        34.70 o                         
   8  -6   2        611.67        652.27        34.28 o                         
  10  -6   2       1083.18       1107.12        47.70 o                         
  12  -6   2       1112.74       1069.54       131.28 o                         
  14  -6   2        647.57        445.06        88.08 o                         
  16  -6   2        117.87         85.58        74.40 o                         
  18  -6   2         34.12         -7.17        81.74 o                         
 -19  -5   2        783.13        752.54       112.93 o                         
 -17  -5   2        896.15        920.38       129.95 o                         
 -15  -5   2        955.41       1159.65        65.31 o                         
 -13  -5   2        960.23        942.92        58.15 o                         
 -11  -5   2       2854.58       2790.81       130.02 o                         
  -9  -5   2       9179.09       9106.47       150.88 o                         
  -7  -5   2      14118.77      14081.39       184.70 o                         
  -5  -5   2      50295.53      51820.41       703.62 o                         
  -3  -5   2      12960.56      12302.64       226.01 o                         
  -1  -5   2       6407.78       6314.90       104.79 o                         
   1  -5   2      11583.71      10821.02       171.35 o                         
   3  -5   2      19202.18      19798.47       233.88 o                         
   5  -5   2       6650.77       6409.08       115.29 o                         
   7  -5   2       7179.96       6735.36       112.91 o                         
   9  -5   2       4588.43       4516.03        82.92 o                         
  11  -5   2       1869.38       2064.29        61.19 o                         
  13  -5   2       2190.27       2293.58        96.64 o                         
  15  -5   2       1751.97       1601.43       151.64 o                         
  17  -5   2        736.72        381.34       102.42 o                         
  19  -5   2        175.71        182.33        95.59 o                         
 -20  -4   2        407.02        291.99        68.12 o                         
 -18  -4   2        409.06        389.47        66.87 o                         
 -16  -4   2        455.64        455.15        62.42 o                         
 -14  -4   2       2097.50       2255.24        81.18 o                         
 -12  -4   2       2214.71       2243.17        74.72 o                         
 -10  -4   2       6455.14       6597.55       132.21 o                         
  -8  -4   2       6817.22       6655.08       100.80 o                         
  -6  -4   2      39291.79      39174.11       557.44 o                         
  -4  -4   2      40680.02      40772.88       580.51 o                         
  -2  -4   2      15286.48      15441.81       242.49 o                         
   0  -4   2       9999.31      10045.93       206.83 o                         
   2  -4   2      12650.95      12097.59       171.84 o                         
   4  -4   2      33265.74      33849.70       438.19 o                         
   6  -4   2      18311.38      18579.69       235.78 o                         
   8  -4   2      14582.99      14776.93       249.44 o                         
  10  -4   2       5035.11       4902.67        86.90 o                         
  12  -4   2       2604.79       2633.83        82.35 o                         
  14  -4   2       1249.74       1486.71        96.07 o                         
  16  -4   2       1186.41       1341.37       141.63 o                         
  18  -4   2        502.75        586.19       118.11 o                         
  20  -4   2         75.58         46.37        84.08 o                         
 -21  -3   2        131.25         70.40        72.73 o                         
 -19  -3   2        460.52        341.36        63.33 o                         
 -17  -3   2        588.20        639.06        62.83 o                         
 -15  -3   2        293.43        292.43        39.22 o                         
 -13  -3   2        532.30        549.00        50.71 o                         
 -11  -3   2       1731.39       1655.78        70.47 o                         
  -9  -3   2       4449.79       4147.59       103.65 o                         
  -7  -3   2       7051.10       6445.87       120.02 o                         
  -5  -3   2       2684.49       2600.69        53.82 o                         
  -3  -3   2       3114.00       2637.14        57.13 o                         
  -1  -3   2      23552.43      24410.55       355.89 o                         
   1  -3   2       1426.87       1440.78        39.91 o                         
   3  -3   2       9751.33      10002.18       146.99 o                         
   5  -3   2       9890.89      10177.60       134.45 o                         
   7  -3   2       5566.58       5240.65        89.41 o                         
   9  -3   2       4370.49       4305.92        88.56 o                         
  11  -3   2       1114.34       1121.69        50.40 o                         
  13  -3   2        433.26        503.51        42.26 o                         
  15  -3   2        218.90        251.52        53.32 o                         
  17  -3   2        190.69        196.37        56.43 o                         
  19  -3   2        199.64        292.09        92.75 o                         
 -20  -2   2         21.79         25.41        44.86 o                         
 -18  -2   2         42.55         72.99        36.69 o                         
 -16  -2   2         80.40         91.03        30.83 o                         
 -14  -2   2        573.65        564.53        44.31 o                         
 -12  -2   2        263.71        311.01        32.87 o                         
 -10  -2   2        444.72        480.85        26.84 o                         
  -8  -2   2       2197.26       2464.26        71.38 o                         
  -6  -2   2        509.01        566.02        25.85 o                         
  -4  -2   2      13590.60      13926.71       208.64 o                         
  -2  -2   2       3920.15       4318.28        84.48 o                         
   0  -2   2       3200.52       3099.94        57.01 o                         
   2  -2   2      10385.48      10366.55       141.99 o                         
   4  -2   2       1783.30       1860.30        45.34 o                         
   6  -2   2       3764.57       3645.43        68.75 o                         
   8  -2   2        347.58        426.24        44.06 o                         
  10  -2   2        342.91        350.69        31.37 o                         
  12  -2   2        650.61        635.35        44.85 o                         
  14  -2   2        174.72        196.21        32.88 o                         
  16  -2   2         36.68         20.59        36.70 o                         
  18  -2   2         12.46         53.70        46.94 o                         
  20  -2   2         10.96         36.20        75.40 o                         
 -21  -1   2        237.21        202.51        76.57 o                         
 -19  -1   2        362.80        361.54        55.00 o                         
 -17  -1   2        697.45        698.26        63.10 o                         
 -15  -1   2       2321.61       2270.20        79.20 o                         
 -13  -1   2       6326.94       6497.08       135.54 o                         
 -11  -1   2       5489.44       5448.01       114.90 o                         
  -9  -1   2       6998.26       6461.15       131.59 o                         
  -7  -1   2       7012.25       7110.28       122.69 o                         
  -5  -1   2       4535.51       4334.79        72.31 o                         
  -3  -1   2      20161.48      21596.33       266.78 o                         
  -1  -1   2      21510.47      23010.40       616.55 o                         
   1  -1   2       8571.54       8214.68       253.06 o                         
   3  -1   2        938.58        848.49        26.25 o                         
   5  -1   2      12654.62      12901.22       171.61 o                         
   7  -1   2      11058.59      11418.65       168.31 o                         
   9  -1   2       6817.26       6485.15       125.87 o                         
  11  -1   2       3419.51       3380.76        79.35 o                         
  13  -1   2       3025.34       3065.22        88.19 o                         
  15  -1   2       1338.70       1408.61        95.02 o                         
  17  -1   2        659.47        585.14        75.64 o                         
  19  -1   2        263.02        265.94        64.62 o                         
  21  -1   2        111.70         72.90        83.74 o                         
 -22   0   2        366.78        470.75       101.42 o                         
 -20   0   2        525.44        534.48        75.25 o                         
 -18   0   2       1188.34       1200.07       102.07 o                         
 -16   0   2       3110.99       3280.20        98.86 o                         
 -14   0   2       2513.27       2440.69       133.90 o                         
 -12   0   2       6659.55       7032.15       139.76 o                         
 -10   0   2      10864.11      10006.89       171.92 o                         
  -8   0   2       1866.79       1625.15        54.55 o                         
  -6   0   2      17258.52      16250.89       223.47 o                         
  -4   0   2       7483.42       8040.35       109.16 o                         
  -2   0   2      73696.64      70441.97      1952.08 o                         
   2   0   2      10580.82      11451.78       201.34 o                         
   4   0   2      98013.83     105151.04      1716.14 o                         
   6   0   2      17106.93      16420.04       220.56 o                         
   8   0   2      13661.26      12920.57       186.98 o                         
  10   0   2       9799.76      10030.56       177.22 o                         
  12   0   2       2645.66       2547.82        69.60 o                         
  14   0   2       2447.08       2462.01        81.92 o                         
  16   0   2        552.80        596.78        71.82 o                         
  18   0   2        394.92        415.95        69.29 o                         
  20   0   2        320.72        241.27        64.07 o                         
 -21   1   2        244.64        272.58        82.57 o                         
 -19   1   2        369.86        474.53        68.48 o                         
 -17   1   2        708.24        637.50        63.80 o                         
 -15   1   2       2260.08       2171.81       104.50 o                         
 -13   1   2       6308.69       6078.60       139.24 o                         
 -11   1   2       5609.98       5638.58       102.36 o                         
  -9   1   2       6977.87       6749.54       122.89 o                         
  -7   1   2       7197.66       7115.88       122.76 o                         
  -5   1   2       3800.30       3807.86        65.43 o                         
  -3   1   2      19519.26      20601.33       266.29 o                         
  -1   1   2      20155.76      21360.34       407.60 o                         
   3   1   2       1032.91       1102.06        29.88 o                         
   5   1   2      11875.67      12154.84       169.96 o                         
   7   1   2      11651.87      12025.86       169.61 o                         
   9   1   2       7170.97       6859.69       128.85 o                         
  11   1   2       3589.71       3638.87       120.25 o                         
  13   1   2       2907.85       2799.63        77.42 o                         
  15   1   2       1366.24       1353.33        93.98 o                         
  17   1   2        689.63        683.79       128.78 o                         
  19   1   2        249.63        168.63        82.32 o                         
  21   1   2        106.68         52.38        78.40 o                         
 -20   2   2         25.63         10.25        42.24 o                         
 -18   2   2         49.21         55.25        35.12 o                         
 -16   2   2         77.20         69.21        29.33 o                         
 -14   2   2        558.84        554.29        56.38 o                         
 -12   2   2        250.40        269.61        40.70 o                         
 -10   2   2        412.41        492.88        29.34 o                         
  -8   2   2       2239.56       2465.63        71.59 o                         
  -6   2   2        455.10        438.08        21.68 o                         
  -4   2   2      13549.35      14311.33       188.39 o                         
  -2   2   2       4092.19       4617.23        66.99 o                         
   0   2   2       3195.11       3152.66        56.22 o                         
   2   2   2      10657.18      10633.90       159.88 o                         
   4   2   2       1857.89       1807.71        40.35 o                         
   6   2   2       3769.35       3703.85        69.47 o                         
   8   2   2        383.12        444.45        30.16 o                         
  10   2   2        352.78        368.02        31.91 o                         
  12   2   2        649.36        586.24        39.56 o                         
  14   2   2        168.20        108.54        32.32 o                         
  16   2   2         32.04         37.57        38.23 o                         
  18   2   2         12.48         -6.18        41.61 o                         
  20   2   2         10.92         -9.05        47.76 o                         
 -21   3   2        131.13         20.18        64.56 o                         
 -19   3   2        449.18        453.52        95.83 o                         
 -17   3   2        562.44        578.99       107.18 o                         
 -15   3   2        322.72        328.49        39.68 o                         
 -13   3   2        559.14        539.36        42.07 o                         
 -11   3   2       1819.40       1793.82        82.15 o                         
  -9   3   2       4501.20       4201.85        80.70 o                         
  -7   3   2       6954.62       6573.45       121.24 o                         
  -5   3   2       2857.38       2789.51        54.61 o                         
  -3   3   2       3212.13       2821.39        51.50 o                         
  -1   3   2      24639.19      25556.84       374.43 o                         
   1   3   2       1374.74       1486.92        48.11 o                         
   3   3   2       9923.11      10015.91       140.86 o                         
   5   3   2       9471.78       9766.09       145.17 o                         
   7   3   2       5412.76       5166.51        93.43 o                         
   9   3   2       4528.52       4450.91       151.28 o                         
  11   3   2       1029.58       1002.86        52.13 o                         
  13   3   2        415.29        451.66        41.77 o                         
  15   3   2        217.91        176.09        48.95 o                         
  17   3   2        194.27        251.88        58.98 o                         
  19   3   2        199.77        152.51        61.11 o                         
 -20   4   2        413.43        467.58        90.91 o                         
 -18   4   2        400.24        385.39        58.28 o                         
 -16   4   2        398.28        454.53        53.48 o                         
 -14   4   2       2315.68       2413.55        81.36 o                         
 -12   4   2       2321.26       2384.62        74.84 o                         
 -10   4   2       6290.94       6452.50       129.91 o                         
  -8   4   2       6404.62       6073.54        98.64 o                         
  -6   4   2      38405.52      38721.02       489.75 o                         
  -4   4   2      41108.25      40613.13       519.48 o                         
  -2   4   2      16607.59      16541.07       218.92 o                         
   0   4   2      10649.46      10862.43       195.09 o                         
   2   4   2      12804.57      12525.02       189.12 o                         
   4   4   2      33061.66      33828.47       428.80 o                         
   6   4   2      18598.62      19036.49       257.93 o                         
   8   4   2      15091.40      15504.09       243.92 o                         
  10   4   2       4915.07       4931.51       100.06 o                         
  12   4   2       2583.94       2656.69        82.72 o                         
  14   4   2       1184.32       1303.72        75.02 o                         
  16   4   2       1159.11       1209.35       110.52 o                         
  18   4   2        502.41        552.72        79.39 o                         
  20   4   2         61.87         41.87        71.73 o                         
 -19   5   2        760.71        722.48       102.59 o                         
 -17   5   2       1036.22       1024.51        75.59 o                         
 -15   5   2       1084.84       1111.01        63.68 o                         
 -13   5   2       1111.86       1092.93        57.13 o                         
 -11   5   2       2898.21       2787.75        96.86 o                         
  -9   5   2       8916.05       8959.25       135.21 o                         
  -7   5   2      13690.49      13987.20       184.57 o                         
  -5   5   2      48818.92      50837.18       637.19 o                         
  -3   5   2      12587.35      11824.55       170.80 o                         
  -1   5   2       6763.43       6739.98       116.36 o                         
   1   5   2      11826.40      11165.83       176.23 o                         
   3   5   2      18890.27      19643.65       293.87 o                         
   5   5   2       6950.67       6748.38       123.74 o                         
   7   5   2       6844.70       6662.94       145.19 o                         
   9   5   2       4275.22       4344.19        94.72 o                         
  11   5   2       2052.23       2048.06        95.13 o                         
  13   5   2       2153.69       2105.43        88.53 o                         
  15   5   2       1706.89       1659.11       109.04 o                         
  17   5   2        693.07        662.24        83.14 o                         
  19   5   2        198.62        301.94        93.25 o                         
 -20   6   2         80.39         13.35        61.56 o                         
 -18   6   2        206.75        125.11        67.39 o                         
 -16   6   2        330.95        340.28        51.26 o                         
 -14   6   2        430.48        418.20        54.90 o                         
 -12   6   2        384.42        456.64        52.18 o                         
 -10   6   2        878.88        897.65        49.40 o                         
  -8   6   2       5715.68       5590.21       115.46 o                         
  -6   6   2       3132.18       3268.23        66.30 o                         
  -4   6   2        586.84        623.33        35.32 o                         
  -2   6   2       3980.55       4276.66       102.93 o                         
   0   6   2        793.29        789.36        43.12 o                         
   2   6   2       1959.84       2066.29        66.66 o                         
   4   6   2       1401.93       1362.32        65.52 o                         
   6   6   2        763.23        721.77        54.42 o                         
   8   6   2        605.37        635.31        51.46 o                         
  10   6   2       1151.37       1243.17        58.22 o                         
  12   6   2       1144.38       1068.69        68.23 o                         
  14   6   2        652.88        611.13        60.95 o                         
  16   6   2        106.21         25.67        38.88 o                         
  18   6   2         29.59         -7.34        68.23 o                         
 -19   7   2         11.81          7.01        59.55 o                         
 -17   7   2         45.61         67.47        43.53 o                         
 -15   7   2        318.35        371.72        51.62 o                         
 -13   7   2        627.94        713.75        66.48 o                         
 -11   7   2        708.53        634.54        47.82 o                         
  -9   7   2        580.57        590.01        54.13 o                         
  -7   7   2         59.69         24.68        17.44 o                         
  -5   7   2         47.93         24.81        15.23 o                         
  -3   7   2         44.49         59.67        21.84 o                         
  -1   7   2        882.49        799.62        43.79 o                         
   1   7   2       1582.72       1616.77        72.60 o                         
   3   7   2       3788.92       4008.62       162.14 o                         
   5   7   2       1722.09       1606.36        76.13 o                         
   7   7   2          8.01         -3.76        17.18 o                         
   9   7   2         28.01         26.55        23.71 o                         
  11   7   2         38.77         34.55        29.25 o                         
  13   7   2        112.06        143.72        38.31 o                         
  15   7   2        132.30        203.12        75.90 o                         
  17   7   2         31.18         73.23        65.89 o                         
 -18   8   2        122.95         97.59        66.06 o                         
 -16   8   2        285.89        245.26        55.52 o                         
 -14   8   2        699.44        739.75        66.41 o                         
 -12   8   2       1439.76       1614.02        80.73 o                         
 -10   8   2       2573.72       2608.75       129.63 o                         
  -8   8   2       2331.11       2238.77        75.08 o                         
  -6   8   2       2765.41       2793.94        72.26 o                         
  -4   8   2       1773.42       1660.88        67.38 o                         
  -2   8   2       2139.57       2086.99        91.37 o                         
   0   8   2       6279.45       6265.88       141.29 o                         
   2   8   2       5116.37       5249.76       137.51 o                         
   4   8   2       4656.71       4798.50       143.48 o                         
   6   8   2       2166.99       2133.00        95.47 o                         
   8   8   2       1368.09       1404.74        72.14 o                         
  10   8   2        439.44        439.88        48.96 o                         
  12   8   2        463.27        520.61        57.07 o                         
  14   8   2        504.08        515.96        76.94 o                         
  16   8   2        290.72        445.23        94.42 o                         
 -17   9   2        243.50        264.40        79.24 o                         
 -15   9   2        462.86        405.14        88.66 o                         
 -13   9   2        822.30        678.43        85.83 o                         
 -11   9   2       3622.22       3480.28       243.07 o                         
  -9   9   2       3723.07       3537.66       103.26 o                         
  -7   9   2       2464.11       2571.91        92.95 o                         
  -5   9   2       3713.83       3980.23       119.41 o                         
  -3   9   2       2243.79       2399.89       107.83 o                         
  -1   9   2       4453.27       4480.77       120.70 o                         
   1   9   2       1688.21       1722.08        86.53 o                         
   3   9   2       3827.24       3934.16       172.25 o                         
   5   9   2       5344.31       5180.38       163.72 o                         
   7   9   2       1705.71       1791.53       106.26 o                         
   9   9   2       1042.68       1035.31        68.76 o                         
  11   9   2        532.51        486.30        54.76 o                         
  13   9   2        777.67        723.28        84.19 o                         
  15   9   2        481.77        566.17       111.60 o                         
  17   9   2        313.07        414.70       105.76 o                         
 -16  10   2         58.76         -3.17        56.55 o                         
 -14  10   2        208.56        205.36        55.10 o                         
 -12  10   2        548.02        642.56        75.94 o                         
 -10  10   2       1361.21       1343.93        95.14 o                         
  -8  10   2       2180.84       2037.59        90.09 o                         
  -6  10   2        666.00        705.84        70.29 o                         
  -4  10   2        923.40        845.72        68.72 o                         
  -2  10   2         85.25         62.02        31.68 o                         
   0  10   2        107.79         96.89        36.55 o                         
   2  10   2       2631.83       2477.20       116.52 o                         
   4  10   2        798.44        801.47        71.22 o                         
   6  10   2        920.98        864.62        75.96 o                         
   8  10   2        628.74        428.98        61.25 o                         
  10  10   2        212.90        222.06        53.72 o                         
  12  10   2        269.26        237.63        68.59 o                         
  14  10   2        235.04        178.49        85.08 o                         
 -15  11   2         18.22         56.38        65.56 o                         
 -13  11   2          5.67         -1.00        56.55 o                         
 -11  11   2         39.92         54.09        62.14 o                         
  -9  11   2         89.44         77.90        56.55 o                         
  -7  11   2        224.11        198.01        67.56 o                         
  -5  11   2        174.46        108.93        58.72 o                         
  -3  11   2        582.17        440.46        64.47 o                         
  -1  11   2        693.20        635.06        69.24 o                         
   1  11   2        640.64        714.01       110.60 o                         
   3  11   2        712.92        539.47        66.96 o                         
   5  11   2         76.48        142.82        47.79 o                         
   7  11   2         45.16         40.05        42.08 o                         
   9  11   2         25.01         50.39        52.88 o                         
  11  11   2         14.80          7.16        42.55 o                         
  13  11   2         37.03         41.87        70.56 o                         
 -12  12   2        110.04        125.78        65.39 o                         
 -10  12   2        178.50        133.12        66.56 o                         
  -8  12   2        292.82        278.08        78.40 o                         
  -6  12   2        217.72        246.22        71.56 o                         
  -4  12   2        494.51        574.51        98.09 o                         
  -2  12   2        368.31        232.87        73.23 o                         
   0  12   2        711.14        596.42        72.66 o                         
   2  12   2        732.16        541.27        70.30 o                         
   4  12   2        197.78        240.31        59.89 o                         
   6  12   2        213.33        127.22        49.85 o                         
   8  12   2        331.79        309.58        61.78 o                         
  10  12   2        155.13        172.83        61.05 o                         
  12  12   2         83.87         90.08        80.41 o                         
 -11  13   2        279.98        216.36        83.41 o                         
  -9  13   2        516.29        507.62       101.09 o                         
  -7  13   2        647.08        716.47       110.93 o                         
  -5  13   2        679.96        707.30       110.60 o                         
  -3  13   2        669.47        552.33        97.59 o                         
  -1  13   2        758.38        964.20       120.94 o                         
   1  13   2        823.53        803.39        84.52 o                         
   3  13   2        664.15        601.72        77.55 o                         
   5  13   2        598.67        593.59        79.98 o                         
   7  13   2        385.52        239.86        91.08 o                         
   9  13   2        255.23        328.16       205.93 o                         
  -8  14   2        281.84        222.37        86.24 o                         
  -6  14   2        185.43        219.36        81.91 o                         
  -4  14   2        381.85        445.40       101.92 o                         
  -2  14   2        223.65        226.04        84.58 o                         
   0  14   2        196.95        157.97        74.90 o                         
   2  14   2        278.25        272.93        65.58 o                         
   4  14   2        209.32        179.82        61.16 o                         
   6  14   2        220.10        165.88        60.41 o                         
  -1  15   2         50.05         99.42        75.57 o                         
   1  15   2         36.50         88.25        80.57 o                         
  -7 -14   3         49.67         14.06        63.52 o                         
  -5 -14   3        155.36         65.76        70.69 o                         
  -3 -14   3        109.89         83.91        64.94 o                         
  -1 -14   3        175.63         86.14       128.24 o                         
   1 -14   3         42.96         57.81        64.42 o                         
   3 -14   3        127.90        167.59        69.81 o                         
   5 -14   3         40.76         61.62        60.35 o                         
   7 -14   3         86.39          8.36       108.03 o                         
 -10 -13   3         30.43        -52.16        57.53 o                         
  -8 -13   3         62.27         30.79        67.45 o                         
  -6 -13   3         28.11        -37.14        57.91 o                         
  -4 -13   3         65.94        -29.63       133.62 o                         
  -2 -13   3         15.96         53.84        70.86 o                         
   0 -13   3         28.25         31.02       114.42 o                         
   2 -13   3         44.76         86.96        59.24 o                         
   4 -13   3         27.26        -75.26        50.17 o                         
   6 -13   3         45.14         26.49        64.84 o                         
   8 -13   3          3.45         -4.74        97.67 o                         
  10 -13   3         13.89       -164.12       116.94 o                         
 -13 -12   3        224.87        125.78        90.75 o                         
 -11 -12   3        139.50        198.81        68.06 o                         
  -9 -12   3        337.77        329.67        73.52 o                         
  -7 -12   3        525.99        558.31        82.90 o                         
  -5 -12   3        516.35        467.71        78.87 o                         
  -3 -12   3        699.25        732.72        85.47 o                         
  -1 -12   3        904.93        985.22        99.95 o                         
   1 -12   3       1226.93       1194.56        99.89 o                         
   3 -12   3        676.02        626.07        82.66 o                         
   5 -12   3        448.04        377.00        71.43 o                         
   7 -12   3        288.39        372.80        72.58 o                         
   9 -12   3        186.28        149.61        95.88 o                         
  11 -12   3        183.67        153.50       133.79 o                         
 -14 -11   3        406.39        276.91        98.92 o                         
 -12 -11   3        263.80        263.40        92.42 o                         
 -10 -11   3        567.12        460.90        96.92 o                         
  -8 -11   3       1047.86       1042.94        74.63 o                         
  -6 -11   3       1371.01       1432.25        84.52 o                         
  -4 -11   3       2126.78       2085.71        98.43 o                         
  -2 -11   3       3110.20       2902.79       112.91 o                         
   0 -11   3       3920.91       3819.16       152.32 o                         
   2 -11   3       2427.20       2647.16       127.54 o                         
   4 -11   3        988.94       1066.76       112.42 o                         
   6 -11   3       1349.48       1569.11       105.36 o                         
   8 -11   3       1105.54       1188.20        98.07 o                         
  10 -11   3        413.03        474.55       206.35 o                         
  12 -11   3        332.11        225.59        73.28 o                         
  14 -11   3        260.64        153.14       105.43 o                         
 -15 -10   3        180.66        105.93        80.07 o                         
 -13 -10   3        350.96        186.33        87.24 o                         
 -11 -10   3       1244.49       1235.84       101.93 o                         
  -9 -10   3        458.36        600.58        61.97 o                         
  -7 -10   3        699.65        650.52        62.30 o                         
  -5 -10   3       2264.89       2382.29        98.76 o                         
  -3 -10   3       3771.83       3747.37       123.73 o                         
  -1 -10   3       3407.15       3404.95       132.51 o                         
   1 -10   3        971.77        876.10        74.18 o                         
   3 -10   3        748.87        821.12        75.54 o                         
   5 -10   3        536.45        482.18        70.63 o                         
   7 -10   3        420.72        473.34        56.07 o                         
   9 -10   3       1138.07       1233.99        78.55 o                         
  11 -10   3        291.25        258.29        68.26 o                         
  13 -10   3        278.78        255.23       107.43 o                         
  15 -10   3        203.31        231.04       109.93 o                         
 -16  -9   3         20.33         43.71        74.40 o                         
 -14  -9   3          3.77         45.41        50.38 o                         
 -12  -9   3         17.85         30.49        42.30 o                         
 -10  -9   3         12.80         15.67        26.73 o                         
  -8  -9   3        130.87        138.23        30.99 o                         
  -6  -9   3        146.55        230.70        74.83 o                         
  -4  -9   3        169.33        240.78        39.15 o                         
  -2  -9   3         39.38         64.62        32.41 o                         
   0  -9   3         65.98         21.26        31.33 o                         
   2  -9   3        631.28        686.52        52.34 o                         
   4  -9   3        914.03       1001.44        59.28 o                         
   6  -9   3        277.65        305.90        58.79 o                         
   8  -9   3        236.72        230.15        46.44 o                         
  10  -9   3        372.15        401.85        53.63 o                         
  12  -9   3         65.50         37.03        78.40 o                         
  14  -9   3         21.79         68.56        85.24 o                         
  16  -9   3         10.81        -10.18        89.75 o                         
 -17  -8   3        156.40        212.36        87.91 o                         
 -15  -8   3        165.86        163.16        55.55 o                         
 -13  -8   3        589.59        513.20        58.48 o                         
 -11  -8   3       1360.29       1312.80        79.19 o                         
  -9  -8   3        763.21        726.32        50.11 o                         
  -7  -8   3        855.90        887.42        47.99 o                         
  -5  -8   3       1954.91       1987.12        70.94 o                         
  -3  -8   3       4181.90       4165.84       101.90 o                         
  -1  -8   3       2681.36       2562.28        64.18 o                         
   1  -8   3       1178.07       1249.64        46.44 o                         
   3  -8   3       1673.86       1735.44        54.69 o                         
   5  -8   3       2743.47       2543.33        70.47 o                         
   7  -8   3        707.47        658.84        63.17 o                         
   9  -8   3       1175.93       1282.21        88.22 o                         
  11  -8   3        837.50        981.16        82.36 o                         
  13  -8   3        203.43        198.68        97.75 o                         
  15  -8   3        104.03        181.16        91.42 o                         
  17  -8   3         46.32        -14.35        87.08 o                         
 -18  -7   3        471.64        601.04       111.43 o                         
 -16  -7   3        575.81        768.26        92.42 o                         
 -14  -7   3       1344.70       1341.52       154.05 o                         
 -12  -7   3       2683.97       2797.88        93.04 o                         
 -10  -7   3       2456.57       2510.02        72.69 o                         
  -8  -7   3       5093.74       5068.57       113.45 o                         
  -6  -7   3       2906.54       2802.38        79.92 o                         
  -4  -7   3       5442.70       5484.31        93.38 o                         
  -2  -7   3      10164.91       9576.31       135.79 o                         
   0  -7   3       4974.75       4940.60        86.18 o                         
   2  -7   3       6532.23       6621.34       107.16 o                         
   4  -7   3       4779.15       4694.22        94.09 o                         
   6  -7   3       3381.80       3316.50        66.41 o                         
   8  -7   3       2701.64       2712.77        84.02 o                         
  10  -7   3       3241.22       3370.35       106.71 o                         
  12  -7   3       2287.95       2340.59       122.18 o                         
  14  -7   3        995.01       1333.69       150.47 o                         
  16  -7   3        467.64        579.18       122.11 o                         
  18  -7   3        169.73        124.61        93.25 o                         
 -19  -6   3        464.70        461.99        77.04 o                         
 -17  -6   3        797.71        758.90       106.96 o                         
 -15  -6   3       2825.19       2802.87       109.76 o                         
 -13  -6   3       2396.42       2524.66        98.96 o                         
 -11  -6   3       1808.09       1896.09        70.05 o                         
  -9  -6   3       5705.07       5745.00       106.58 o                         
  -7  -6   3       7056.24       6793.19       110.03 o                         
  -5  -6   3       4730.11       4509.81        79.27 o                         
  -3  -6   3       1903.66       1700.35        45.72 o                         
  -1  -6   3       6632.76       6165.47       104.13 o                         
   1  -6   3       7312.51       7442.30       108.55 o                         
   3  -6   3       8370.04       7921.64       116.13 o                         
   5  -6   3       4257.71       4294.89        90.16 o                         
   7  -6   3       3338.69       3334.72        69.17 o                         
   9  -6   3       1756.94       1747.05        57.64 o                         
  11  -6   3       2440.86       2560.34       106.81 o                         
  13  -6   3       2945.79       2934.46       186.50 o                         
  17  -6   3        394.93        189.50        95.25 o                         
  19  -6   3         40.51         -9.84        68.39 o                         
 -20  -5   3        104.90        107.61        55.21 o                         
 -18  -5   3          3.03        -22.26        37.05 o                         
 -16  -5   3        193.27        204.76        45.68 o                         
 -14  -5   3       1116.05       1153.68        72.79 o                         
 -12  -5   3        234.84        211.73        31.67 o                         
 -10  -5   3       1380.06       1448.34        71.86 o                         
  -8  -5   3       2971.99       3197.67        71.46 o                         
  -6  -5   3       4642.43       4531.44        86.78 o                         
  -4  -5   3       2287.93       2324.46        70.43 o                         
  -2  -5   3        519.10        354.63        50.98 o                         
   0  -5   3       5366.49       5404.21        98.80 o                         
   2  -5   3       6043.06       6073.56        89.78 o                         
   4  -5   3       3182.57       3165.02        55.11 o                         
   6  -5   3       1942.51       1877.53        60.57 o                         
   8  -5   3       1964.57       2161.49        59.01 o                         
  10  -5   3       1174.35       1205.81        44.83 o                         
  12  -5   3       3278.32       3124.66       143.19 o                         
  14  -5   3        572.71        502.17        69.80 o                         
  16  -5   3        152.25         92.92        80.57 o                         
  18  -5   3         49.41         -6.84        76.07 o                         
 -21  -4   3         23.22        -62.39        65.56 o                         
 -19  -4   3         48.91        107.82        45.59 o                         
 -17  -4   3        540.31        513.65        58.82 o                         
 -15  -4   3        321.99        231.50        37.36 o                         
 -13  -4   3        602.26        596.31        45.15 o                         
 -11  -4   3        192.67        166.61        27.19 o                         
  -9  -4   3        397.42        392.72        31.77 o                         
  -7  -4   3       3343.59       3342.04        77.52 o                         
  -5  -4   3       5972.68       6345.46       131.54 o                         
  -3  -4   3       1088.73        988.04        58.00 o                         
  -1  -4   3       1701.17       1670.17        45.03 o                         
   1  -4   3       9621.08      10424.51       170.95 o                         
   3  -4   3       5940.45       6122.09        90.32 o                         
   5  -4   3       6428.78       6341.65        97.40 o                         
   7  -4   3       3179.19       3244.68        67.95 o                         
   9  -4   3       1086.00       1058.12        41.28 o                         
  11  -4   3        644.10        627.16        34.17 o                         
  13  -4   3        353.23        373.68        46.74 o                         
  15  -4   3        156.85         59.89        66.89 o                         
  17  -4   3         94.48         90.58        79.24 o                         
  19  -4   3         60.88         46.37        81.91 o                         
 -20  -3   3        303.08        266.62        75.90 o                         
 -18  -3   3        509.11        587.45        62.74 o                         
 -16  -3   3       1454.60       1463.00       114.29 o                         
 -14  -3   3       3385.12       3443.52        96.74 o                         
 -12  -3   3       3772.76       3809.36       100.03 o                         
 -10  -3   3       4563.08       4458.52        88.33 o                         
  -8  -3   3       3025.96       3035.91        64.17 o                         
  -6  -3   3      15484.75      15665.57       213.15 o                         
  -4  -3   3      21629.88      23158.96       304.76 o                         
  -2  -3   3      10305.12       9354.30       140.96 o                         
   0  -3   3       3243.02       3267.57        62.00 o                         
   2  -3   3       4234.29       4420.19        73.13 o                         
   4  -3   3      18013.87      18736.83       229.63 o                         
   6  -3   3       6843.95       6473.23       120.46 o                         
   8  -3   3       4565.01       4333.24       115.88 o                         
  10  -3   3       3700.67       3836.00        73.03 o                         
  12  -3   3       2855.80       2947.53        86.34 o                         
  14  -3   3       1050.04       1247.68        74.37 o                         
  16  -3   3        793.65        762.51       114.94 o                         
  18  -3   3        367.24        164.48        90.75 o                         
  20  -3   3        166.55        111.93        87.91 o                         
 -21  -2   3        309.45        316.95        85.74 o                         
 -19  -2   3       1046.98       1009.33       105.55 o                         
 -17  -2   3       1549.34       1467.56       149.38 o                         
 -15  -2   3       3544.05       3152.33        97.23 o                         
 -13  -2   3       4593.74       4252.40       104.42 o                         
 -11  -2   3       7972.79       7535.40       149.15 o                         
  -9  -2   3      15386.66      14926.53       210.14 o                         
  -7  -2   3       9634.52       9581.91       141.04 o                         
  -5  -2   3      32668.26      31991.83       400.47 o                         
  -3  -2   3      51736.82      51934.46       714.59 o                         
  -1  -2   3      37259.04      38850.98       540.51 o                         
   1  -2   3      69606.50      69263.07      2052.67 o                         
   3  -2   3      22460.62      21261.50       301.39 o                         
   5  -2   3      14825.52      14998.92       199.33 o                         
   7  -2   3      17015.05      17054.29       237.04 o                         
   9  -2   3       5809.50       5885.95       118.18 o                         
  11  -2   3       3195.12       3002.87        83.04 o                         
  13  -2   3       2858.43       2908.75        87.57 o                         
  15  -2   3       1669.07       1732.42        84.12 o                         
  17  -2   3        898.53       1042.00        92.99 o                         
  19  -2   3        402.15        325.62        99.76 o                         
 -22  -1   3         90.09         67.56        70.40 o                         
 -20  -1   3        412.56        436.21        75.37 o                         
 -18  -1   3        723.48        747.43        65.58 o                         
 -16  -1   3       1444.46       1466.77        67.71 o                         
 -14  -1   3       1015.53        935.14        51.74 o                         
 -12  -1   3       2460.74       2349.43        70.26 o                         
 -10  -1   3       5390.03       5153.85        94.33 o                         
  -8  -1   3        735.20        733.16        27.99 o                         
  -6  -1   3      13045.39      12525.43       169.69 o                         
  -4  -1   3       4129.47       3941.55        78.80 o                         
   2  -1   3      37946.55      37829.82       592.00 o                         
   4  -1   3      48274.53      47546.67       653.62 o                         
   6  -1   3       7934.50       8036.35       123.19 o                         
   8  -1   3       3284.49       3258.73        70.59 o                         
  10  -1   3        674.19        686.16        39.59 o                         
  12  -1   3       1553.36       1572.11        62.40 o                         
  14  -1   3        816.48        898.49        62.36 o                         
  16  -1   3        320.06        397.84        63.48 o                         
  18  -1   3        220.63        146.08        53.66 o                         
  20  -1   3         80.48         74.90        79.90 o                         
 -21   0   3         59.17         -6.34        59.72 o                         
 -19   0   3         26.91        -37.28        30.94 o                         
 -17   0   3         36.78         20.23        29.67 o                         
 -15   0   3          3.07        -14.35        22.44 o                         
 -13   0   3         27.84          2.14        18.71 o                         
 -11   0   3          7.78          7.87        14.56 o                         
  -9   0   3       3024.06       3287.29        65.91 o                         
  -7   0   3       1873.62       1995.76        41.98 o                         
  -5   0   3      14643.67      15558.66       225.22 o                         
  -3   0   3      31857.90      32101.86       918.15 o                         
  -1   0   3       5809.59       4802.46       160.98 o                         
   1   0   3       4722.85       4886.83        88.56 o                         
   3   0   3      85561.38      89777.50      1219.12 o                         
   5   0   3       1093.94       1085.69        33.21 o                         
   7   0   3       2352.32       2328.19        54.35 o                         
  11   0   3        241.37        198.35        26.94 o                         
  13   0   3        107.88         68.00        25.21 o                         
  15   0   3        283.21        262.31        43.20 o                         
  17   0   3         26.21         13.42        40.09 o                         
  19   0   3         16.35        -13.73        44.61 o                         
  21   0   3          8.71         -9.01        80.07 o                         
 -22   1   3         90.52         65.89        66.06 o                         
 -20   1   3        410.49        357.44        55.38 o                         
 -18   1   3        704.50        767.31        68.56 o                         
 -16   1   3       1433.38       1349.18        64.54 o                         
 -14   1   3       1028.24        989.41        51.80 o                         
 -12   1   3       2513.93       2412.54        70.32 o                         
 -10   1   3       5497.70       5369.69        94.94 o                         
  -8   1   3        610.03        596.50        25.47 o                         
  -6   1   3      13223.41      12607.60       155.70 o                         
  -4   1   3       4627.16       4431.66        69.56 o                         
  -2   1   3        214.31        257.40        27.19 o                         
   0   1   3      11863.71      13111.33       274.11 o                         
   2   1   3      37030.14      37257.71       604.57 o                         
   4   1   3      46700.86      45807.26       643.28 o                         
   6   1   3       7982.22       8187.76       123.53 o                         
   8   1   3       3412.93       3466.29        72.12 o                         
  10   1   3        671.59        715.02        40.59 o                         
  12   1   3       1510.32       1520.46        62.38 o                         
  14   1   3        809.01        798.53        66.56 o                         
  16   1   3        361.63        416.43        64.46 o                         
  18   1   3        231.33        335.67        66.29 o                         
  20   1   3         84.00         53.46        50.60 o                         
 -21   2   3        321.58        294.76        79.90 o                         
 -19   2   3       1031.72       1018.87        74.41 o                         
 -17   2   3       1536.39       1560.35        82.10 o                         
 -15   2   3       3487.34       3433.29        96.46 o                         
 -13   2   3       4596.24       4271.18       115.32 o                         
 -11   2   3       8054.88       7796.03       144.37 o                         
  -9   2   3      15419.81      15091.04       233.63 o                         
  -7   2   3       9573.16       9836.22       142.48 o                         
  -5   2   3      31590.13      31216.45       400.36 o                         
  -3   2   3      51860.61      51962.60       710.95 o                         
  -1   2   3      38079.17      39625.56       539.55 o                         
   1   2   3      71959.13      74227.69      1768.41 o                         
   3   2   3      21614.11      20742.76       270.78 o                         
   5   2   3      14666.46      14291.92       198.31 o                         
   7   2   3      17511.54      17566.07       239.37 o                         
   9   2   3       5886.57       5839.32       118.25 o                         
  11   2   3       3164.99       3051.54        83.95 o                         
  13   2   3       2726.01       2680.35        96.69 o                         
  15   2   3       1714.77       1709.64        85.69 o                         
  17   2   3        923.71       1107.94       239.55 o                         
  19   2   3        398.72        532.80       113.18 o                         
 -20   3   3        311.45        252.74        59.64 o                         
 -18   3   3        503.37        493.73       101.38 o                         
 -16   3   3       1394.21       1257.86       129.26 o                         
 -14   3   3       3348.28       3257.57       100.02 o                         
 -12   3   3       3873.49       4029.39        97.27 o                         
 -10   3   3       4583.36       4507.77        97.52 o                         
  -8   3   3       3056.00       3017.30        64.13 o                         
  -6   3   3      15254.91      15361.28       212.74 o                         
  -4   3   3      22059.79      23774.73       303.80 o                         
  -2   3   3       9756.38       8813.74       125.19 o                         
   0   3   3       2725.84       2841.96        80.40 o                         
   2   3   3       4779.09       4951.40       117.84 o                         
   4   3   3      18404.34      19268.43       250.40 o                         
   6   3   3       7232.25       6890.03       110.79 o                         
   8   3   3       4644.26       4320.49        94.76 o                         
  10   3   3       3667.49       3706.56       129.44 o                         
  12   3   3       2729.12       2854.09       101.43 o                         
  14   3   3       1009.61       1072.39       118.45 o                         
  16   3   3        792.95        739.33        82.79 o                         
  18   3   3        370.04        296.06        64.32 o                         
  20   3   3        168.19        224.53        88.08 o                         
 -21   4   3         23.02         18.52        60.05 o                         
 -19   4   3         53.72         40.35        36.63 o                         
 -17   4   3        589.26        670.55        61.45 o                         
 -15   4   3        298.28        249.84        36.86 o                         
 -13   4   3        574.57        625.73        55.38 o                         
 -11   4   3        218.45        190.65        26.98 o                         
  -9   4   3        348.14        438.04        32.10 o                         
  -7   4   3       3337.71       3443.78        76.53 o                         
  -5   4   3       5868.80       6025.31       111.21 o                         
  -3   4   3        949.33        959.66        36.56 o                         
  -1   4   3       1557.76       1598.84        42.08 o                         
   1   4   3       9943.58      10802.70       211.15 o                         
   3   4   3       6256.92       6250.88       110.01 o                         
   5   4   3       6713.60       6494.51       107.78 o                         
   7   4   3       3058.98       3126.02        77.62 o                         
   9   4   3        986.19        932.70        46.71 o                         
  11   4   3        582.39        576.29        42.82 o                         
  13   4   3        309.34        347.40        45.72 o                         
  15   4   3        155.20        115.04        41.06 o                         
  17   4   3         90.63         -1.78        85.74 o                         
  19   4   3         69.99        123.78        81.91 o                         
 -20   5   3        115.12        107.76        63.06 o                         
 -18   5   3          8.04         56.59        38.18 o                         
 -16   5   3        192.43        257.98        51.33 o                         
 -14   5   3       1172.43       1080.20        64.34 o                         
 -12   5   3        212.30        159.68        45.58 o                         
 -10   5   3       1363.30       1329.55        53.53 o                         
  -8   5   3       2692.02       2895.44        66.82 o                         
  -6   5   3       4398.06       4495.73        76.81 o                         
  -4   5   3       2179.56       2311.05        53.32 o                         
  -2   5   3        408.82        337.71        26.91 o                         
   0   5   3       5221.60       5204.13       112.15 o                         
   2   5   3       5569.80       5580.83       122.37 o                         
   4   5   3       2898.18       2847.43        71.43 o                         
   6   5   3       1866.66       1793.63        56.76 o                         
   8   5   3       2022.86       1950.50        64.00 o                         
  10   5   3       1216.16       1233.38        57.25 o                         
  12   5   3       3360.99       3374.34       109.98 o                         
  14   5   3        574.34        580.37        58.52 o                         
  16   5   3        153.32        144.68        51.18 o                         
  18   5   3         38.94         32.43        51.49 o                         
 -19   6   3        469.93        315.45        74.73 o                         
 -17   6   3        877.87        978.39       111.62 o                         
 -15   6   3       2788.31       2866.72       120.43 o                         
 -13   6   3       2355.18       2485.47        82.98 o                         
 -11   6   3       1828.66       1796.48        97.68 o                         
  -9   6   3       5556.62       5701.46       178.49 o                         
  -7   6   3       7000.04       6548.29       106.34 o                         
  -5   6   3       4855.00       4793.68        81.30 o                         
  -3   6   3       1903.98       1805.31        47.40 o                         
  -1   6   3       6813.75       6474.87       116.32 o                         
   1   6   3       7196.15       6925.29       147.47 o                         
   3   6   3       8369.24       7638.10       159.86 o                         
   5   6   3       4392.05       4515.58       110.78 o                         
   7   6   3       3255.23       3182.68        75.68 o                         
   9   6   3       1967.99       1870.70        75.16 o                         
  11   6   3       2611.04       2767.01        98.70 o                         
  13   6   3       2964.88       3322.48       116.09 o                         
  15   6   3       1002.11       1108.81        78.49 o                         
  17   6   3        371.67        416.71        74.13 o                         
  19   6   3         41.34          1.00        75.57 o                         
 -18   7   3        469.26        298.60        76.07 o                         
 -16   7   3        558.39        534.69        72.28 o                         
 -14   7   3       1302.73       1456.54        80.09 o                         
 -12   7   3       2604.05       2692.42        86.93 o                         
 -10   7   3       2325.17       2355.80       100.21 o                         
  -8   7   3       5187.92       5194.33       114.93 o                         
  -6   7   3       3114.27       3042.09        66.32 o                         
  -4   7   3       5662.06       5634.64       102.09 o                         
  -2   7   3      10092.53       9783.63       165.97 o                         
   0   7   3       4904.23       5038.82       104.50 o                         
   2   7   3       6595.43       6653.96       142.86 o                         
   4   7   3       4521.03       4479.46       143.66 o                         
   6   7   3       3215.38       3369.93        98.53 o                         
   8   7   3       2734.57       2834.24        94.20 o                         
  10   7   3       3288.77       3334.84       110.14 o                         
  12   7   3       2340.13       2469.66        98.98 o                         
  14   7   3       1017.97       1168.02        79.48 o                         
  16   7   3        445.48        462.41        77.68 o                         
  18   7   3        167.06        168.98        81.41 o                         
 -17   8   3        161.89         61.89        61.72 o                         
 -15   8   3        151.16        132.27        41.09 o                         
 -13   8   3        583.47        512.22        85.93 o                         
 -11   8   3       1323.96       1138.50        62.46 o                         
  -9   8   3        754.98        684.97        49.72 o                         
  -7   8   3        861.74        837.51        48.68 o                         
  -5   8   3       1929.30       1936.05        84.25 o                         
  -3   8   3       4290.03       4330.17       110.07 o                         
  -1   8   3       2634.99       2723.22       147.58 o                         
   1   8   3       1044.20       1000.19        56.07 o                         
   3   8   3       1562.40       1613.23        67.64 o                         
   5   8   3       2689.77       2618.08        88.07 o                         
   7   8   3        743.92        697.54        62.87 o                         
   9   8   3       1227.03       1077.24        67.51 o                         
  11   8   3        870.36        761.37        80.73 o                         
  13   8   3        207.75        138.38        40.86 o                         
  15   8   3        102.55         19.09        47.96 o                         
  17   8   3         49.76        -38.03        69.06 o                         
 -16   9   3         19.63        117.61        61.05 o                         
 -14   9   3          2.45         -9.23        31.56 o                         
 -12   9   3         16.21         14.10        31.23 o                         
 -10   9   3          9.70         41.18        27.38 o                         
  -8   9   3        117.09         85.99        27.25 o                         
  -6   9   3        153.47        181.82        34.40 o                         
  -4   9   3        157.31         24.07        36.00 o                         
  -2   9   3         32.19         15.22        26.05 o                         
   0   9   3         64.29         73.35        42.37 o                         
   2   9   3        661.47        672.11        52.53 o                         
   4   9   3        948.46        932.09        60.83 o                         
   6   9   3        275.61        265.81        47.48 o                         
   8   9   3        228.86        200.96        45.32 o                         
  10   9   3        358.54        267.45        45.01 o                         
  12   9   3         70.23         62.88        35.18 o                         
  14   9   3         24.48         34.79        37.63 o                         
  16   9   3          9.85         35.53        79.74 o                         
 -15  10   3        173.50        174.66        69.06 o                         
 -13  10   3        359.04        361.06        91.83 o                         
 -11  10   3       1258.33       1279.35        78.53 o                         
  -9  10   3        466.58        603.62        57.76 o                         
  -7  10   3        661.88        606.65        65.39 o                         
  -5  10   3       2289.32       2226.64       189.75 o                         
  -3  10   3       3937.57       3814.64       243.22 o                         
  -1  10   3       3581.51       3762.38       175.25 o                         
   1  10   3       1187.50       1195.99        81.92 o                         
   3  10   3        749.14        880.32        73.77 o                         
   5  10   3        496.99        632.28        66.80 o                         
   7  10   3        348.98        365.57        89.66 o                         
   9  10   3       1052.33       1028.85        86.71 o                         
  11  10   3        294.63        255.67        55.58 o                         
  13  10   3        281.16        251.76        60.56 o                         
  15  10   3        205.10        338.64        99.76 o                         
 -14  11   3        396.10        406.53        86.91 o                         
 -12  11   3        261.11        285.67       109.76 o                         
 -10  11   3        519.86        536.70        76.74 o                         
  -8  11   3       1053.19        870.48        80.10 o                         
  -6  11   3       1292.34       1206.96        90.26 o                         
  -4  11   3       2165.85       1980.27       154.97 o                         
  -2  11   3       3224.16       3280.77       179.99 o                         
   0  11   3       4154.48       4369.91       154.04 o                         
   2  11   3       2542.90       2561.27       156.31 o                         
   4  11   3        932.80       1164.08       128.78 o                         
   6  11   3       1306.10       1203.98        92.06 o                         
   8  11   3       1032.31       1104.76        91.05 o                         
  10  11   3        402.78        368.81        64.02 o                         
  12  11   3        315.09        279.23        64.40 o                         
  14  11   3        247.27        260.73        93.58 o                         
 -13  12   3        225.56        279.08        81.91 o                         
 -11  12   3        149.76        102.59        64.72 o                         
  -9  12   3        333.43        407.03        83.91 o                         
  -7  12   3        526.09        509.62        91.92 o                         
  -5  12   3        470.09        530.64        93.42 o                         
  -3  12   3        692.01        684.11        99.09 o                         
  -1  12   3        943.33       1039.60       116.60 o                         
   1  12   3       1193.42       1120.17       123.78 o                         
   3  12   3        680.73        514.31        68.91 o                         
   5  12   3        435.39        351.35        63.77 o                         
   7  12   3        267.63        197.91        70.23 o                         
   9  12   3        197.36        180.20        56.17 o                         
  11  12   3        177.17        194.73        59.27 o                         
 -10  13   3         32.49         29.53        60.55 o                         
  -8  13   3         64.32          7.67        54.88 o                         
  -6  13   3         30.32         37.37        60.05 o                         
  -4  13   3         61.44         40.54        57.55 o                         
  -2  13   3         21.34        -21.69        51.55 o                         
   0  13   3         32.16         28.69        57.72 o                         
   2  13   3         45.33         82.41        66.39 o                         
   4  13   3         27.20         13.85        59.55 o                         
   6  13   3         42.52         33.42        48.33 o                         
   8  13   3          4.63        -54.80        45.53 o                         
  10  13   3         12.81         15.16        50.72 o                         
  -7  14   3         58.33         19.18        64.72 o                         
  -5  14   3        153.73         72.90        63.22 o                         
  -3  14   3        105.24         57.05        69.06 o                         
  -1  14   3        167.67        150.30        79.07 o                         
   1  14   3         46.55        113.27        76.07 o                         
   3  14   3        117.67        147.30        76.07 o                         
   5  14   3         37.31        -10.01        71.40 o                         
   7  14   3         84.50         12.32        54.61 o                         
  -8 -14   4        137.57        108.40        94.55 o                         
  -6 -14   4        207.83        221.84        86.78 o                         
  -4 -14   4        221.48         96.60        66.95 o                         
  -2 -14   4        247.71        149.20        64.81 o                         
   0 -14   4        197.47        104.79        70.39 o                         
   2 -14   4        155.80        130.93       112.33 o                         
   4 -14   4        156.38         75.30        61.35 o                         
   6 -14   4        184.94        114.17        65.73 o                         
 -11 -13   4        158.67        253.89       100.42 o                         
  -9 -13   4        317.91        179.28        70.71 o                         
  -7 -13   4        670.68        796.59        93.10 o                         
  -5 -13   4        859.01        729.81        90.61 o                         
  -3 -13   4        657.98        682.19        87.83 o                         
  -1 -13   4        653.57        661.07       136.71 o                         
   1 -13   4        848.95        753.47        91.66 o                         
   3 -13   4        592.11        803.69        93.15 o                         
   5 -13   4        519.59        675.90       160.49 o                         
   7 -13   4        404.26        360.28        75.39 o                         
   9 -13   4        207.11        224.14        73.57 o                         
 -12 -12   4         18.33         38.37        78.57 o                         
 -10 -12   4        149.19        185.33        74.63 o                         
  -8 -12   4        349.08        322.57        60.01 o                         
  -6 -12   4        510.90        561.71        79.90 o                         
  -4 -12   4        373.46        463.51        76.38 o                         
  -2 -12   4        453.02        531.06        78.57 o                         
   0 -12   4        406.17        574.19        79.54 o                         
   2 -12   4        297.57        407.40        73.89 o                         
   4 -12   4        151.06         68.32        58.76 o                         
   6 -12   4        453.64        451.41        81.39 o                         
   8 -12   4        173.73        181.37       117.34 o                         
  10 -12   4        156.30        172.92        61.38 o                         
 -15 -11   4         16.54         54.72        85.91 o                         
 -13 -11   4          6.66         34.20        75.73 o                         
 -11 -11   4         16.24         33.07        51.35 o                         
  -9 -11   4         46.53         49.14        41.52 o                         
  -7 -11   4         11.70          0.53        50.04 o                         
  -5 -11   4        101.76        183.95        50.99 o                         
  -3 -11   4        375.65        537.29        61.37 o                         
  -1 -11   4        274.80        327.69        55.40 o                         
   1 -11   4        382.98        411.04        74.06 o                         
   3 -11   4         96.50         72.99        51.43 o                         
   5 -11   4        466.00        467.92        74.43 o                         
   7 -11   4         58.31         66.27        67.58 o                         
   9 -11   4         10.78         11.72        47.74 o                         
  11 -11   4         30.59         90.23        56.18 o                         
 -16 -10   4         84.06        161.64        87.24 o                         
 -14 -10   4        175.69        173.82        82.41 o                         
 -12 -10   4        268.73        158.07        57.26 o                         
 -10 -10   4        916.51        847.23        60.64 o                         
  -8 -10   4       1096.41       1032.86        63.15 o                         
  -6 -10   4        446.54        411.30        47.81 o                         
  -4 -10   4        933.23        968.95        61.38 o                         
  -2 -10   4        323.72        370.96        60.22 o                         
   0 -10   4       2233.86       2209.09       115.79 o                         
   2 -10   4       1353.71       1285.83        78.74 o                         
   4 -10   4        516.24        536.95        75.14 o                         
   6 -10   4       1130.78       1247.77        91.26 o                         
   8 -10   4        384.23        358.33        65.07 o                         
  10 -10   4        235.06        245.72        59.23 o                         
  12 -10   4        165.29        175.47        87.12 o                         
 -17  -9   4        199.53        322.96        92.58 o                         
 -15  -9   4        274.89        274.27        65.15 o                         
 -13  -9   4        807.65        918.30        89.17 o                         
 -11  -9   4       2405.23       2443.03       102.46 o                         
  -9  -9   4       1040.86       1316.98        59.17 o                         
  -7  -9   4       2431.22       2590.94        86.16 o                         
  -5  -9   4       5328.82       5420.53       146.50 o                         
  -3  -9   4       5866.88       6134.00       132.82 o                         
  -1  -9   4       6625.30       6695.53       141.37 o                         
   1  -9   4       3925.71       4010.11       105.35 o                         
   3  -9   4       6215.32       6344.71       201.27 o                         
   5  -9   4       2093.52       2291.24        95.55 o                         
   7  -9   4       1170.04       1227.10        87.91 o                         
   9  -9   4       1018.68       1017.28        83.03 o                         
  11  -9   4        810.24       1023.76       123.27 o                         
  13  -9   4        534.21        641.24       112.77 o                         
  15  -9   4        148.08        178.16       100.76 o                         
 -18  -8   4        171.57        100.26        77.24 o                         
 -16  -8   4        273.32        356.91        67.65 o                         
 -14  -8   4        450.51        535.04        63.33 o                         
 -12  -8   4       1111.72       1107.19       126.52 o                         
 -10  -8   4       1291.95       1252.72        56.05 o                         
  -8  -8   4       1678.31       1784.10        64.13 o                         
  -6  -8   4       4015.04       4155.04       102.88 o                         
  -4  -8   4       2067.51       2017.77        71.26 o                         
  -2  -8   4       4089.61       4144.84        99.69 o                         
   0  -8   4       5068.96       5230.11       103.80 o                         
   2  -8   4       5098.18       5393.71       111.30 o                         
   4  -8   4       3801.39       3816.89        88.81 o                         
   6  -8   4       2549.21       2512.23        82.89 o                         
   8  -8   4       1275.43       1216.93       104.09 o                         
  10  -8   4        533.88        631.45        58.47 o                         
  12  -8   4        512.02        662.78        72.74 o                         
  14  -8   4        283.41        305.77       107.26 o                         
  16  -8   4        186.34        201.85       101.09 o                         
 -19  -7   4         10.65         81.88        55.98 o                         
 -17  -7   4         15.04        -20.69        37.18 o                         
 -15  -7   4        191.57        198.65        45.98 o                         
 -13  -7   4         57.56         37.17        33.26 o                         
 -11  -7   4        151.72        152.62        32.95 o                         
  -9  -7   4        727.36        807.07        44.62 o                         
  -7  -7   4       2272.52       2345.18        87.47 o                         
  -5  -7   4        623.58        669.07        50.62 o                         
  -3  -7   4        366.50        356.12        32.04 o                         
  -1  -7   4        840.07        878.27        36.55 o                         
   1  -7   4        573.28        613.69        30.29 o                         
   3  -7   4       2962.51       3094.31        62.98 o                         
   5  -7   4        359.25        330.13        25.26 o                         
   7  -7   4        266.56        280.81        37.71 o                         
   9  -7   4         67.14         52.51        32.05 o                         
  11  -7   4         15.98        -30.43        30.62 o                         
  13  -7   4         39.55         44.96        44.68 o                         
  15  -7   4         69.15         -5.50        61.72 o                         
  17  -7   4         10.30         10.34        83.57 o                         
 -20  -6   4         53.61        -91.08        62.56 o                         
 -18  -6   4        583.95        568.56        74.05 o                         
 -16  -6   4        256.97        165.66        44.52 o                         
 -14  -6   4        243.94        270.67        46.56 o                         
 -12  -6   4        497.18        510.46        51.12 o                         
 -10  -6   4         88.37         52.09        23.00 o                         
  -8  -6   4       1570.82       1627.10        53.10 o                         
  -6  -6   4        565.41        585.92        37.94 o                         
  -4  -6   4       6789.08       6637.20       110.86 o                         
  -2  -6   4       5393.31       5787.62        99.66 o                         
   0  -6   4       1922.91       1967.94        57.55 o                         
   2  -6   4       3144.91       3223.80        59.34 o                         
   4  -6   4        981.15        996.92        43.49 o                         
   6  -6   4        433.60        413.60        24.65 o                         
   8  -6   4        828.06        884.62        79.10 o                         
  10  -6   4        442.24        431.45        43.68 o                         
  12  -6   4        125.01        123.01        47.41 o                         
  14  -6   4        256.65        216.01        57.21 o                         
  16  -6   4         34.13          3.50        69.56 o                         
  18  -6   4        154.74         64.39        86.58 o                         
 -19  -5   4        663.48        792.27        74.39 o                         
 -17  -5   4       1827.09       1720.96        93.17 o                         
 -15  -5   4       3387.03       3485.96       117.54 o                         
 -13  -5   4        957.86        909.19        68.04 o                         
 -11  -5   4       1283.99       1294.65        56.85 o                         
  -9  -5   4       4628.80       4791.83       104.04 o                         
  -7  -5   4      12917.28      13254.94       231.05 o                         
  -5  -5   4      18542.40      18136.55       251.66 o                         
  -3  -5   4       3747.20       3763.47        92.00 o                         
  -1  -5   4      13500.88      13579.34       217.40 o                         
   1  -5   4      16252.06      16030.76       210.77 o                         
   3  -5   4      20058.17      20712.94       245.99 o                         
   5  -5   4      11368.77      11273.99       138.81 o                         
   7  -5   4       3641.48       3690.89        77.46 o                         
   9  -5   4        803.10        753.39        35.98 o                         
  11  -5   4        787.72        812.07        55.94 o                         
  13  -5   4        910.24        937.82       162.73 o                         
  15  -5   4        530.66        503.94        73.23 o                         
  17  -5   4        329.68        498.61       118.61 o                         
  19  -5   4        180.60        340.64       114.10 o                         
 -20  -4   4        523.48        656.70       120.50 o                         
 -18  -4   4        706.26        734.95        68.11 o                         
 -16  -4   4       1526.31       1649.48       110.80 o                         
 -14  -4   4       1981.23       1938.90        73.72 o                         
 -12  -4   4       2740.46       2590.88        78.06 o                         
 -10  -4   4       4016.73       3906.76       106.20 o                         
  -8  -4   4       3153.83       3159.90        66.18 o                         
  -6  -4   4      31030.00      30937.11       393.02 o                         
  -4  -4   4      24054.58      23894.02       349.98 o                         
  -2  -4   4      19251.35      18560.28       279.31 o                         
   0  -4   4      13296.01      12866.50       228.51 o                         
   2  -4   4      12463.00      11681.97       199.75 o                         
   4  -4   4      15848.84      15990.38       177.56 o                         
   6  -4   4       5886.27       5951.10        86.07 o                         
   8  -4   4       8143.83       7886.38       117.31 o                         
  10  -4   4       3246.91       3254.32        69.57 o                         
  12  -4   4       2933.53       3238.53       105.66 o                         
  14  -4   4        955.68       1075.76        86.27 o                         
  16  -4   4        549.94        587.08        76.10 o                         
  18  -4   4        275.75        406.53       111.27 o                         
 -21  -3   4         98.15        106.03        55.44 o                         
 -19  -3   4        585.88        605.88       109.54 o                         
 -17  -3   4        530.79        559.27        58.30 o                         
 -15  -3   4        453.83        397.17        41.42 o                         
 -13  -3   4       1993.93       1978.00        78.85 o                         
 -11  -3   4       1351.58       1382.89        64.33 o                         
  -9  -3   4       2658.48       2773.99        63.52 o                         
  -7  -3   4       4664.80       4295.57        76.24 o                         
  -5  -3   4       5132.26       5027.41        86.74 o                         
  -3  -3   4      11616.04      11785.51       176.82 o                         
  -1  -3   4       4164.53       4288.61        92.22 o                         
   1  -3   4        636.13        545.55        28.13 o                         
   3  -3   4       7607.79       8080.93       154.47 o                         
   5  -3   4       1311.82       1333.72        57.11 o                         
   7  -3   4       4027.17       4256.45        71.65 o                         
   9  -3   4       3543.77       3547.18        73.04 o                         
  11  -3   4        197.80        236.91        26.17 o                         
  13  -3   4        338.17        364.42        45.45 o                         
  15  -3   4        345.17        234.48        55.15 o                         
  17  -3   4        100.00         86.74        81.91 o                         
  19  -3   4         93.85        101.26        96.59 o                         
 -22  -2   4          5.86        -60.89        58.39 o                         
 -20  -2   4         18.29        -15.97        37.67 o                         
 -18  -2   4          9.95         13.65        32.45 o                         
 -16  -2   4         93.59         72.03        50.41 o                         
 -14  -2   4        374.68        337.92        36.09 o                         
 -12  -2   4        775.20        829.91        43.71 o                         
 -10  -2   4        162.59        231.10        24.71 o                         
  -8  -2   4        782.49        764.71        28.37 o                         
  -6  -2   4       1667.75       1823.31        41.23 o                         
  -4  -2   4       3513.37       3334.41        69.03 o                         
  -2  -2   4       5601.04       6070.43       157.81 o                         
   0  -2   4       8371.77       8149.68       118.19 o                         
   2  -2   4       3045.07       2729.65        77.10 o                         
   4  -2   4       1417.55       1297.82        47.14 o                         
   6  -2   4       1993.23       2176.61        50.74 o                         
   8  -2   4        761.71        899.54        36.96 o                         
  10  -2   4         82.12         83.82        18.93 o                         
  12  -2   4        114.32        126.93        30.48 o                         
  14  -2   4         97.05        130.60        35.23 o                         
  16  -2   4         51.67          5.43        32.03 o                         
  18  -2   4         37.84         74.07        73.40 o                         
  20  -2   4         28.99        -60.05        74.90 o                         
 -21  -1   4        255.73        167.47        56.72 o                         
 -19  -1   4        339.90        269.88        75.70 o                         
 -17  -1   4        844.87        956.88        66.73 o                         
 -15  -1   4       2798.52       2834.80        87.27 o                         
 -13  -1   4       3096.80       3202.80        85.87 o                         
 -11  -1   4       4571.27       4473.31       100.10 o                         
  -9  -1   4      15078.77      14652.75       204.26 o                         
  -7  -1   4      14919.46      15005.67       257.30 o                         
  -5  -1   4      12674.88      12175.71       268.56 o                         
  -3  -1   4      23955.04      22272.41       659.92 o                         
  -1  -1   4      14484.63      13947.97       404.19 o                         
   1  -1   4         32.05         31.80         9.91 o                         
   3  -1   4      46598.29      48443.17       743.21 o                         
   5  -1   4       7102.39       6529.88       115.11 o                         
   7  -1   4      14124.44      14044.25       201.76 o                         
   9  -1   4       6095.24       6077.97       126.46 o                         
  11  -1   4       2293.13       2192.19        57.64 o                         
  13  -1   4       1433.01       1544.17        74.57 o                         
  15  -1   4       1207.57       1188.54        72.27 o                         
  17  -1   4        642.24        729.65        89.66 o                         
  19  -1   4        392.56        309.11        98.75 o                         
 -22   0   4        130.26        141.36       168.07 o                         
 -20   0   4        421.62        418.80        63.20 o                         
 -18   0   4       1164.91       1174.56        74.18 o                         
 -16   0   4       3822.30       3652.71       115.41 o                         
 -14   0   4       4092.79       3960.75        99.74 o                         
 -12   0   4       5502.03       5436.40       113.86 o                         
 -10   0   4       3153.29       2955.01        65.22 o                         
  -8   0   4       7626.41       7327.87       108.00 o                         
  -6   0   4      23829.68      24174.61       297.60 o                         
  -4   0   4       8800.83       9797.42       319.45 o                         
  -2   0   4      35933.07      39717.67      1121.17 o                         
   2   0   4      36711.31      35970.56       569.58 o                         
   4   0   4     128793.07     130007.49      1762.85 o                         
   6   0   4      28613.05      29595.26       377.77 o                         
   8   0   4      15165.48      16085.13       227.19 o                         
  10   0   4       7257.72       7348.56       143.08 o                         
  12   0   4       3503.32       3461.49        94.15 o                         
  14   0   4       1218.78       1194.97        69.69 o                         
  16   0   4        676.57        930.69        69.20 o                         
  18   0   4        745.09        847.93       126.70 o                         
  20   0   4        195.34        229.71        94.42 o                         
 -21   1   4        282.90        328.73        64.52 o                         
 -19   1   4        326.11        313.65        66.79 o                         
 -17   1   4        843.96        927.57        96.82 o                         
 -15   1   4       2788.57       2895.85        86.75 o                         
 -13   1   4       3133.28       3384.95       139.67 o                         
 -11   1   4       4724.93       4652.94        86.43 o                         
  -9   1   4      15826.43      15401.54       206.25 o                         
  -7   1   4      14646.91      15142.22       227.26 o                         
  -5   1   4      11763.54      11507.71       206.62 o                         
  -3   1   4      23018.17      21805.32       637.74 o                         
  -1   1   4      13496.30      13882.58       404.36 o                         
   1   1   4         88.60         99.71         8.63 o                         
   3   1   4      43763.24      45438.46       731.95 o                         
   5   1   4       7435.13       6777.97       117.83 o                         
   7   1   4      14675.47      14610.51       203.99 o                         
   9   1   4       6326.94       6444.15       125.57 o                         
  11   1   4       2316.39       2134.94        57.45 o                         
  13   1   4       1346.04       1336.63        71.82 o                         
  15   1   4       1290.78       1196.27        73.88 o                         
  17   1   4        662.47        572.05        63.18 o                         
  19   1   4        384.69        345.37        71.34 o                         
 -22   2   4          5.83         14.12        51.23 o                         
 -20   2   4         22.64         43.90        37.80 o                         
 -18   2   4         13.00         22.78        33.17 o                         
 -16   2   4         83.69         31.95        27.59 o                         
 -14   2   4        390.92        362.24        35.93 o                         
 -12   2   4        804.10        782.83        54.56 o                         
 -10   2   4        174.68        228.76        20.36 o                         
  -8   2   4        823.33        725.24        24.43 o                         
  -6   2   4       1570.32       1845.44        43.99 o                         
  -4   2   4       3646.32       3446.27        83.40 o                         
  -2   2   4       5428.85       5751.42       108.49 o                         
   0   2   4       8125.74       7807.40       133.43 o                         
   2   2   4       3080.57       2849.07        76.89 o                         
   4   2   4       1470.62       1324.57        39.50 o                         
   6   2   4       2011.11       2168.66        51.39 o                         
   8   2   4        812.67        934.46        53.36 o                         
  10   2   4         93.03        102.62        25.55 o                         
  12   2   4        109.85        105.60        31.77 o                         
  14   2   4         99.72         90.87        38.88 o                         
  16   2   4         46.24         30.72        32.81 o                         
  18   2   4         37.21         42.85        48.95 o                         
  20   2   4         27.53        130.12        90.58 o                         
 -21   3   4         97.18         59.02        78.99 o                         
 -19   3   4        582.80        516.30        96.33 o                         
 -17   3   4        522.64        455.80        52.88 o                         
 -15   3   4        473.60        397.47        40.16 o                         
 -13   3   4       1953.23       1805.59        63.96 o                         
 -11   3   4       1349.39       1341.69        51.01 o                         
  -9   3   4       2675.53       2792.31        64.64 o                         
  -7   3   4       4776.41       4468.79        77.88 o                         
  -5   3   4       5229.27       5216.48        91.50 o                         
  -3   3   4      11951.50      12183.43       178.80 o                         
  -1   3   4       4476.83       4546.02        75.64 o                         
   1   3   4        589.35        517.86        31.52 o                         
   3   3   4       7587.07       8097.37       154.99 o                         
   5   3   4       1100.07       1137.36        36.68 o                         
   7   3   4       4045.41       4131.85        76.70 o                         
   9   3   4       3474.38       3493.23        72.62 o                         
  11   3   4        161.55        172.33        31.01 o                         
  13   3   4        320.80        312.42        43.59 o                         
  15   3   4        341.44        375.44        73.08 o                         
  17   3   4        102.68        104.68        59.94 o                         
  19   3   4         94.18         70.80        55.66 o                         
 -20   4   4        536.57        538.23        71.98 o                         
 -18   4   4        679.28        760.47        64.71 o                         
 -16   4   4       1561.33       1525.58        97.44 o                         
 -14   4   4       2077.48       2087.68        82.61 o                         
 -12   4   4       2617.92       2510.38        77.53 o                         
 -10   4   4       3993.25       3827.07        88.73 o                         
  -8   4   4       2887.75       2871.86        64.18 o                         
  -6   4   4      30912.96      30476.33       391.05 o                         
  -4   4   4      24568.32      24155.20       312.90 o                         
  -2   4   4      19940.05      19315.30       251.41 o                         
   0   4   4      13652.67      13028.97       348.98 o                         
   2   4   4      12373.99      11724.28       256.99 o                         
   4   4   4      15382.17      15345.60       218.63 o                         
   6   4   4       6130.78       6209.24        99.74 o                         
   8   4   4       8370.91       8236.24       126.13 o                         
  10   4   4       3185.76       3128.08        99.27 o                         
  12   4   4       3012.71       3351.99       108.97 o                         
  14   4   4        916.55       1006.60       150.95 o                         
  16   4   4        547.61        562.02        71.52 o                         
  18   4   4        260.56        220.33        65.09 o                         
 -19   5   4        672.19        623.18       134.04 o                         
 -17   5   4       1927.61       2028.42       108.16 o                         
 -15   5   4       3434.50       3423.98       147.11 o                         
 -13   5   4       1095.48       1172.88        66.36 o                         
 -11   5   4       1198.39       1122.50        50.56 o                         
  -9   5   4       4465.98       4290.32       104.89 o                         
  -7   5   4      12616.23      12791.66       188.92 o                         
  -5   5   4      18260.16      18137.14       245.68 o                         
  -3   5   4       4110.51       4155.94        73.67 o                         
  -1   5   4      12935.32      13126.44       289.18 o                         
   1   5   4      15583.37      15016.11       266.10 o                         
   3   5   4      19475.49      20315.06       345.32 o                         
   5   5   4      11539.30      11136.82       156.16 o                         
   7   5   4       3662.30       3659.53        80.03 o                         
   9   5   4        886.23        850.51        47.30 o                         
  11   5   4        841.31        743.31        56.76 o                         
  13   5   4        879.46        898.67        66.46 o                         
  15   5   4        519.68        525.12        59.11 o                         
  17   5   4        317.31        293.86        67.16 o                         
  19   5   4        200.19         72.23        86.08 o                         
 -20   6   4         48.54         51.16        46.12 o                         
 -18   6   4        564.86        528.35        91.41 o                         
 -16   6   4        238.73        332.00        82.93 o                         
 -14   6   4        219.10        276.94        42.77 o                         
 -12   6   4        441.20        426.00        45.54 o                         
 -10   6   4         49.10         14.87        19.71 o                         
  -8   6   4       1686.01       1666.72        57.16 o                         
  -6   6   4        613.54        607.27        29.26 o                         
  -4   6   4       7111.91       6907.86       103.27 o                         
  -2   6   4       5680.60       6034.97        98.97 o                         
   0   6   4       1967.02       2047.99        57.11 o                         
   2   6   4       3019.18       3078.97        74.87 o                         
   4   6   4        951.43        982.02        44.84 o                         
   6   6   4        466.78        436.07        44.04 o                         
   8   6   4        841.45        808.56        47.13 o                         
  10   6   4        509.56        439.92        72.39 o                         
  12   6   4        135.97        164.21        37.67 o                         
  14   6   4        253.18        323.97        59.30 o                         
  16   6   4         36.13         30.30        38.05 o                         
  18   6   4        157.04        118.11        90.25 o                         
 -19   7   4          9.28        -25.09        39.35 o                         
 -17   7   4         15.95         31.85        35.06 o                         
 -15   7   4        192.56        164.52        41.21 o                         
 -13   7   4         71.85         73.35        29.97 o                         
 -11   7   4        184.45        224.09        32.32 o                         
  -9   7   4        758.39        836.84        46.61 o                         
  -7   7   4       2283.60       2262.30        68.25 o                         
  -5   7   4        574.81        562.87        54.87 o                         
  -3   7   4        344.21        322.00        28.79 o                         
  -1   7   4        783.20        736.47        40.32 o                         
   1   7   4        557.61        551.36        37.20 o                         
   3   7   4       2999.21       3199.62        90.65 o                         
   5   7   4        375.94        494.60        42.75 o                         
   7   7   4        247.91        201.10        35.53 o                         
   9   7   4         80.75         85.08        33.34 o                         
  11   7   4         18.53          7.92        25.10 o                         
  13   7   4         41.31          8.66        30.71 o                         
  15   7   4         69.63         62.31        38.21 o                         
  17   7   4          8.80        -36.53        73.23 o                         
 -18   8   4        164.75        107.06        77.57 o                         
 -16   8   4        265.21        235.38        47.09 o                         
 -14   8   4        478.95        495.69        56.76 o                         
 -12   8   4       1109.65       1040.53        66.46 o                         
 -10   8   4       1266.60       1271.10        75.07 o                         
  -8   8   4       1833.14       1889.26        70.79 o                         
  -6   8   4       4051.48       4023.85        98.90 o                         
  -4   8   4       2077.95       2098.67       128.23 o                         
  -2   8   4       4006.02       4111.51       107.68 o                         
   0   8   4       4857.97       4910.53       122.64 o                         
   2   8   4       5207.01       5516.21       132.51 o                         
   4   8   4       3880.50       3776.28       107.17 o                         
   6   8   4       2504.47       2422.57       100.71 o                         
   8   8   4       1286.48       1428.16        86.83 o                         
  10   8   4        586.50        632.60        77.23 o                         
  12   8   4        534.56        531.44        59.48 o                         
  14   8   4        291.28        381.19        80.44 o                         
  16   8   4        180.74        233.06       126.11 o                         
 -17   9   4        202.57         47.37        47.19 o                         
 -15   9   4        241.20        232.44        45.78 o                         
 -13   9   4        860.14        747.79        63.76 o                         
 -11   9   4       2463.45       2325.48        94.13 o                         
  -9   9   4       1081.25       1124.68        74.11 o                         
  -7   9   4       2488.34       2663.26        83.10 o                         
  -5   9   4       5345.59       5580.92       232.71 o                         
  -3   9   4       5808.16       5831.46       190.50 o                         
  -1   9   4       6474.18       6920.72       193.42 o                         
   1   9   4       3940.11       3896.64       111.63 o                         
   3   9   4       5990.79       5724.09       145.80 o                         
   5   9   4       1974.13       1991.79        83.09 o                         
   7   9   4       1167.78       1054.25        79.30 o                         
   9   9   4       1071.91       1009.05        81.81 o                         
  11   9   4        824.38        744.75        76.97 o                         
  13   9   4        531.64        528.07        81.25 o                         
  15   9   4        147.58        143.58        57.44 o                         
 -16  10   4         79.60         29.03        57.89 o                         
 -14  10   4        162.13        192.67        60.35 o                         
 -12  10   4        257.93        259.65        45.69 o                         
 -10  10   4        924.82        951.75        67.38 o                         
  -8  10   4       1076.35       1097.80        68.03 o                         
  -6  10   4        411.64        355.28        78.24 o                         
  -4  10   4       1026.28       1060.81        78.11 o                         
  -2  10   4        373.51        282.77        51.84 o                         
   0  10   4       2415.64       2314.94       110.70 o                         
   2  10   4       1354.27       1455.81       133.45 o                         
   4  10   4        475.97        560.91        63.38 o                         
   6  10   4       1222.92       1350.63       179.58 o                         
   8  10   4        366.44        270.03        53.83 o                         
  10  10   4        232.40        171.97        50.96 o                         
  12  10   4        145.56         98.81        49.47 o                         
  14  10   4        161.19        174.47        58.44 o                         
 -15  11   4         14.18         34.03        56.38 o                         
 -13  11   4          5.43         20.74        44.43 o                         
 -11  11   4         19.46         22.54        33.83 o                         
  -9  11   4         42.81         62.00        34.06 o                         
  -7  11   4         13.24        -25.60        34.72 o                         
  -5  11   4        110.82         78.98        51.21 o                         
  -3  11   4        391.95        341.04        58.02 o                         
  -1  11   4        288.20        350.53        58.89 o                         
   1  11   4        371.82        259.23        69.56 o                         
   3  11   4         93.47         62.39        53.21 o                         
   5  11   4        453.18        453.88        63.81 o                         
   7  11   4         54.36         -6.09        41.80 o                         
   9  11   4         11.28         -2.35        41.69 o                         
  11  11   4         31.49        -12.48        44.89 o                         
  13  11   4          4.92         43.97        51.13 o                         
 -12  12   4         21.63         23.58        78.15 o                         
 -10  12   4        157.55        142.29        62.56 o                         
  -8  12   4        345.14        302.77        73.73 o                         
  -6  12   4        485.66        507.95        87.75 o                         
  -4  12   4        383.38        511.12        85.08 o                         
  -2  12   4        430.15        411.70        80.74 o                         
   0  12   4        386.47        592.03        98.59 o                         
   2  12   4        282.80        327.63        81.74 o                         
   4  12   4        150.40        197.84        75.07 o                         
   6  12   4        469.48        569.18       103.09 o                         
   8  12   4        179.37        256.62        59.97 o                         
  10  12   4        162.99        169.91        87.58 o                         
 -11  13   4        159.51        101.26        63.56 o                         
  -9  13   4        331.70        434.72        93.58 o                         
  -7  13   4        683.50        795.04       109.10 o                         
  -5  13   4        836.01        844.76       112.60 o                         
  -3  13   4        634.65        599.70       100.59 o                         
  -1  13   4        643.83        772.86       111.43 o                         
   1  13   4        873.85        760.01       116.44 o                         
   3  13   4        570.67        693.62       110.93 o                         
   5  13   4        521.12        604.71       109.43 o                         
   7  13   4        412.76        403.86       101.26 o                         
   9  13   4        204.22        288.09        91.75 o                         
  -8  14   4        153.06        206.85        79.07 o                         
  -6  14   4        201.73        178.33        76.57 o                         
  -4  14   4        213.95        148.63        75.23 o                         
  -2  14   4        239.46        206.18        77.90 o                         
   0  14   4        200.81        263.24        82.74 o                         
   2  14   4        155.52        150.80        75.57 o                         
   4  14   4        149.99        262.57        86.24 o                         
   6  14   4        181.22        161.64        82.57 o                         
  -7 -14   5        145.06        154.43        71.40 o                         
  -5 -14   5         62.01         37.97        61.69 o                         
  -3 -14   5         61.19          6.21        76.01 o                         
  -1 -14   5         54.56        -15.52       141.67 o                         
   1 -14   5         93.75         78.61        61.37 o                         
   3 -14   5        131.90        140.79        64.42 o                         
   5 -14   5        132.62        222.20        75.69 o                         
 -10 -13   5         26.92         -0.36        59.69 o                         
  -8 -13   5         52.71          5.60        46.84 o                         
  -6 -13   5         75.53        153.65        64.72 o                         
  -4 -13   5         32.37        -64.94        88.38 o                         
  -2 -13   5         10.92         41.63        56.98 o                         
   0 -13   5         56.07         -6.36        91.69 o                         
   2 -13   5          8.53        -30.02        51.44 o                         
   4 -13   5         27.15         52.30        54.12 o                         
   6 -13   5         21.13         40.19        59.64 o                         
   8 -13   5          5.71         96.94        64.12 o                         
 -13 -12   5        223.44        181.33        89.58 o                         
 -11 -12   5        216.55        333.97        98.09 o                         
  -9 -12   5        576.87        619.08        69.64 o                         
  -7 -12   5        612.09        679.32        83.60 o                         
  -5 -12   5        488.44        539.86        78.62 o                         
  -3 -12   5        283.84        235.05        65.84 o                         
  -1 -12   5        167.43         62.61        56.69 o                         
   1 -12   5        268.56        414.80        71.85 o                         
   3 -12   5        285.85        191.25        63.69 o                         
   5 -12   5        762.58        814.97        89.43 o                         
   7 -12   5        382.91        353.03        70.35 o                         
   9 -12   5        135.91        169.53        81.30 o                         
  11 -12   5        133.39        108.42        62.39 o                         
 -14 -11   5        370.57        384.34       102.42 o                         
 -12 -11   5        396.09        354.20        67.90 o                         
 -10 -11   5       1143.71       1149.60        84.53 o                         
  -8 -11   5       1295.35       1415.41        85.64 o                         
  -6 -11   5       1378.29       1477.54        84.79 o                         
  -4 -11   5       1173.59       1211.37        90.86 o                         
  -2 -11   5        905.09        973.21       111.12 o                         
   0 -11   5       1517.06       1501.32       110.20 o                         
   2 -11   5       1246.65       1348.01        83.03 o                         
   4 -11   5       1690.07       1869.33       112.03 o                         
   6 -11   5       1339.71       1486.28       103.93 o                         
   8 -11   5        778.19        738.02       134.01 o                         
  10 -11   5        378.39        348.73        82.55 o                         
  12 -11   5        193.82         87.12       111.42 o                         
 -15 -10   5        147.46        176.66        77.74 o                         
 -13 -10   5        456.51        483.71        75.09 o                         
 -11 -10   5       1086.97       1146.16        79.12 o                         
  -9 -10   5        758.96        811.78        66.04 o                         
  -7 -10   5       1236.65       1247.61        75.41 o                         
  -5 -10   5        872.09        990.43        60.51 o                         
  -3 -10   5        932.25       1025.17        62.34 o                         
  -1 -10   5        453.59        482.88        48.72 o                         
   1 -10   5        813.37        819.81        58.53 o                         
   3 -10   5       2006.64       2069.32       114.88 o                         
   5 -10   5         43.07         26.62        45.02 o                         
   7 -10   5        600.01        755.57        79.34 o                         
   9 -10   5        493.04        696.28        80.88 o                         
  11 -10   5        229.19        340.30       254.81 o                         
  13 -10   5         61.95        -38.20        67.06 o                         
 -16  -9   5         20.49          1.37        46.09 o                         
 -14  -9   5         23.61         26.44        39.11 o                         
 -12  -9   5         55.29         59.15        37.39 o                         
 -10  -9   5         62.10         14.03        29.71 o                         
  -8  -9   5          7.45         -7.75        26.78 o                         
  -6  -9   5         35.57         56.38        38.67 o                         
  -4  -9   5       1380.36       1476.96        66.62 o                         
  -2  -9   5       1049.02       1001.66        58.16 o                         
   0  -9   5        180.72        213.26        38.39 o                         
   2  -9   5        740.07        682.60        52.04 o                         
   4  -9   5        754.99        727.52        79.63 o                         
   6  -9   5        544.92        654.50        61.74 o                         
   8  -9   5         38.47        109.96        67.24 o                         
  10  -9   5          6.51         97.30       116.27 o                         
  12  -9   5         80.08        100.01        51.09 o                         
  14  -9   5          1.16        -52.38        58.72 o                         
 -17  -8   5         96.05         31.42        43.47 o                         
 -15  -8   5        141.76        138.99        46.00 o                         
 -13  -8   5        603.40        574.32        60.44 o                         
 -11  -8   5        742.07        960.06        67.13 o                         
  -9  -8   5        401.49        458.99        40.43 o                         
  -7  -8   5        440.36        516.86        44.54 o                         
  -5  -8   5       1102.19       1120.16        55.57 o                         
  -3  -8   5       3409.52       3461.24        91.47 o                         
  -1  -8   5       2538.30       2725.30        80.69 o                         
   1  -8   5       1390.27       1346.07        60.05 o                         
   3  -8   5       1095.80       1167.65        79.52 o                         
   5  -8   5        654.28        719.21        51.35 o                         
   7  -8   5        555.55        555.70        56.37 o                         
   9  -8   5        626.27        498.23        94.13 o                         
  11  -8   5        553.44        589.25        69.17 o                         
  13  -8   5        178.11         76.40        66.39 o                         
  15  -8   5         47.83        157.97        76.07 o                         
 -18  -7   5        383.23        359.51        58.81 o                         
 -16  -7   5        491.60        405.27        70.09 o                         
 -14  -7   5       1916.19       2033.25        94.83 o                         
 -12  -7   5       2120.56       2227.57        92.61 o                         
 -10  -7   5       2187.55       2173.57        66.97 o                         
  -8  -7   5       5183.38       5460.28       106.68 o                         
  -6  -7   5       3432.30       3648.27       100.81 o                         
  -4  -7   5       9051.19       9163.49       158.95 o                         
  -2  -7   5       9837.65       9659.45       147.41 o                         
   0  -7   5       7475.12       7562.38       126.18 o                         
   2  -7   5       8784.99       9008.86       134.27 o                         
   4  -7   5       3780.25       3756.83       108.45 o                         
   6  -7   5       3744.46       3878.69        98.11 o                         
   8  -7   5       2671.03       2738.28       124.43 o                         
  10  -7   5       1864.29       1985.31       101.98 o                         
  12  -7   5        914.27       1005.03        79.58 o                         
  14  -7   5        764.69        739.99       114.44 o                         
  16  -7   5        209.12         77.74        69.73 o                         
 -19  -6   5        223.19        227.21        53.75 o                         
 -17  -6   5        874.58        740.52        79.94 o                         
 -15  -6   5       3439.61       3431.09       117.63 o                         
 -13  -6   5       1566.75       1466.13       101.96 o                         
 -11  -6   5       2959.46       2947.23        86.17 o                         
  -9  -6   5       5199.76       5449.62       101.99 o                         
  -7  -6   5       6719.72       6540.00       112.38 o                         
  -5  -6   5       4617.93       4313.59       104.65 o                         
  -3  -6   5       3781.16       3500.53        70.78 o                         
  -1  -6   5       7782.03       7732.41       120.52 o                         
   1  -6   5      12438.03      12606.67       166.26 o                         
   3  -6   5      10782.46      10426.50       124.13 o                         
   5  -6   5       3527.94       3605.50        72.47 o                         
   7  -6   5       2023.30       1979.07        86.12 o                         
   9  -6   5       1787.35       1803.43        89.46 o                         
  11  -6   5       1872.47       1959.72       116.68 o                         
  13  -6   5        621.10        587.50        75.77 o                         
  15  -6   5        340.55        352.82        89.58 o                         
 -20  -5   5         33.54         24.81        55.05 o                         
 -18  -5   5         20.63         49.07        39.10 o                         
 -16  -5   5        763.37        705.57        66.74 o                         
 -14  -5   5         59.87         80.24        42.35 o                         
 -12  -5   5       1293.20       1403.99        90.20 o                         
 -10  -5   5       3646.09       3815.11        93.13 o                         
  -8  -5   5        459.98        555.70        48.98 o                         
  -6  -5   5       1302.36       1223.66        36.60 o                         
  -4  -5   5       2000.93       2311.08        96.04 o                         
  -2  -5   5       4626.29       4721.42        80.70 o                         
   0  -5   5       5456.80       5425.62        98.97 o                         
   2  -5   5        517.79        525.64        25.93 o                         
   4  -5   5        476.54        447.95        25.87 o                         
   8  -5   5         88.40         93.95        24.30 o                         
  10  -5   5       3034.56       2848.90        83.84 o                         
  12  -5   5       3075.09       3006.76       113.37 o                         
  14  -5   5        146.89        112.12        52.13 o                         
  16  -5   5         39.42         59.27        48.95 o                         
  18  -5   5         10.72         62.72        88.91 o                         
 -21  -4   5         33.52         15.85        77.24 o                         
 -19  -4   5         78.57        118.80        43.15 o                         
 -17  -4   5        232.88        285.21        46.95 o                         
 -15  -4   5        280.55        324.09        45.32 o                         
 -13  -4   5       1373.49       1203.34        56.79 o                         
 -11  -4   5        185.33        142.29        26.39 o                         
  -9  -4   5        983.12        975.60        37.24 o                         
  -7  -4   5       3016.83       3040.11        61.29 o                         
  -5  -4   5       9496.45      10251.80       160.46 o                         
  -3  -4   5       3067.42       3281.80        62.53 o                         
  -1  -4   5       8659.41       9494.53       148.35 o                         
   1  -4   5       2980.48       2646.21        65.09 o                         
   3  -4   5       4185.46       4219.96        77.31 o                         
   5  -4   5       4026.54       3955.65        59.32 o                         
   7  -4   5        263.50        270.67        19.13 o                         
   9  -4   5        198.08        144.72        19.57 o                         
  11  -4   5        246.95        270.11        36.00 o                         
  13  -4   5         97.93        119.78        74.15 o                         
  15  -4   5         92.31         99.26        46.52 o                         
  17  -4   5         67.29         77.57        53.74 o                         
  19  -4   5         23.95         21.19        87.08 o                         
 -20  -3   5        432.02        326.02        54.25 o                         
 -18  -3   5        591.43        571.10        58.53 o                         
 -16  -3   5       1280.40       1182.78        70.00 o                         
 -14  -3   5       1585.53       1628.13        83.79 o                         
 -12  -3   5       3678.36       3567.07        89.72 o                         
 -10  -3   5       6049.97       5710.45       155.99 o                         
  -8  -3   5       6517.33       6527.90       102.28 o                         
  -6  -3   5      21041.78      20863.72       294.66 o                         
  -4  -3   5      10679.04      10690.23       211.73 o                         
  -2  -3   5      22262.16      24767.26       701.63 o                         
   0  -3   5      18154.79      18393.11       260.93 o                         
   2  -3   5      18106.47      17505.06       299.74 o                         
   4  -3   5      13612.48      13937.09       212.65 o                         
   6  -3   5       5514.42       5505.45        84.93 o                         
   8  -3   5       2793.56       2776.37        54.01 o                         
  10  -3   5       1934.65       1939.93        54.96 o                         
  12  -3   5       2552.36       2661.54        94.15 o                         
  14  -3   5        777.90        807.53       151.97 o                         
  16  -3   5        578.10        517.29       166.65 o                         
  18  -3   5        227.91        281.25        99.92 o                         
 -21  -2   5        437.83        381.49        94.33 o                         
 -19  -2   5        892.59        926.57        70.14 o                         
 -17  -2   5       1199.99       1352.80        75.60 o                         
 -15  -2   5       2820.66       3010.69        99.90 o                         
 -13  -2   5       4257.96       4409.16       102.86 o                         
 -11  -2   5      10108.94      10122.09       153.83 o                         
  -9  -2   5      14743.62      14746.58       230.35 o                         
  -7  -2   5      14431.49      14291.60       184.66 o                         
  -5  -2   5      12068.04      11506.57       259.95 o                         
  -1  -2   5      35009.82      35704.75       983.55 o                         
   1  -2   5      22119.64      21451.84       301.53 o                         
   3  -2   5      17733.99      17551.29       286.83 o                         
   5  -2   5      10132.84      10372.53       170.90 o                         
   7  -2   5      11315.79      11055.65       146.06 o                         
   9  -2   5       3988.66       3662.04        69.00 o                         
  11  -2   5       3458.36       3399.59        78.02 o                         
  13  -2   5       2260.70       2288.70       118.58 o                         
  15  -2   5       1187.74       1165.00        90.77 o                         
  17  -2   5        719.51        871.69        88.27 o                         
  19  -2   5        308.75        243.88       100.92 o                         
 -22  -1   5         72.05         61.48        52.71 o                         
 -20  -1   5        292.16        212.22        47.05 o                         
 -18  -1   5        658.35        600.16        68.50 o                         
 -16  -1   5       1404.20       1310.62       106.33 o                         
 -14  -1   5       1806.17       1820.12       123.69 o                         
 -12  -1   5       5430.52       5454.55        96.67 o                         
 -10  -1   5       7000.94       6790.38       112.65 o                         
  -8  -1   5       2910.05       2800.62        50.97 o                         
  -6  -1   5       7651.23       7756.93       146.52 o                         
  -4  -1   5      15356.58      15703.54       490.44 o                         
   2  -1   5      28102.09      28109.37       584.30 o                         
   4  -1   5      14768.86      15132.81       256.15 o                         
   6  -1   5      10484.20      10640.00       157.11 o                         
   8  -1   5       7817.26       7645.09       102.51 o                         
  10  -1   5       1444.54       1439.63        43.82 o                         
  12  -1   5       1318.53       1447.97       114.53 o                         
  14  -1   5        286.94        324.57        85.47 o                         
  16  -1   5        584.45        640.37        80.26 o                         
  18  -1   5        235.28        229.34        60.57 o                         
  20  -1   5         41.85        -81.74        74.90 o                         
 -21   0   5         24.77        -30.10        69.31 o                         
 -19   0   5         27.51         63.90        35.36 o                         
 -17   0   5         61.26         79.18        32.43 o                         
 -15   0   5          1.92          4.04        21.46 o                         
 -13   0   5          2.94          3.05        24.97 o                         
 -11   0   5         54.22         37.11        15.89 o                         
  -9   0   5        296.65        445.72        32.49 o                         
  -7   0   5       6126.00       6556.54       111.62 o                         
  -5   0   5       5214.57       5102.89       199.34 o                         
  -3   0   5      45745.89      45387.40      1288.48 o                         
   1   0   5       7465.10       6894.88       138.15 o                         
   3   0   5      39743.97      40081.11       555.84 o                         
   5   0   5       2142.36       2350.69        56.41 o                         
   7   0   5       8800.12       9122.34       140.94 o                         
   9   0   5          1.55         21.76        15.11 o                         
  11   0   5         62.64         43.86        20.16 o                         
  13   0   5         37.82         56.26        29.29 o                         
  15   0   5        185.40        121.54        37.19 o                         
  17   0   5         11.53         37.17        35.90 o                         
  19   0   5         12.46         89.75        85.58 o                         
 -22   1   5         75.95         38.37        58.55 o                         
 -20   1   5        310.97        237.78        46.89 o                         
 -18   1   5        656.04        583.39        65.95 o                         
 -16   1   5       1442.57       1530.63       106.61 o                         
 -14   1   5       1764.80       1734.53        63.64 o                         
 -12   1   5       5570.74       5471.88       111.60 o                         
 -10   1   5       7419.08       7259.32       109.09 o                         
  -8   1   5       3332.18       3086.15        47.20 o                         
  -6   1   5       7849.04       8340.42       157.51 o                         
  -4   1   5      13951.37      14858.11       460.08 o                         
  -2   1   5      38649.34      39945.71      1127.01 o                         
   0   1   5       4438.08       5071.80       112.12 o                         
   2   1   5      27999.90      28349.30       447.84 o                         
   4   1   5      14829.51      14772.53       257.74 o                         
   6   1   5      10894.07      11044.04       159.02 o                         
   8   1   5       7761.55       7734.71       116.90 o                         
  10   1   5       1434.08       1388.99        46.52 o                         
  12   1   5       1235.95       1368.36        70.26 o                         
  14   1   5        279.17        398.96        68.20 o                         
  16   1   5        605.01        632.05        62.04 o                         
  18   1   5        247.55        233.10        60.01 o                         
  20   1   5         51.67         83.91        85.41 o                         
 -21   2   5        452.48        465.10        66.84 o                         
 -19   2   5        886.22        919.17        67.83 o                         
 -17   2   5       1176.82       1064.52        67.63 o                         
 -15   2   5       2765.73       2893.20        85.00 o                         
 -13   2   5       4259.20       4344.18       100.60 o                         
 -11   2   5      10396.29      10345.27       173.78 o                         
  -9   2   5      15272.26      15405.17       185.33 o                         
  -7   2   5      14789.71      14563.69       191.57 o                         
  -5   2   5      12023.94      11610.73       211.08 o                         
  -3   2   5       8818.85       8734.25       156.00 o                         
  -1   2   5      33591.73      34854.68       579.18 o                         
   1   2   5      21792.43      20742.06       408.15 o                         
   3   2   5      17003.25      17133.45       251.94 o                         
   5   2   5      10840.59      10893.96       154.89 o                         
   7   2   5      11847.07      11624.98       145.50 o                         
   9   2   5       4066.59       3842.15       127.14 o                         
  11   2   5       3321.45       3186.00        79.95 o                         
  13   2   5       2156.74       2282.50        91.77 o                         
  15   2   5       1240.85       1298.29       104.30 o                         
  17   2   5        729.14        645.90        66.95 o                         
  19   2   5        313.07        186.54        65.39 o                         
 -20   3   5        432.60        416.35        74.07 o                         
 -18   3   5        580.69        566.09        56.00 o                         
 -16   3   5       1223.30       1121.87       104.20 o                         
 -14   3   5       1598.98       1703.86        81.33 o                         
 -12   3   5       3846.28       3833.60        89.98 o                         
 -10   3   5       6209.52       5848.25        96.63 o                         
  -8   3   5       6753.93       6502.69        92.05 o                         
  -6   3   5      20354.93      20360.91       235.27 o                         
  -4   3   5       9940.37       9840.85       230.63 o                         
  -2   3   5      22403.83      24484.22       300.05 o                         
   0   3   5      17968.39      18123.22       295.12 o                         
   2   3   5      18230.87      17952.16       362.22 o                         
   4   3   5      13752.43      13467.00       327.90 o                         
   6   3   5       5798.34       5816.03        86.26 o                         
   8   3   5       2794.47       2821.75        62.35 o                         
  10   3   5       1860.21       1785.28        58.62 o                         
  12   3   5       2530.32       2657.99        95.53 o                         
  14   3   5        774.86        892.39        66.46 o                         
  16   3   5        564.69        603.45        80.42 o                         
  18   3   5        231.99        223.03        48.63 o                         
 -21   4   5         29.47        -32.81        45.88 o                         
 -19   4   5         81.43         32.03        35.70 o                         
 -17   4   5        253.15        227.45        42.38 o                         
 -15   4   5        287.10        290.71        40.59 o                         
 -13   4   5       1489.89       1368.30        91.33 o                         
 -11   4   5        237.83        190.68        25.76 o                         
  -9   4   5        906.97        937.20        41.62 o                         
  -7   4   5       3026.18       3018.65        54.15 o                         
  -5   4   5       9410.57      10309.93       142.14 o                         
  -3   4   5       2832.73       3079.24        56.50 o                         
  -1   4   5       8344.67       8973.92       163.71 o                         
   1   4   5       2909.90       2763.80       104.43 o                         
   3   4   5       4255.73       4470.96       106.31 o                         
   5   4   5       4164.23       4124.73        68.63 o                         
   7   4   5        289.57        315.15        23.17 o                         
   9   4   5        191.77        167.49        32.98 o                         
  11   4   5        210.88        222.46        46.02 o                         
  13   4   5         78.14         73.41        37.16 o                         
  15   4   5         92.91         78.81        43.39 o                         
  17   4   5         69.26         34.32        37.78 o                         
  19   4   5         25.02        -15.35        79.40 o                         
 -20   5   5         35.65         66.63        46.00 o                         
 -18   5   5         12.54         -5.00        32.08 o                         
 -16   5   5        793.27        632.33        87.55 o                         
 -14   5   5         56.67         53.69        27.70 o                         
 -12   5   5       1293.73       1233.76        53.77 o                         
 -10   5   5       3735.44       3787.17        89.58 o                         
  -8   5   5        551.00        561.37        30.74 o                         
  -6   5   5       1324.53       1220.88        38.41 o                         
  -4   5   5       1771.21       1887.35        86.29 o                         
  -2   5   5       4754.96       4828.81        89.57 o                         
   0   5   5       5540.99       5251.78       112.94 o                         
   2   5   5        396.94        409.79        28.18 o                         
   4   5   5        452.77        422.85        30.17 o                         
   6   5   5        814.46        794.52        34.31 o                         
   8   5   5         66.18         49.80        21.33 o                         
  10   5   5       3041.00       2944.76        86.34 o                         
  12   5   5       3106.94       3054.23       108.27 o                         
  14   5   5        134.77         95.25        36.80 o                         
  16   5   5         34.15         39.81        37.92 o                         
  18   5   5          9.11         44.23        48.96 o                         
 -19   6   5        225.85        227.43        53.73 o                         
 -17   6   5        870.09        764.92        62.56 o                         
 -15   6   5       3385.45       3060.64       107.31 o                         
 -13   6   5       1686.11       1725.78        88.61 o                         
 -11   6   5       3013.45       2880.91        81.67 o                         
  -9   6   5       5210.45       5383.56       113.91 o                         
  -7   6   5       6892.47       6413.83       146.95 o                         
  -5   6   5       4715.18       4430.51        84.11 o                         
  -3   6   5       3528.59       3375.99        75.86 o                         
  -1   6   5       7554.05       7695.96       200.01 o                         
   1   6   5      12654.09      12832.37       251.02 o                         
   3   6   5      11001.45      10635.22       175.75 o                         
   5   6   5       3620.47       3545.12        96.71 o                         
   7   6   5       1896.44       1837.14        71.95 o                         
   9   6   5       1866.12       1876.54        69.01 o                         
  11   6   5       1861.48       1861.06        98.87 o                         
  13   6   5        601.58        576.02        58.77 o                         
  15   6   5        353.55        261.77        57.87 o                         
  17   6   5        145.31        123.02        54.32 o                         
 -18   7   5        392.46        333.34       139.37 o                         
 -16   7   5        470.38        430.83       110.55 o                         
 -14   7   5       1879.33       1803.99        96.88 o                         
 -12   7   5       2069.72       2055.62        78.85 o                         
 -10   7   5       2152.68       2208.79        71.65 o                         
  -8   7   5       5357.29       5392.58       115.83 o                         
  -6   7   5       3505.70       3434.39        84.25 o                         
  -4   7   5       9089.26       9200.49       161.70 o                         
  -2   7   5       9530.89       9197.37       161.51 o                         
   0   7   5       7383.67       7627.38       139.59 o                         
   2   7   5       8839.90       9209.87       234.49 o                         
   4   7   5       3806.48       4026.36       105.47 o                         
   6   7   5       3686.72       3610.75       105.28 o                         
   8   7   5       2669.44       2669.27        93.74 o                         
  10   7   5       1869.11       1925.51        84.21 o                         
  12   7   5        892.00        863.97        67.98 o                         
  14   7   5        777.66        748.19        69.56 o                         
  16   7   5        201.84        215.28        59.34 o                         
 -17   8   5        103.42        107.81       119.19 o                         
 -15   8   5        143.44        132.48        38.11 o                         
 -13   8   5        623.37        593.85        55.31 o                         
 -11   8   5        710.77        725.78        49.84 o                         
  -9   8   5        444.57        476.66        40.55 o                         
  -7   8   5        451.54        496.89        38.63 o                         
  -5   8   5       1117.64        999.15        53.97 o                         
  -3   8   5       3464.36       3454.85       115.94 o                         
  -1   8   5       2526.19       2702.46       102.28 o                         
   1   8   5       1429.11       1352.59        62.08 o                         
   3   8   5       1010.34       1108.42        59.16 o                         
   5   8   5        635.34        641.58        51.16 o                         
   7   8   5        582.01        502.95        50.20 o                         
   9   8   5        634.05        637.71        77.24 o                         
  11   8   5        539.14        492.62        56.18 o                         
  13   8   5        175.30        101.60        44.86 o                         
  15   8   5         50.05         18.56        69.81 o                         
 -16   9   5         21.95         50.75        42.65 o                         
 -14   9   5         24.86         21.28        44.85 o                         
 -12   9   5         57.32         32.24        32.17 o                         
 -10   9   5         65.67         60.67        29.65 o                         
  -8   9   5         11.28        -11.74        21.45 o                         
  -6   9   5         35.47         54.95        27.74 o                         
  -4   9   5       1332.34       1323.67        79.41 o                         
  -2   9   5       1007.51       1149.94       114.35 o                         
   0   9   5        166.82         63.94        54.22 o                         
   2   9   5        772.83        630.83        64.00 o                         
   4   9   5        760.37        642.51        91.33 o                         
   6   9   5        537.90        483.99        74.98 o                         
   8   9   5         42.50         68.15        41.28 o                         
  10   9   5          7.14         18.27        38.01 o                         
  12   9   5         85.25        110.94        46.89 o                         
  14   9   5          0.73        -34.51        46.79 o                         
 -15  10   5        144.75        131.94        48.79 o                         
 -13  10   5        464.61        392.32        53.30 o                         
 -11  10   5       1108.90       1092.16       142.49 o                         
  -9  10   5        795.82        865.45        62.71 o                         
  -7  10   5       1190.92       1185.45       130.79 o                         
  -5  10   5        797.36        742.89       143.46 o                         
  -3  10   5        851.93        916.41       124.69 o                         
  -1  10   5        500.69        516.71       111.18 o                         
   1  10   5        880.43        746.62       105.43 o                         
   3  10   5       1926.90       2045.60       126.78 o                         
   5  10   5         24.99         -6.17        40.54 o                         
   7  10   5        537.24        438.39        83.41 o                         
   9  10   5        480.11        569.84        97.42 o                         
  11  10   5        249.91        164.98        73.07 o                         
  13  10   5         64.39         66.21        71.73 o                         
 -14  11   5        381.06        380.06        63.21 o                         
 -12  11   5        404.10        446.98        56.15 o                         
 -10  11   5       1153.24       1299.23        78.06 o                         
  -8  11   5       1222.06       1314.94       124.44 o                         
  -6  11   5       1228.46       1091.77        83.42 o                         
  -4  11   5       1220.32       1252.04        87.68 o                         
  -2  11   5        982.47       1023.93       161.14 o                         
   0  11   5       1623.33       1714.66       143.04 o                         
   2  11   5       1247.72       1121.17       313.70 o                         
   4  11   5       1769.60       1943.40       151.47 o                         
   6  11   5       1383.67       1469.65       138.29 o                         
   8  11   5        735.89        850.76       115.10 o                         
  10  11   5        394.33        237.38        77.24 o                         
  12  11   5        173.81         95.59        70.40 o                         
 -13  12   5        223.38        317.12        79.07 o                         
 -11  12   5        214.06        154.69        45.11 o                         
  -9  12   5        586.85        523.76        70.66 o                         
  -7  12   5        610.12        526.21        70.02 o                         
  -5  12   5        469.65        417.72        99.67 o                         
  -3  12   5        302.06        271.62       108.10 o                         
  -1  12   5        157.92        150.97        60.55 o                         
   1  12   5        273.08        253.56        73.07 o                         
   3  12   5        292.87        342.31        78.74 o                         
   5  12   5        725.84        692.45       110.27 o                         
   7  12   5        374.55        284.42        83.07 o                         
   9  12   5        149.49         81.57        69.90 o                         
  11  12   5        121.18         30.03        69.56 o                         
 -10  13   5         25.85         23.69        56.88 o                         
  -8  13   5         52.01         15.51        54.38 o                         
  -6  13   5         76.01         28.36        57.22 o                         
  -4  13   5         36.42        140.96        64.56 o                         
  -2  13   5         10.63        -43.54        48.21 o                         
   0  13   5         52.98         87.58        61.22 o                         
   2  13   5          6.40        -45.37        50.71 o                         
   4  13   5         26.68        -40.54        58.72 o                         
   6  13   5         19.06        -54.88        60.72 o                         
   8  13   5          7.72         16.51        65.89 o                         
  -7  14   5        155.14         98.59        67.23 o                         
  -5  14   5         65.85         80.74        61.89 o                         
  -3  14   5         56.81         24.36        58.72 o                         
  -1  14   5         59.95         -7.84        60.05 o                         
   1  14   5         97.57         41.87        65.73 o                         
   3  14   5        137.66        191.17        81.41 o                         
   5  14   5        139.71        128.78        80.57 o                         
  -6 -14   6        170.29        188.50        68.37 o                         
  -4 -14   6        221.89        221.16        69.96 o                         
  -2 -14   6        270.34        199.42       102.76 o                         
   0 -14   6        185.57        183.24        68.82 o                         
   2 -14   6         84.70         63.83        58.88 o                         
   4 -14   6        126.07        123.64        84.88 o                         
  -9 -13   6        233.30        158.38        55.84 o                         
  -7 -13   6        502.10        418.50        76.03 o                         
  -5 -13   6        413.04        347.90        74.03 o                         
  -3 -13   6        457.38        569.86       133.05 o                         
  -1 -13   6        708.28        764.52        89.65 o                         
   1 -13   6        709.37        777.46        90.35 o                         
   3 -13   6        496.70        561.26        82.53 o                         
   5 -13   6        343.33        367.10        80.85 o                         
   7 -13   6        286.05        164.79        91.66 o                         
 -12 -12   6        116.76         77.29        55.67 o                         
 -10 -12   6        113.74        144.14        50.46 o                         
  -8 -12   6        194.55        126.04        47.11 o                         
  -6 -12   6        272.26        237.12        70.20 o                         
  -4 -12   6        195.20        158.00        58.46 o                         
  -2 -12   6        332.23        315.71        67.53 o                         
   0 -12   6        343.89        337.57        67.15 o                         
   2 -12   6        233.42        308.32       108.29 o                         
   4 -12   6        399.46        415.32       121.68 o                         
   6 -12   6        263.49        248.60        66.42 o                         
   8 -12   6        136.83        167.51        61.67 o                         
  10 -12   6         80.76         45.76        94.87 o                         
 -13 -11   6         56.60         56.70        52.37 o                         
 -11 -11   6         19.90         56.94        39.83 o                         
  -9 -11   6         65.21         96.30        39.05 o                         
  -7 -11   6         40.11         25.82        40.50 o                         
  -5 -11   6         62.59         32.73        40.21 o                         
  -3 -11   6         34.21        120.10        50.13 o                         
  -1 -11   6         88.12        109.54        57.31 o                         
   1 -11   6         85.82        129.33        53.63 o                         
   3 -11   6         40.28         30.20        68.65 o                         
   5 -11   6        224.41        152.98        56.44 o                         
   7 -11   6         32.22        103.44        49.90 o                         
   9 -11   6          4.17         42.18        52.79 o                         
  11 -11   6          3.34         -9.99        86.07 o                         
 -16 -10   6         96.58         86.41        73.23 o                         
 -14 -10   6        374.09        454.96        62.61 o                         
 -12 -10   6        486.54        434.52        59.04 o                         
 -10 -10   6        804.17        872.88        73.88 o                         
  -8 -10   6       1024.33       1005.22        61.84 o                         
  -6 -10   6        946.75        923.89        66.74 o                         
  -4 -10   6       1090.68       1156.42        62.57 o                         
  -2 -10   6       1274.70       1462.99        69.14 o                         
   0 -10   6       2239.60       2371.63       129.78 o                         
   2 -10   6        590.57        611.54        61.10 o                         
   4 -10   6       1335.66       1233.39        82.17 o                         
   6 -10   6        661.61        720.87        81.02 o                         
   8 -10   6        184.92        186.92        78.15 o                         
  10 -10   6        400.63        304.85        66.54 o                         
  12 -10   6         83.31        129.35        57.44 o                         
  14 -10   6         81.89        -10.68        69.40 o                         
 -17  -9   6        159.83        194.40        69.48 o                         
 -15  -9   6        382.41        396.59        57.22 o                         
 -13  -9   6        937.31        964.76       143.18 o                         
 -11  -9   6       1530.67       1516.13        91.48 o                         
  -9  -9   6       1103.72       1080.32        72.42 o                         
  -7  -9   6       1490.63       1559.08        75.33 o                         
  -5  -9   6       1883.35       1905.69        73.40 o                         
  -3  -9   6       5499.78       5289.52       122.54 o                         
  -1  -9   6       7302.25       7630.96       153.27 o                         
   1  -9   6       4866.61       4780.98       117.95 o                         
   3  -9   6       2281.18       2239.90        81.49 o                         
   5  -9   6        542.55        576.12        58.55 o                         
   7  -9   6       1610.24       1631.38        86.41 o                         
   9  -9   6       1317.75       1478.08       139.97 o                         
  11  -9   6        759.70        687.92       167.98 o                         
  13  -9   6        181.87        236.38        87.41 o                         
  15  -9   6        119.85        163.98        82.24 o                         
 -18  -8   6        298.08        291.35       106.93 o                         
 -16  -8   6        365.03        321.59        55.13 o                         
 -14  -8   6        508.92        527.56        58.67 o                         
 -12  -8   6       1083.28       1174.70        74.02 o                         
 -10  -8   6        974.23       1000.53        56.36 o                         
  -8  -8   6       1740.62       1950.53        65.26 o                         
  -6  -8   6       2438.44       2552.22        78.24 o                         
  -4  -8   6       3217.67       3143.48        86.12 o                         
  -2  -8   6       6009.89       6329.28       129.68 o                         
   0  -8   6       3088.01       3160.75       104.27 o                         
   2  -8   6       3098.25       3059.68        86.86 o                         
   4  -8   6       2047.55       2230.54        76.46 o                         
   6  -8   6       1458.23       1649.29        70.03 o                         
   8  -8   6       1122.80       1064.22        97.84 o                         
  10  -8   6        680.09        679.54        71.54 o                         
  12  -8   6        607.40        686.92        74.57 o                         
  14  -8   6        122.85         89.91        69.90 o                         
  16  -8   6         97.97        151.47        83.41 o                         
 -19  -7   6         56.90         63.17        51.80 o                         
 -17  -7   6        105.82        104.41        42.33 o                         
 -15  -7   6        111.61        134.35        42.45 o                         
 -13  -7   6          5.24         38.83        33.75 o                         
 -11  -7   6         25.04          4.95        28.00 o                         
  -9  -7   6        339.47        381.30        34.22 o                         
  -7  -7   6       2120.60       2200.63        63.63 o                         
  -5  -7   6        870.22       1005.99        63.43 o                         
  -3  -7   6        202.91        209.24        29.89 o                         
  -1  -7   6        430.95        436.65        46.00 o                         
   1  -7   6       1036.59       1048.27        49.85 o                         
   3  -7   6       1637.12       1804.91        78.84 o                         
   5  -7   6        265.06        306.82        37.65 o                         
   7  -7   6        657.24        645.90        57.80 o                         
   9  -7   6        124.61        105.58        39.36 o                         
  11  -7   6         51.83         61.71        44.39 o                         
  13  -7   6         76.44        157.81        71.06 o                         
  15  -7   6          9.56         24.69        59.72 o                         
  17  -7   6         16.23        -40.70        66.06 o                         
 -20  -6   6         78.89         38.64        55.19 o                         
 -18  -6   6        247.12        293.40        52.77 o                         
 -16  -6   6        191.23        174.73        42.65 o                         
 -14  -6   6       1995.91       2069.59        91.55 o                         
 -12  -6   6       2003.79       1876.23        81.49 o                         
 -10  -6   6        346.90        366.52        42.38 o                         
  -8  -6   6        360.24        364.84        30.34 o                         
  -6  -6   6        263.72        255.77        25.84 o                         
  -4  -6   6       3012.18       2945.74        63.99 o                         
  -2  -6   6       1224.12       1233.29        41.22 o                         
   0  -6   6       2027.80       2060.61        53.62 o                         
   2  -6   6        522.61        579.77        29.71 o                         
   4  -6   6        838.08        855.22        60.97 o                         
   6  -6   6       1673.33       1547.10       102.26 o                         
   8  -6   6       2025.34       2104.90        88.13 o                         
  10  -6   6        570.81        610.28        55.85 o                         
  12  -6   6        334.45        341.69        68.51 o                         
  14  -6   6        143.12        -48.38        49.71 o                         
  16  -6   6         44.66         88.41        66.23 o                         
  18  -6   6         50.89        101.42        74.40 o                         
 -19  -5   6        450.89        523.52        81.44 o                         
 -17  -5   6       1694.94       1749.56        87.10 o                         
 -15  -5   6       2964.11       2800.79       100.70 o                         
 -13  -5   6       1662.07       1690.78        94.08 o                         
 -11  -5   6       2461.11       2588.37        89.30 o                         
  -9  -5   6       1765.32       1911.55        53.30 o                         
  -7  -5   6       5715.29       5732.61        86.85 o                         
  -5  -5   6       7068.64       6739.68       108.19 o                         
  -3  -5   6       5562.08       5638.34        89.31 o                         
  -1  -5   6      20215.46      20290.88       251.31 o                         
   1  -5   6       8191.91       7872.08        99.96 o                         
   3  -5   6       2719.32       2556.60        54.70 o                         
   5  -5   6       3063.28       3082.42        52.89 o                         
   7  -5   6       3622.64       3689.56       118.80 o                         
   9  -5   6       3729.28       3684.01        95.03 o                         
  11  -5   6       2804.52       2736.86       127.93 o                         
  13  -5   6        743.53        866.44       108.93 o                         
  15  -5   6        402.78        379.17        88.58 o                         
  17  -5   6        158.85        121.78        72.73 o                         
 -20  -4   6        443.00        437.65        68.89 o                         
 -18  -4   6        830.55        958.58        69.61 o                         
 -16  -4   6       1639.45       1802.94       132.50 o                         
 -14  -4   6       1411.00       1442.72        71.00 o                         
 -12  -4   6       4713.99       4711.43       106.04 o                         
 -10  -4   6       6720.78       6955.68       132.02 o                         
  -8  -4   6       8506.00       8302.37       123.30 o                         
  -6  -4   6      11646.74      11410.08       156.01 o                         
  -4  -4   6      13520.31      13223.00       189.62 o                         
  -2  -4   6      22267.77      21285.97       240.00 o                         
   0  -4   6      16578.46      16544.89       190.79 o                         
   2  -4   6       9993.71      10007.52       129.18 o                         
   4  -4   6       2307.05       2277.97        54.50 o                         
   6  -4   6       2667.92       2705.19        51.10 o                         
   8  -4   6       3370.50       3571.65        73.67 o                         
  10  -4   6       5067.84       5154.63       114.43 o                         
  12  -4   6       4546.48       4336.18       138.38 o                         
  14  -4   6       1212.63       1053.27       117.77 o                         
  16  -4   6        429.72        314.11        85.41 o                         
  18  -4   6        195.12        272.74        86.08 o                         
 -21  -3   6         94.73         83.06        62.31 o                         
 -19  -3   6        247.88        213.97        53.46 o                         
 -17  -3   6        201.64        177.81        55.56 o                         
 -15  -3   6       1022.62       1074.08        63.12 o                         
 -13  -3   6       3359.42       3599.01        89.99 o                         
 -11  -3   6       1307.45       1352.70        50.19 o                         
  -9  -3   6       1911.91       2018.25        53.72 o                         
  -7  -3   6       1426.79       1310.82        38.50 o                         
  -5  -3   6       5649.22       5051.15       109.59 o                         
  -3  -3   6      16978.76      17200.21       512.79 o                         
  -1  -3   6       4134.54       4105.17       129.45 o                         
   1  -3   6       3836.19       4123.74        73.67 o                         
   3  -3   6       2327.67       2038.31        50.42 o                         
   5  -3   6         32.31         39.85        11.11 o                         
   7  -3   6       1368.01       1303.91        35.71 o                         
   9  -3   6       1771.08       1730.54        50.50 o                         
  11  -3   6        576.60        636.95        48.50 o                         
  13  -3   6       1189.13       1260.13       121.61 o                         
  15  -3   6        306.08        349.48        83.57 o                         
  17  -3   6         96.47        161.14        71.90 o                         
  19  -3   6         66.55        194.34        79.90 o                         
 -20  -2   6         21.42         -9.65        35.37 o                         
 -18  -2   6         48.78         63.71        35.25 o                         
 -16  -2   6         24.13         13.15        28.97 o                         
 -14  -2   6        247.71        197.32        29.18 o                         
 -12  -2   6        222.27        225.45        27.57 o                         
 -10  -2   6        657.04        638.34        26.25 o                         
  -8  -2   6        709.80        775.00        50.02 o                         
  -6  -2   6        971.89        990.10        56.79 o                         
  -4  -2   6       1566.30       1814.46       109.43 o                         
   0  -2   6       2082.09       2134.69        45.65 o                         
   2  -2   6       3924.15       4487.22        90.03 o                         
   4  -2   6       1228.11       1112.05        30.22 o                         
   6  -2   6       1093.23       1119.38        30.52 o                         
   8  -2   6        247.42        271.36        20.73 o                         
  10  -2   6        310.80        328.06        28.18 o                         
  12  -2   6        211.26        181.58        33.20 o                         
  14  -2   6          1.76         38.20        51.38 o                         
  16  -2   6          7.88        -42.54        46.88 o                         
  18  -2   6         16.14         -4.34        57.38 o                         
 -21  -1   6        319.53        305.07       118.86 o                         
 -19  -1   6        546.25        536.26        55.77 o                         
 -17  -1   6        891.94       1003.63        63.35 o                         
 -15  -1   6       1641.20       1585.25        71.08 o                         
 -13  -1   6       1194.34       1226.61        50.12 o                         
 -11  -1   6       5786.20       5600.52        91.69 o                         
  -9  -1   6       8647.84       8655.63       193.58 o                         
  -7  -1   6      15853.10      15579.45       233.82 o                         
  -5  -1   6      20961.31      21882.23       673.10 o                         
  -3  -1   6      57054.61      60423.85      1713.03 o                         
   1  -1   6       5007.39       5190.53        83.83 o                         
   3  -1   6      11954.63      12552.06       209.78 o                         
   5  -1   6       1140.15       1165.78        39.75 o                         
   7  -1   6       1708.21       1529.96        38.74 o                         
   9  -1   6       1441.23       1481.14        43.25 o                         
  11  -1   6       1986.93       1980.74        57.56 o                         
  13  -1   6        583.58        684.28        56.42 o                         
  15  -1   6        473.93        538.90       136.12 o                         
  17  -1   6        305.75        430.22        94.92 o                         
  19  -1   6        310.43        217.86        85.58 o                         
 -22   0   6        205.99        219.28        72.56 o                         
 -20   0   6        673.56        645.59        77.93 o                         
 -18   0   6        896.66        936.81        64.10 o                         
 -16   0   6       3405.86       3522.40       106.76 o                         
 -14   0   6       3663.56       3667.76        90.56 o                         
 -12   0   6       6988.90       6524.18       104.55 o                         
 -10   0   6       6684.11       6374.32       141.43 o                         
  -8   0   6      14298.44      14413.19       222.61 o                         
  -6   0   6      42873.95      42857.81      1248.62 o                         
  -4   0   6      33445.49      33569.34       979.04 o                         
  -2   0   6     112368.51     122148.18      3379.85 o                         
   2   0   6      12019.89      12163.85       297.93 o                         
   4   0   6       2726.95       2603.73        58.92 o                         
   6   0   6      16114.17      15321.60       180.87 o                         
   8   0   6      17606.19      18284.64       218.11 o                         
  10   0   6       1896.30       2081.08        61.34 o                         
  12   0   6       1377.49       1343.32        70.10 o                         
  14   0   6        689.90        673.80        58.90 o                         
  16   0   6        911.06       1014.35        94.82 o                         
  18   0   6        362.61        483.27       101.59 o                         
 -21   1   6        320.58        345.35       103.76 o                         
 -19   1   6        519.74        373.64        46.98 o                         
 -17   1   6        886.67        845.33       127.49 o                         
 -15   1   6       1654.76       1804.46       104.81 o                         
 -13   1   6       1248.86       1170.45        55.28 o                         
 -11   1   6       6055.32       5930.10        91.82 o                         
  -9   1   6       8792.87       8938.15       153.69 o                         
  -7   1   6      15997.78      15754.09       235.55 o                         
  -5   1   6      21817.16      22274.24       675.77 o                         
  -3   1   6      55491.82      58480.60      1644.64 o                         
  -1   1   6      12292.57      12332.19       370.33 o                         
   1   1   6       4226.93       4504.53       165.15 o                         
   3   1   6      10917.38      11291.51       203.22 o                         
   5   1   6       1523.48       1508.15        45.93 o                         
   7   1   6       1534.44       1452.44        41.69 o                         
   9   1   6       1538.47       1561.10        46.46 o                         
  11   1   6       1947.00       1894.07        61.37 o                         
  13   1   6        617.80        677.53        57.39 o                         
  15   1   6        526.72        443.42        53.81 o                         
  17   1   6        312.32        328.60        53.43 o                         
  19   1   6        319.49        254.37        64.58 o                         
 -20   2   6         19.44         10.74        41.52 o                         
 -18   2   6         44.15         24.31        31.07 o                         
 -16   2   6         18.71         17.14        26.38 o                         
 -14   2   6        269.75        295.30        31.61 o                         
 -12   2   6        239.31        224.28        24.77 o                         
 -10   2   6        662.04        657.47        26.69 o                         
  -8   2   6        667.24        645.40        31.23 o                         
  -6   2   6        897.15        897.30        29.81 o                         
  -4   2   6       1632.50       1581.75        90.75 o                         
  -2   2   6        177.93        194.51        29.36 o                         
   0   2   6       1975.83       2088.98        57.67 o                         
   2   2   6       3911.31       4521.57       108.70 o                         
   4   2   6       1199.17       1134.06        49.24 o                         
   6   2   6       1141.80       1061.43        32.67 o                         
   8   2   6        268.86        285.76        22.84 o                         
  10   2   6        300.86        335.44        30.57 o                         
  12   2   6        214.08        235.82        60.13 o                         
  14   2   6          2.54        -39.89        26.60 o                         
  16   2   6          6.97         11.95        34.54 o                         
  18   2   6         15.53         10.66        40.00 o                         
 -21   3   6        100.43        160.12        50.10 o                         
 -19   3   6        253.28        257.39        43.95 o                         
 -17   3   6        184.83        155.41        36.94 o                         
 -15   3   6        960.50       1013.12        57.61 o                         
 -13   3   6       3224.46       3333.88        84.55 o                         
 -11   3   6       1250.14       1191.07        37.87 o                         
  -9   3   6       1901.16       1874.74        44.70 o                         
  -7   3   6       1579.86       1517.54        45.84 o                         
  -5   3   6       5762.10       5221.60        93.17 o                         
  -3   3   6      16783.65      16434.46       287.33 o                         
  -1   3   6       4465.28       4447.80        90.17 o                         
   1   3   6       3631.72       4094.89       102.36 o                         
   3   3   6       2271.09       2060.68        54.26 o                         
   5   3   6         85.64         93.64        14.82 o                         
   7   3   6       1437.28       1463.11        40.52 o                         
   9   3   6       1771.26       1704.98        55.68 o                         
  11   3   6        522.99        496.84        39.76 o                         
  13   3   6       1202.44       1263.26       159.17 o                         
  15   3   6        309.10        322.28        49.92 o                         
  17   3   6        100.26        101.71        41.81 o                         
  19   3   6         65.52         81.16        57.31 o                         
 -20   4   6        444.19        414.33        60.01 o                         
 -18   4   6        860.11        948.72        66.39 o                         
 -16   4   6       1634.82       1593.66       125.41 o                         
 -14   4   6       1199.02       1216.14        61.67 o                         
 -12   4   6       4559.08       4568.81       101.97 o                         
 -10   4   6       7019.06       7117.80       130.44 o                         
  -8   4   6       8579.70       8247.07       112.10 o                         
  -6   4   6      11552.08      11397.11       158.68 o                         
  -4   4   6      13812.82      13400.27       225.96 o                         
  -2   4   6      22590.60      21591.77       230.42 o                         
   0   4   6      16346.05      16401.70       245.03 o                         
   2   4   6       9810.81       9563.36       162.12 o                         
   4   4   6       2731.77       2776.06        60.44 o                         
   6   4   6       2743.26       2730.79        56.07 o                         
   8   4   6       3386.77       3393.83        87.55 o                         
  10   4   6       5144.85       5065.52       154.05 o                         
  12   4   6       4625.51       4618.88       176.76 o                         
  14   4   6       1232.67       1142.50        94.68 o                         
  16   4   6        436.40        485.97        62.71 o                         
  18   4   6        205.68        193.48        52.98 o                         
 -19   5   6        467.87        409.03        57.97 o                         
 -17   5   6       1710.78       1612.75        79.50 o                         
 -15   5   6       3015.83       2636.23        92.79 o                         
 -13   5   6       1759.89       1712.49        63.00 o                         
 -11   5   6       2285.69       2307.66        67.66 o                         
  -9   5   6       1912.53       2125.88        58.64 o                         
  -7   5   6       5701.28       5610.15        87.52 o                         
  -5   5   6       7715.62       7290.89        98.35 o                         
  -3   5   6       5411.62       5478.20        79.71 o                         
  -1   5   6      19255.90      19259.55       283.18 o                         
   1   5   6       7930.54       7689.53       152.61 o                         
   3   5   6       2575.82       2535.79        65.27 o                         
   5   5   6       3240.78       3339.90        74.25 o                         
   7   5   6       3508.77       3706.77        92.26 o                         
   9   5   6       3688.95       3647.07        88.98 o                         
  11   5   6       2726.80       2713.23       104.27 o                         
  13   5   6        762.51        706.32        67.74 o                         
  15   5   6        407.93        435.95        97.41 o                         
  17   5   6        168.68        127.27        54.65 o                         
 -20   6   6         80.68         78.28        46.03 o                         
 -18   6   6        253.97        200.96        45.43 o                         
 -16   6   6        182.56        204.12        64.47 o                         
 -14   6   6       1956.19       1851.55        77.95 o                         
 -12   6   6       1853.57       1729.41        69.18 o                         
 -10   6   6        264.64        212.98        26.81 o                         
  -8   6   6        416.18        348.58        28.80 o                         
  -6   6   6        352.00        338.26        26.22 o                         
  -4   6   6       3182.18       3087.52        64.55 o                         
  -2   6   6       1241.56       1253.86        42.32 o                         
   0   6   6       2199.89       2235.35        89.97 o                         
   2   6   6        545.73        534.31        34.43 o                         
   4   6   6        937.47        835.75        42.83 o                         
   6   6   6       1643.19       1635.45        65.84 o                         
   8   6   6       2002.93       1917.12       108.66 o                         
  10   6   6        566.11        531.71        51.13 o                         
  12   6   6        331.18        289.86        53.30 o                         
  14   6   6        153.81        146.17        51.64 o                         
  16   6   6         50.40          1.57        68.81 o                         
  18   6   6         49.98         35.53        76.74 o                         
 -19   7   6         53.92        151.64        48.96 o                         
 -17   7   6         96.05         63.46        35.63 o                         
 -15   7   6        110.70         95.12        35.68 o                         
 -13   7   6          2.92        -10.00        25.07 o                         
 -11   7   6         19.36         14.97        21.18 o                         
  -9   7   6        344.57        344.85        37.90 o                         
  -7   7   6       2130.49       2126.10        63.86 o                         
  -5   7   6        853.86        885.50        41.12 o                         
  -3   7   6        168.37        154.30        24.97 o                         
  -1   7   6        368.09        388.52        47.34 o                         
   1   7   6       1056.65       1073.46        54.97 o                         
   3   7   6       1620.70       1903.80        90.53 o                         
   5   7   6        245.66        187.29        80.74 o                         
   7   7   6        666.13        686.93        64.12 o                         
   9   7   6        136.70        106.39        43.81 o                         
  11   7   6         64.79         49.07        34.91 o                         
  13   7   6         83.63         70.20        41.81 o                         
  15   7   6         11.25        -30.22        43.05 o                         
  17   7   6         14.51         12.34        65.22 o                         
 -18   8   6        296.79        227.65        53.52 o                         
 -16   8   6        366.59        429.27        74.34 o                         
 -14   8   6        526.59        504.45        88.90 o                         
 -12   8   6       1028.62       1030.33        63.10 o                         
 -10   8   6        938.56       1090.83        77.58 o                         
  -8   8   6       1903.89       1921.43        77.95 o                         
  -6   8   6       2514.64       2457.25       100.62 o                         
  -4   8   6       3211.10       3017.80        88.08 o                         
  -2   8   6       5933.71       6166.09       252.64 o                         
   0   8   6       3067.63       3056.35       111.36 o                         
   2   8   6       3239.55       2991.71       111.96 o                         
   4   8   6       2018.73       2069.23       139.21 o                         
   6   8   6       1514.25       1654.01        93.98 o                         
   8   8   6       1210.12       1248.17       123.61 o                         
  10   8   6        686.47        918.32       105.43 o                         
  12   8   6        612.79        565.51        99.26 o                         
  14   8   6        129.35        126.78        51.43 o                         
  16   8   6         95.15         51.05        71.40 o                         
 -17   9   6        160.02        160.08        50.57 o                         
 -15   9   6        368.76        328.82        48.23 o                         
 -13   9   6        956.74        878.80        63.31 o                         
 -11   9   6       1537.39       1558.20        85.04 o                         
  -9   9   6       1128.79       1076.20        62.01 o                         
  -7   9   6       1502.91       1488.86        77.50 o                         
  -5   9   6       1859.35       1817.94        71.83 o                         
  -3   9   6       5327.90       5328.22       317.28 o                         
  -1   9   6       7216.61       7528.29       202.65 o                         
   1   9   6       4914.25       4766.87       153.14 o                         
   3   9   6       2201.31       2152.90       101.04 o                         
   5   9   6        490.47        448.22        60.60 o                         
   7   9   6       1585.28       1837.48       131.12 o                         
   9   9   6       1291.21       1512.69       133.45 o                         
  11   9   6        757.62        695.12       106.60 o                         
  13   9   6        187.21        247.55        76.23 o                         
  15   9   6        124.73         77.90        71.56 o                         
 -16  10   6         95.66        111.69        49.86 o                         
 -14  10   6        363.65        344.66        50.98 o                         
 -12  10   6        492.23        503.18        54.08 o                         
 -10  10   6        803.31        773.56        59.96 o                         
  -8  10   6        917.48        968.96        64.74 o                         
  -6  10   6        868.29        825.62       160.31 o                         
  -4  10   6       1043.65       1122.07       107.01 o                         
  -2  10   6       1221.65       1312.86        82.61 o                         
   0  10   6       2241.67       2405.67       108.58 o                         
   2  10   6        564.57        566.18        78.90 o                         
   4  10   6       1508.20       1493.30        94.55 o                         
   6  10   6        759.98        639.74        93.42 o                         
   8  10   6        180.89        206.85        65.06 o                         
  10  10   6        420.94        324.96        84.08 o                         
  12  10   6         79.77         13.35        58.05 o                         
  14  10   6         89.51        201.01        83.07 o                         
 -13  11   6         53.23         31.96        36.02 o                         
 -11  11   6         17.45         10.65        32.59 o                         
  -9  11   6         60.42         89.55        43.13 o                         
  -7  11   6         44.77         -6.51        37.58 o                         
  -5  11   6         56.12         55.60        37.85 o                         
  -3  11   6         38.81         -6.89        35.52 o                         
  -1  11   6         95.14         85.95        46.12 o                         
   1  11   6         91.96         57.20        60.55 o                         
   3  11   6         44.05         75.49        43.41 o                         
   5  11   6        217.18        291.93        75.07 o                         
   7  11   6         32.53          8.84        55.88 o                         
   9  11   6          4.51         -0.17        52.88 o                         
  11  11   6          2.90         17.85        59.22 o                         
 -12  12   6        123.25        159.99        61.14 o                         
 -10  12   6        117.83        101.49        55.30 o                         
  -8  12   6        181.43        186.43       103.93 o                         
  -6  12   6        259.91        259.40        56.26 o                         
  -4  12   6        206.79        243.03        55.77 o                         
  -2  12   6        340.03        382.54        61.47 o                         
   0  12   6        349.46        328.40        61.40 o                         
   2  12   6        226.08        343.64        75.90 o                         
   4  12   6        411.45        343.81        85.24 o                         
   6  12   6        271.27        312.61        83.41 o                         
   8  12   6        131.59         73.57        68.56 o                         
  10  12   6         77.26         87.24        71.56 o                         
  -9  13   6        232.23        186.83        63.89 o                         
  -7  13   6        496.98        523.54        71.86 o                         
  -5  13   6        409.05        441.73        84.24 o                         
  -3  13   6        425.34        467.08        88.75 o                         
  -1  13   6        711.76        665.76       100.09 o                         
   1  13   6        700.00        532.31        95.42 o                         
   3  13   6        490.15        306.27        81.07 o                         
   5  13   6        349.98        374.84        88.41 o                         
   7  13   6        295.55        316.95        89.08 o                         
  -6  14   6        160.15        114.94        68.06 o                         
  -4  14   6        226.74        122.28        70.56 o                         
  -2  14   6        260.57        341.97        86.41 o                         
   0  14   6        201.97        110.43        65.73 o                         
   2  14   6         94.81        164.98        74.90 o                         
   4  14   6        132.70        154.14        78.57 o                         
  -5 -14   7         45.80         -9.91       103.35 o                         
  -3 -14   7         33.73        -19.98        56.53 o                         
  -1 -14   7         50.66         75.10        75.54 o                         
   1 -14   7         77.88        106.23        62.69 o                         
   3 -14   7         79.05          0.48        71.36 o                         
 -10 -13   7         21.18         17.26        53.96 o                         
  -8 -13   7         25.65          0.85        47.30 o                         
  -6 -13   7         56.56         25.32        77.66 o                         
  -4 -13   7         53.32         16.21        69.51 o                         
  -2 -13   7         48.17         59.33        52.52 o                         
   0 -13   7         39.19         54.33        54.38 o                         
   2 -13   7         21.20         52.20        53.79 o                         
   4 -13   7         30.51         69.46        55.29 o                         
   6 -13   7         11.29         35.11        52.05 o                         
 -11 -12   7        169.08        224.14        96.59 o                         
  -9 -12   7        350.76        338.03        57.59 o                         
  -7 -12   7        478.84        369.95        59.83 o                         
  -5 -12   7        796.69        880.27        86.73 o                         
  -3 -12   7        384.69        341.72        76.81 o                         
  -1 -12   7        574.05        532.20        74.48 o                         
   1 -12   7        408.70        297.96        69.76 o                         
   3 -12   7        330.61        229.65        64.14 o                         
   5 -12   7        383.11        269.66       119.15 o                         
   7 -12   7        189.92        216.05        70.66 o                         
   9 -12   7        114.22        102.74        99.38 o                         
 -14 -11   7        214.61        350.60        69.08 o                         
 -12 -11   7        452.67        356.18        57.82 o                         
 -10 -11   7        727.67        719.40        81.50 o                         
  -8 -11   7       1151.05       1315.21        97.82 o                         
  -6 -11   7       1586.81       1723.33       173.70 o                         
  -4 -11   7       1982.68       2087.86        94.78 o                         
  -2 -11   7       1568.91       1517.22        84.24 o                         
   0 -11   7       1257.86       1244.33       127.13 o                         
   2 -11   7       1158.74       1214.98       100.84 o                         
   4 -11   7       1495.88       1502.81       103.43 o                         
   6 -11   7        674.03        727.60       140.77 o                         
   8 -11   7        424.25        412.09        71.51 o                         
  10 -11   7        322.31        329.22        70.02 o                         
  12 -11   7        173.25        230.22        68.28 o                         
 -15 -10   7        137.01         86.39        47.53 o                         
 -13 -10   7        320.99        399.92        55.57 o                         
 -11 -10   7        752.83        758.82        66.90 o                         
  -9 -10   7       1024.84        958.10        60.56 o                         
  -7 -10   7        786.59        768.30        62.78 o                         
  -5 -10   7        550.86        554.60        55.84 o                         
  -3 -10   7        600.21        514.81        78.52 o                         
  -1 -10   7        731.94        786.42        62.26 o                         
   1 -10   7       2007.66       2123.94        81.86 o                         
   3 -10   7        734.35        796.61        58.45 o                         
   5 -10   7        488.48        453.22        68.42 o                         
   7 -10   7        860.25       1203.41        93.56 o                         
   9 -10   7         34.12         25.69        60.12 o                         
  11 -10   7        155.60        165.02        57.64 o                         
  13 -10   7        144.98        138.29        83.91 o                         
 -16  -9   7         32.81         34.38        65.93 o                         
 -14  -9   7         15.66         31.43        36.74 o                         
 -12  -9   7        307.01        306.10        49.62 o                         
 -10  -9   7         66.76         34.21        30.32 o                         
  -8  -9   7        258.79        200.76        56.86 o                         
  -6  -9   7         45.64         31.13        33.11 o                         
  -4  -9   7        138.93        105.59        32.38 o                         
  -2  -9   7        191.54        268.45        40.01 o                         
   0  -9   7         32.45         76.88        31.96 o                         
   2  -9   7        270.15        324.73        47.39 o                         
   4  -9   7        799.24        800.57        55.49 o                         
   6  -9   7        324.63        355.23        50.98 o                         
   8  -9   7        259.05        230.35        61.42 o                         
  10  -9   7         34.94         29.90        45.12 o                         
  12  -9   7         10.29         43.00        49.02 o                         
  14  -9   7          3.73         15.85        70.23 o                         
 -17  -8   7        146.42        128.76        45.17 o                         
 -15  -8   7        177.35        189.20        45.87 o                         
 -13  -8   7        364.58        340.15        49.71 o                         
 -11  -8   7        671.14        681.92        79.30 o                         
  -9  -8   7        320.00        411.97        42.03 o                         
  -7  -8   7        207.19        271.55        49.01 o                         
  -5  -8   7       1534.31       1608.33        63.45 o                         
  -3  -8   7       2635.55       2588.66        77.35 o                         
  -1  -8   7       1882.24       1933.78        71.83 o                         
   1  -8   7       1524.32       1509.62        63.30 o                         
   3  -8   7        238.83        231.14        36.65 o                         
   5  -8   7        670.22        598.26        47.52 o                         
   7  -8   7       1225.78       1122.67        62.53 o                         
   9  -8   7        606.13        592.69        68.24 o                         
  11  -8   7        288.77        303.40        98.45 o                         
  13  -8   7        132.49        160.64        78.40 o                         
  15  -8   7         93.47        122.44        73.57 o                         
 -18  -7   7        522.26        535.11        61.35 o                         
 -16  -7   7       1017.64       1176.61       229.99 o                         
 -14  -7   7       2206.32       2290.79        96.49 o                         
 -12  -7   7       1671.92       1786.40        81.36 o                         
 -10  -7   7       1815.60       2020.99        73.27 o                         
  -8  -7   7       2692.58       2494.61        93.71 o                         
  -6  -7   7       3543.93       3444.88        85.65 o                         
  -4  -7   7       6665.13       6470.90       128.20 o                         
  -2  -7   7       5375.14       5228.90       108.72 o                         
   0  -7   7       5568.46       5657.83       115.72 o                         
   2  -7   7       5030.78       5173.53       112.03 o                         
   4  -7   7       1831.43       1976.27        68.48 o                         
   6  -7   7       3288.52       3291.09       111.73 o                         
   8  -7   7       2549.44       2613.05        85.83 o                         
  10  -7   7        937.58        890.64        74.27 o                         
  12  -7   7        586.49        612.85        70.79 o                         
  14  -7   7        357.61        520.13       101.92 o                         
  16  -7   7        154.09        216.19        85.24 o                         
 -19  -6   7        258.29        301.72        59.68 o                         
 -17  -6   7       1311.83       1235.28        76.05 o                         
 -15  -6   7       2878.82       2955.15       105.21 o                         
 -13  -6   7       1829.70       1899.24        82.15 o                         
 -11  -6   7       2827.99       2764.76        81.05 o                         
  -9  -6   7       1483.68       1451.22        66.46 o                         
  -7  -6   7       3234.88       3306.05        72.60 o                         
  -5  -6   7       2655.79       2512.35        56.29 o                         
  -3  -6   7       7281.99       7202.50       112.40 o                         
  -1  -6   7       5762.15       5769.71        98.66 o                         
   1  -6   7       2410.98       2226.38        56.78 o                         
   3  -6   7       3800.19       3642.11        87.85 o                         
   5  -6   7       2262.21       2250.53        70.02 o                         
   7  -6   7       3667.03       3784.35       105.14 o                         
   9  -6   7       2942.23       2907.96        89.61 o                         
  11  -6   7       1205.81       1275.16       137.46 o                         
  13  -6   7        122.55         93.25        60.72 o                         
  15  -6   7        127.31        143.13        73.23 o                         
  17  -6   7        126.71        134.29        76.23 o                         
 -20  -5   7         43.39         84.39        49.39 o                         
 -18  -5   7        176.94        189.95        50.04 o                         
 -16  -5   7        608.18        690.87        63.40 o                         
 -14  -5   7         84.67         71.27        30.02 o                         
 -12  -5   7       2099.80       2132.56        69.83 o                         
 -10  -5   7       1046.14       1076.52        47.94 o                         
  -8  -5   7       1122.02       1176.64        40.72 o                         
  -6  -5   7       2061.41       2020.16        43.04 o                         
  -4  -5   7        392.28        360.55        24.74 o                         
  -2  -5   7      10099.57      10916.86       149.38 o                         
   0  -5   7       2031.30       2168.43        49.63 o                         
   2  -5   7        783.58        739.31        29.81 o                         
   4  -5   7        340.92        311.38        38.88 o                         
   6  -5   7        127.54        119.89        27.73 o                         
   8  -5   7        240.70        214.13        33.15 o                         
  10  -5   7       1511.14       1820.65        70.96 o                         
  12  -5   7        653.01        662.51        64.04 o                         
  14  -5   7         63.91         53.21        58.39 o                         
  16  -5   7        115.60        179.99        77.24 o                         
  18  -5   7         24.35         58.39        72.73 o                         
 -21  -4   7         94.56         78.53        49.86 o                         
 -19  -4   7         44.76         40.36        37.76 o                         
 -17  -4   7        423.73        317.41        95.40 o                         
 -15  -4   7         85.40        114.55        39.69 o                         
 -13  -4   7        497.01        573.84        75.56 o                         
 -11  -4   7        766.10        736.36        39.64 o                         
  -9  -4   7       1998.85       2094.95        56.70 o                         
  -7  -4   7       2947.32       3007.20        54.45 o                         
  -5  -4   7        986.88        976.77        26.55 o                         
  -3  -4   7       3125.47       3295.68        61.75 o                         
  -1  -4   7       2783.36       2765.80        68.14 o                         
   1  -4   7        375.90        391.00        21.10 o                         
   3  -4   7       3014.76       3051.60        62.01 o                         
   5  -4   7       3260.96       3337.02        76.61 o                         
   7  -4   7        619.90        770.83        48.44 o                         
   9  -4   7        844.63        883.73        53.79 o                         
  11  -4   7         82.02        134.44        40.31 o                         
  13  -4   7         54.15        122.11        59.05 o                         
  15  -4   7        203.82        102.76        62.89 o                         
  17  -4   7         42.49        120.44        73.23 o                         
 -20  -3   7        618.33        601.93        69.98 o                         
 -18  -3   7        932.01        967.62        70.24 o                         
 -16  -3   7       1304.08       1360.84        68.17 o                         
 -14  -3   7        627.30        701.55        48.63 o                         
 -12  -3   7       4233.24       4254.55        92.27 o                         
 -10  -3   7       8018.30       7672.38       159.08 o                         
  -8  -3   7      11148.41      10926.07       212.40 o                         
  -6  -3   7       8080.83       8262.62       160.95 o                         
  -4  -3   7       6499.91       6096.12       194.17 o                         
  -2  -3   7       4925.66       4626.64       159.98 o                         
   0  -3   7       5645.56       5862.94        87.80 o                         
   2  -3   7       6108.26       5968.18        90.70 o                         
   4  -3   7       5205.68       4976.31        84.74 o                         
   6  -3   7       4171.14       4089.37        65.21 o                         
   8  -3   7       2821.18       2876.28        70.63 o                         
  10  -3   7       2863.52       2663.96        95.85 o                         
  12  -3   7       1444.16       1373.50        79.53 o                         
  14  -3   7        736.23        799.55       107.43 o                         
  16  -3   7        283.76        298.43        81.91 o                         
  18  -3   7        207.91        194.67        82.57 o                         
 -21  -2   7        666.56        653.05        72.31 o                         
 -19  -2   7        905.87        789.74        61.21 o                         
 -17  -2   7        908.40        914.23        58.23 o                         
 -15  -2   7       1347.10       1240.28        69.48 o                         
 -13  -2   7       4375.45       4436.48        95.44 o                         
 -11  -2   7       7308.08       7274.99       162.14 o                         
  -9  -2   7       8923.76       9034.22       180.91 o                         
  -7  -2   7      15154.37      15205.15       267.86 o                         
  -5  -2   7      13115.36      12901.08       278.35 o                         
   1  -2   7      15509.94      15545.35       241.55 o                         
   3  -2   7      14033.45      13931.77       179.57 o                         
   5  -2   7      10716.00      10490.20       136.08 o                         
   7  -2   7       4832.14       4585.86        75.67 o                         
   9  -2   7       5996.21       6133.69       117.18 o                         
  11  -2   7       3029.86       3258.73        96.19 o                         
  13  -2   7       1355.08       1582.25       134.29 o                         
  15  -2   7       1000.26       1164.87       124.61 o                         
  17  -2   7        428.15        285.59        89.08 o                         
  19  -2   7        248.50        202.85        84.08 o                         
 -22  -1   7        157.14         88.36        72.23 o                         
 -20  -1   7        265.20        256.02        45.42 o                         
 -18  -1   7        135.21         81.15        33.55 o                         
 -16  -1   7        928.89        986.19        62.75 o                         
 -14  -1   7       1894.45       1923.47        62.41 o                         
 -12  -1   7       4245.55       4300.12       120.50 o                         
 -10  -1   7       5050.99       4945.06       173.90 o                         
  -8  -1   7       9153.68       8788.79       144.87 o                         
  -6  -1   7      15637.88      16006.52       338.75 o                         
  -4  -1   7       2593.31       2423.83       126.45 o                         
   2  -1   7        541.95        630.01        92.17 o                         
   4  -1   7        609.84        676.57        27.12 o                         
   6  -1   7      18939.60      17955.11       246.88 o                         
   8  -1   7       7312.39       7472.98       116.49 o                         
  10  -1   7       1572.39       1563.48        56.37 o                         
  12  -1   7        461.97        433.54        42.88 o                         
  14  -1   7        306.91        269.74        70.56 o                         
  16  -1   7        729.38        687.61       108.60 o                         
  18  -1   7         62.16         90.91        67.56 o                         
 -21   0   7          1.75          1.10        42.58 o                         
 -19   0   7          2.86         22.46        32.76 o                         
 -17   0   7         88.20        134.55        32.79 o                         
 -15   0   7        201.95        254.29        43.93 o                         
 -13   0   7        184.27        145.42        31.07 o                         
 -11   0   7         36.79         17.97        19.43 o                         
  -9   0   7         10.08         13.63        13.49 o                         
  -7   0   7          0.96          9.20        19.68 o                         
  -5   0   7       8865.77       9852.81       341.31 o                         
  -3   0   7       5385.08       6043.57       221.36 o                         
   1   0   7       8356.47       8252.54       258.06 o                         
   3   0   7       8796.34       9093.51       129.56 o                         
   5   0   7       1437.02       1621.80        39.28 o                         
   7   0   7      13028.88      13671.45       169.31 o                         
   9   0   7        260.16        230.25        30.16 o                         
  11   0   7        191.01        194.84        32.34 o                         
  13   0   7          6.92         68.52        36.69 o                         
  15   0   7         35.89         24.86        56.38 o                         
  17   0   7         15.66         15.18        61.05 o                         
  19   0   7         17.11         52.55        67.23 o                         
 -22   1   7        162.27        119.23        46.50 o                         
 -20   1   7        282.57        269.58        82.99 o                         
 -18   1   7        128.16        135.34        33.99 o                         
 -16   1   7        924.19        875.15        50.76 o                         
 -14   1   7       1805.39       1720.30        52.92 o                         
 -12   1   7       4274.68       4159.50       180.84 o                         
 -10   1   7       5255.44       5080.64       103.63 o                         
  -8   1   7       9427.58       9019.80       146.75 o                         
  -6   1   7      16637.52      16943.86       386.18 o                         
  -4   1   7       2355.25       2133.41       109.43 o                         
  -2   1   7       8928.12       9363.87       301.44 o                         
   2   1   7        760.15        803.85        27.48 o                         
   4   1   7        741.59        807.17        28.89 o                         
   6   1   7      18675.64      17766.78       248.41 o                         
   8   1   7       7100.94       7432.41       148.53 o                         
  10   1   7       1439.18       1328.90        58.75 o                         
  12   1   7        428.50        381.04        44.44 o                         
  14   1   7        313.85        309.03        54.85 o                         
  16   1   7        745.22        784.14        83.59 o                         
  18   1   7         70.14         82.74        66.06 o                         
 -21   2   7        671.86        644.70        77.07 o                         
 -19   2   7        895.15        895.73        57.93 o                         
 -17   2   7        830.43        730.23        76.77 o                         
 -15   2   7       1305.73       1291.02        56.50 o                         
 -13   2   7       4299.18       4404.82       125.31 o                         
 -11   2   7       7395.63       7080.47       161.22 o                         
  -9   2   7       9141.05       9084.37       157.42 o                         
  -7   2   7      15404.27      15472.76       232.60 o                         
  -5   2   7      13353.29      13131.88       271.23 o                         
  -3   2   7      16669.01      16265.21       495.94 o                         
  -1   2   7      11804.09      11560.19       200.42 o                         
   1   2   7      15083.62      15069.80       473.92 o                         
   3   2   7      14223.23      14074.93       189.45 o                         
   5   2   7      11117.18      10996.39       161.77 o                         
   7   2   7       4819.14       4701.76        77.72 o                         
   9   2   7       5923.55       6096.65       195.39 o                         
  11   2   7       2967.59       2907.72        89.86 o                         
  13   2   7       1329.78       1420.51       104.34 o                         
  15   2   7       1028.80       1098.23        92.35 o                         
  17   2   7        436.50        410.00        74.43 o                         
  19   2   7        255.84         54.88        75.57 o                         
 -20   3   7        621.59        683.55       189.50 o                         
 -18   3   7        902.57        844.11       111.93 o                         
 -16   3   7       1139.26       1123.30       120.50 o                         
 -14   3   7        576.19        594.58        39.46 o                         
 -12   3   7       4268.78       4122.05       118.74 o                         
 -10   3   7       8279.57       7916.75       201.31 o                         
  -8   3   7      11401.30      11139.67       197.53 o                         
  -6   3   7       8050.73       8248.87       137.50 o                         
  -4   3   7       6217.23       5788.93        98.52 o                         
  -2   3   7       4922.52       4589.84        80.32 o                         
   0   3   7       5233.21       5502.72       120.33 o                         
   2   3   7       6232.93       6047.45       118.82 o                         
   4   3   7       5329.19       5100.30       101.66 o                         
   6   3   7       4208.23       4206.28        84.12 o                         
   8   3   7       2943.26       2856.73        77.56 o                         
  10   3   7       2847.76       2750.68        85.00 o                         
  12   3   7       1449.25       1412.30        78.58 o                         
  14   3   7        759.44        700.05        76.38 o                         
  16   3   7        294.16        198.58        61.14 o                         
  18   3   7        207.58        354.58        74.03 o                         
 -21   4   7         87.65        141.12        42.96 o                         
 -19   4   7         39.94          1.82        31.38 o                         
 -17   4   7        389.26        297.11        40.44 o                         
 -15   4   7         77.41         28.58        26.06 o                         
 -13   4   7        568.71        591.53        35.46 o                         
 -11   4   7        828.43        769.64        54.60 o                         
  -9   4   7       2153.05       2059.27        71.71 o                         
  -7   4   7       3127.07       3154.35       117.90 o                         
  -5   4   7       1119.28       1061.64        55.15 o                         
  -3   4   7       2894.16       3233.04        63.65 o                         
  -1   4   7       2575.38       2447.23        40.08 o                         
   1   4   7        355.25        352.27        24.40 o                         
   3   4   7       3064.35       3046.01        73.29 o                         
   5   4   7       3285.83       3190.62        71.84 o                         
   7   4   7        624.27        714.00        44.48 o                         
   9   4   7        855.20        914.82        52.53 o                         
  11   4   7         78.66         92.77        30.06 o                         
  13   4   7         61.13         41.37        37.16 o                         
  15   4   7        195.26        136.57        48.86 o                         
  17   4   7         38.95          1.66        44.01 o                         
 -20   5   7         46.48         90.43        42.98 o                         
 -18   5   7        191.04        198.29        39.18 o                         
 -16   5   7        644.11        731.34        52.29 o                         
 -14   5   7         85.77         37.48        28.09 o                         
 -12   5   7       2230.87       2164.40        67.85 o                         
 -10   5   7       1060.93        977.82        32.58 o                         
  -8   5   7        984.79        938.74        48.88 o                         
  -6   5   7       1896.39       1875.94        57.86 o                         
  -4   5   7        450.59        387.78        21.70 o                         
  -2   5   7      10205.72      10956.39       145.75 o                         
   0   5   7       1950.01       2111.08        57.46 o                         
   2   5   7        740.66        711.45        37.33 o                         
   4   5   7        309.97        322.40        31.78 o                         
   6   5   7         84.73         78.39        24.15 o                         
   8   5   7        186.62        216.28        39.78 o                         
  10   5   7       1492.22       1570.62        70.75 o                         
  12   5   7        614.46        585.94        60.59 o                         
  14   5   7         54.66         44.20        40.16 o                         
  16   5   7        123.16        131.54        54.19 o                         
  18   5   7         26.12          0.83        65.89 o                         
 -19   6   7        264.10        317.84       110.10 o                         
 -17   6   7       1294.23       1282.21       203.80 o                         
 -15   6   7       2943.53       3012.30        96.84 o                         
 -13   6   7       1920.00       2067.17        73.46 o                         
 -11   6   7       2781.86       2609.30        86.78 o                         
  -9   6   7       1546.52       1419.56        49.23 o                         
  -7   6   7       3221.53       3162.87        73.24 o                         
  -5   6   7       2686.82       2498.74        51.81 o                         
  -3   6   7       7234.02       7025.96       131.33 o                         
  -1   6   7       5920.84       6139.53       127.54 o                         
   1   6   7       2719.25       2703.23        91.97 o                         
   3   6   7       3802.53       3657.99        99.24 o                         
   5   6   7       2230.86       2101.57        89.04 o                         
   7   6   7       3518.15       3378.61       175.32 o                         
   9   6   7       2880.17       2821.81       119.17 o                         
  11   6   7       1155.46       1173.71        87.98 o                         
  13   6   7        144.62        161.94        48.22 o                         
  15   6   7        127.41        174.09        54.55 o                         
  17   6   7        129.65        119.44        77.24 o                         
 -18   7   7        526.36        506.82        90.58 o                         
 -16   7   7       1037.43       1130.65       112.66 o                         
 -14   7   7       2230.88       2440.91        87.51 o                         
 -12   7   7       1551.77       1619.31        68.61 o                         
 -10   7   7       1785.99       1751.24        59.42 o                         
  -8   7   7       2852.04       2677.25        71.32 o                         
  -6   7   7       3545.40       3380.37        81.41 o                         
  -4   7   7       6518.75       6579.55       202.61 o                         
  -2   7   7       5380.10       5393.74       142.05 o                         
   0   7   7       5769.64       5889.28       154.38 o                         
   2   7   7       5165.59       5496.81       181.91 o                         
   4   7   7       1875.27       1913.88        86.70 o                         
   6   7   7       3149.79       3010.17       117.06 o                         
   8   7   7       2515.40       2400.90       110.32 o                         
  10   7   7        881.36        985.05       105.43 o                         
  12   7   7        569.79        573.30        73.78 o                         
  14   7   7        374.33        302.10        64.72 o                         
  16   7   7        157.34        203.35        85.08 o                         
 -17   8   7        140.02         83.47        41.81 o                         
 -15   8   7        190.44        241.82        51.93 o                         
 -13   8   7        389.02        406.88        43.74 o                         
 -11   8   7        672.62        732.83        94.80 o                         
  -9   8   7        331.34        318.13        35.81 o                         
  -7   8   7        215.23        199.02        27.85 o                         
  -5   8   7       1586.37       1550.00        61.08 o                         
  -3   8   7       2606.16       2538.34       119.19 o                         
  -1   8   7       1914.01       1923.15        91.83 o                         
   1   8   7       1613.78       1489.45        75.97 o                         
   3   8   7        233.98        135.93        40.37 o                         
   5   8   7        637.05        771.10       116.27 o                         
   7   8   7       1184.21       1236.26        97.59 o                         
   9   8   7        551.64        503.62        85.08 o                         
  11   8   7        277.87        300.60        76.90 o                         
  13   8   7        130.88        115.10        62.22 o                         
  15   8   7         94.15        118.44        69.90 o                         
 -16   9   7         32.86         70.61        41.73 o                         
 -14   9   7         15.81         32.57        31.51 o                         
 -12   9   7        309.09        201.03        40.66 o                         
 -10   9   7         66.03         67.00        28.19 o                         
  -8   9   7        277.94        235.33        36.44 o                         
  -6   9   7         52.86         29.95        24.22 o                         
  -4   9   7        130.70         92.29        33.70 o                         
  -2   9   7        190.09        184.58        40.00 o                         
   0   9   7         26.85          7.68        30.75 o                         
   2   9   7        262.22        261.85        48.15 o                         
   4   9   7        778.78        737.83        68.87 o                         
   6   9   7        329.15        252.99        53.59 o                         
   8   9   7        268.51        304.61        71.23 o                         
  10   9   7         37.12         77.40        57.89 o                         
  12   9   7         11.92        116.10        67.56 o                         
  14   9   7          3.11         -8.01        59.55 o                         
 -15  10   7        128.40        120.41        44.74 o                         
 -13  10   7        312.26        242.96        43.76 o                         
 -11  10   7        742.79        799.86       108.64 o                         
  -9  10   7       1033.63        995.20        79.14 o                         
  -7  10   7        811.90        749.27        63.87 o                         
  -5  10   7        657.14        775.20        65.00 o                         
  -3  10   7        667.26        671.89        63.37 o                         
  -1  10   7        786.99        669.55        63.57 o                         
   1  10   7       1974.38       1892.54        98.12 o                         
   3  10   7        681.27        625.00       100.51 o                         
   5  10   7        480.61        447.04        64.04 o                         
   7  10   7        832.21        939.34       108.10 o                         
   9  10   7         42.10         47.04        54.88 o                         
  11  10   7        173.71        168.15        72.56 o                         
  13  10   7        144.12        205.85        80.91 o                         
 -14  11   7        217.08        166.02        50.17 o                         
 -12  11   7        441.96        434.10        52.80 o                         
 -10  11   7        732.97        657.69        94.33 o                         
  -8  11   7       1066.65        941.79        75.56 o                         
  -6  11   7       1557.41       1425.78        88.67 o                         
  -4  11   7       2077.54       2089.91       159.98 o                         
  -2  11   7       1617.27       1521.82        89.38 o                         
   0  11   7       1242.10       1410.32        91.84 o                         
   2  11   7       1126.03       1271.02        91.01 o                         
   4  11   7       1566.75       1880.93       107.58 o                         
   6  11   7        677.11        533.98        95.42 o                         
   8  11   7        448.74        454.91        92.92 o                         
  10  11   7        344.28        281.42        84.24 o                         
  12  11   7        176.87        239.38        87.08 o                         
 -11  12   7        153.27        102.86        51.63 o                         
  -9  12   7        361.70        324.38        56.04 o                         
  -7  12   7        481.07        460.63        63.50 o                         
  -5  12   7        800.83        661.06        71.53 o                         
  -3  12   7        395.62        300.78        74.15 o                         
  -1  12   7        551.50        453.44        65.75 o                         
   1  12   7        404.56        508.57        81.66 o                         
   3  12   7        323.73        276.58        73.40 o                         
   5  12   7        360.42        491.27        94.92 o                         
   7  12   7        206.93        200.68        73.07 o                         
   9  12   7        104.54        163.65        77.24 o                         
 -10  13   7         18.84          2.80        41.95 o                         
  -8  13   7         27.66          1.82        41.37 o                         
  -6  13   7         60.79        117.83        50.12 o                         
  -4  13   7         54.36         44.41        46.91 o                         
  -2  13   7         43.71        -14.51        69.81 o                         
   0  13   7         39.10        -10.68        51.05 o                         
   2  13   7         23.26         42.54        55.05 o                         
   4  13   7         27.25         49.21        61.56 o                         
   6  13   7         14.05         59.72        65.39 o                         
  -5  14   7         48.61         79.24        59.05 o                         
  -3  14   7         28.84         37.20        55.55 o                         
  -1  14   7         49.27        101.59        61.22 o                         
   1  14   7         70.98         52.88        62.89 o                         
   3  14   7         80.07        146.46        78.74 o                         
  -4 -14   8        313.35        319.19        74.57 o                         
  -2 -14   8        196.92        217.06        69.25 o                         
   0 -14   8        212.66        185.37        87.59 o                         
  -9 -13   8        254.13        200.99       106.43 o                         
  -7 -13   8        368.75        256.41        67.72 o                         
  -5 -13   8        375.80        390.51        73.71 o                         
  -3 -13   8        398.60        379.22        72.82 o                         
  -1 -13   8        602.14        548.40        79.80 o                         
   1 -13   8        449.13        564.01       104.39 o                         
   3 -13   8        308.10        323.24        68.26 o                         
   5 -13   8        389.70        126.33        89.36 o                         
 -12 -12   8        190.20        184.20        60.56 o                         
 -10 -12   8        119.95        134.05        43.43 o                         
  -8 -12   8        187.67        166.28        42.92 o                         
  -6 -12   8        219.31        187.88        50.65 o                         
  -4 -12   8        271.49        255.82        75.44 o                         
  -2 -12   8        434.28        395.78        57.38 o                         
   0 -12   8        232.79        271.29        63.48 o                         
   2 -12   8        232.24        258.95        63.81 o                         
   4 -12   8        199.44        195.47        93.27 o                         
   6 -12   8        114.69        128.79        79.81 o                         
   8 -12   8        120.18        123.05        95.61 o                         
 -13 -11   8         25.57         13.63        45.36 o                         
 -11 -11   8         16.99         36.66        38.05 o                         
  -9 -11   8        118.79        160.25        41.95 o                         
  -7 -11   8        100.48         90.94        42.24 o                         
  -5 -11   8        102.13        144.65        42.89 o                         
  -3 -11   8        504.71        424.55        59.06 o                         
  -1 -11   8         54.89         68.70        76.54 o                         
   1 -11   8          1.63         49.90        47.86 o                         
   3 -11   8         41.19         37.57        47.79 o                         
   5 -11   8         54.94         -3.95        55.33 o                         
   7 -11   8         84.18         71.91        84.18 o                         
   9 -11   8        140.29         49.57        51.54 o                         
  11 -11   8          0.51         20.47        52.34 o                         
 -16 -10   8        112.91         52.18        88.91 o                         
 -14 -10   8        450.22        363.11        54.31 o                         
 -12 -10   8        584.25        498.82        57.92 o                         
 -10 -10   8        680.54        636.86        63.05 o                         
  -8 -10   8        488.43        418.32        54.44 o                         
  -6 -10   8        269.36        216.31        53.28 o                         
  -4 -10   8        247.21        148.83        67.32 o                         
  -2 -10   8        120.23        138.26        38.62 o                         
   0 -10   8        244.95        289.90        56.38 o                         
   2 -10   8        437.21        458.72        53.75 o                         
   4 -10   8       1320.68       1296.22        77.43 o                         
   6 -10   8        327.98        264.22       126.95 o                         
   8 -10   8        576.84        545.48        81.20 o                         
  10 -10   8        321.47        207.56        83.46 o                         
  12 -10   8        113.35        163.45        66.77 o                         
 -17  -9   8        235.90        269.35        78.32 o                         
 -15  -9   8        552.51        615.30        63.84 o                         
 -13  -9   8       1225.28       1099.76        73.62 o                         
 -11  -9   8       1813.09       1755.19       110.20 o                         
  -9  -9   8       1558.90       1572.41        68.49 o                         
  -7  -9   8        757.92        723.50        56.33 o                         
  -5  -9   8        570.37        571.46        52.57 o                         
  -3  -9   8       2144.54       2087.25        99.61 o                         
  -1  -9   8       1734.03       1797.75        71.18 o                         
   1  -9   8       1588.18       1790.14        71.57 o                         
   3  -9   8       1261.97       1334.16        65.61 o                         
   5  -9   8       2889.41       3031.01       106.02 o                         
   7  -9   8       2223.49       2529.65       119.80 o                         
   9  -9   8        756.64        742.57        77.68 o                         
  11  -9   8        621.20        617.41        77.76 o                         
  13  -9   8        241.51        350.98        93.08 o                         
 -18  -8   8        242.52        276.65        57.34 o                         
 -16  -8   8        511.56        667.11        93.64 o                         
 -14  -8   8        979.74       1098.18        71.28 o                         
 -12  -8   8       1592.52       1757.73       166.55 o                         
 -10  -8   8       1123.59       1055.62        55.41 o                         
  -8  -8   8       1982.36       2053.92        71.70 o                         
  -6  -8   8       1178.03       1281.27        58.09 o                         
  -4  -8   8       1529.65       1407.00        59.45 o                         
  -2  -8   8       1896.81       1938.01       101.81 o                         
   0  -8   8        984.67        983.50        53.84 o                         
   2  -8   8       1072.68       1221.60        58.73 o                         
   4  -8   8       1180.30       1175.34        60.65 o                         
   6  -8   8       1880.77       2056.02        78.79 o                         
   8  -8   8       1578.23       1662.01        86.16 o                         
  10  -8   8        572.26        522.44        68.81 o                         
  12  -8   8        263.07        284.20        59.55 o                         
  14  -8   8        146.98        153.64        73.57 o                         
 -19  -7   8         29.02         42.03        46.87 o                         
 -17  -7   8        128.38        160.01        54.07 o                         
 -15  -7   8        245.87        253.49        59.35 o                         
 -13  -7   8        389.21        436.23        97.94 o                         
 -11  -7   8        102.31         80.25        29.49 o                         
  -9  -7   8        140.41        135.63        26.55 o                         
  -7  -7   8        533.01        476.46        51.40 o                         
  -5  -7   8        535.92        547.95        38.62 o                         
  -3  -7   8        330.01        265.45        42.54 o                         
  -1  -7   8        117.41        159.59        28.60 o                         
   1  -7   8        248.82        185.36        29.90 o                         
   3  -7   8        228.89        225.75        41.83 o                         
   5  -7   8         62.23         37.60        27.46 o                         
   7  -7   8        527.58        535.75        47.47 o                         
   9  -7   8        301.66        324.84        48.28 o                         
  11  -7   8         77.12         57.57        39.63 o                         
  13  -7   8          9.54        -29.53        49.21 o                         
  15  -7   8          3.48         15.68        62.89 o                         
 -20  -6   8         44.12         51.19        48.29 o                         
 -18  -6   8        181.29        129.92        40.01 o                         
 -16  -6   8        341.99        331.11        58.11 o                         
 -14  -6   8       1285.37       1287.20        70.72 o                         
 -12  -6   8       1014.99       1018.55        69.29 o                         
 -10  -6   8       1415.28       1533.45        74.74 o                         
  -8  -6   8        948.23        923.28        40.06 o                         
  -6  -6   8        175.82        110.48        23.49 o                         
  -4  -6   8       1082.28       1086.69        42.95 o                         
  -2  -6   8       2790.62       2749.55        58.05 o                         
   0  -6   8       2414.92       2424.51        65.51 o                         
   2  -6   8       1272.90       1352.67        74.37 o                         
   4  -6   8        989.42        980.21        48.51 o                         
   6  -6   8        802.09        886.51        92.11 o                         
   8  -6   8        499.60        518.34        45.61 o                         
  10  -6   8        314.99        310.58        45.54 o                         
  12  -6   8        149.97        176.10        48.53 o                         
  14  -6   8        109.98         64.22        59.89 o                         
  16  -6   8         32.83        -15.51        55.05 o                         
 -19  -5   8        296.75        321.43        50.43 o                         
 -17  -5   8        913.17        948.33        62.80 o                         
 -15  -5   8       1474.70       1398.86       111.40 o                         
 -13  -5   8       4040.02       4186.39       110.15 o                         
 -11  -5   8       5947.13       5690.69       115.38 o                         
  -9  -5   8       3965.70       3943.91        69.00 o                         
  -7  -5   8       7076.89       6888.31        93.06 o                         
  -5  -5   8       4073.78       4114.95        67.07 o                         
  -3  -5   8      10272.67      10349.48       134.93 o                         
  -1  -5   8       7881.57       7871.03       112.36 o                         
   1  -5   8      10326.59      10928.40       143.09 o                         
   3  -5   8       9237.60       9375.28       156.99 o                         
   5  -5   8       3916.21       4075.73        93.70 o                         
   7  -5   8       2172.75       1959.43        87.55 o                         
   9  -5   8       1687.06       1765.57        79.12 o                         
  11  -5   8        667.75        963.82        64.23 o                         
  13  -5   8        315.13        227.70        75.57 o                         
  15  -5   8        436.30        397.86        88.08 o                         
  17  -5   8        194.66        129.78        76.57 o                         
 -20  -4   8        352.06        322.01        46.76 o                         
 -18  -4   8        707.27        638.95        50.73 o                         
 -16  -4   8        858.31        825.68        60.34 o                         
 -14  -4   8        917.78       1010.99        51.09 o                         
 -12  -4   8       5200.86       5351.98       142.92 o                         
 -10  -4   8       5638.62       5845.19       142.45 o                         
  -8  -4   8      10186.09      10257.47       182.62 o                         
  -6  -4   8       8136.48       7876.81       133.76 o                         
  -4  -4   8       8018.80       8617.17       225.03 o                         
  -2  -4   8      11685.93      12282.31       192.20 o                         
   0  -4   8      27109.77      27735.98       348.84 o                         
   2  -4   8      19282.62      19273.28       270.80 o                         
   4  -4   8       6157.35       6048.64       101.73 o                         
   6  -4   8       2981.69       2999.70        85.67 o                         
   8  -4   8        138.15        104.46        29.45 o                         
  10  -4   8        803.99        814.60        81.40 o                         
  12  -4   8       1115.66       1112.85        76.24 o                         
  14  -4   8        846.31        900.97       112.77 o                         
  16  -4   8        579.72        635.23       109.10 o                         
  18  -4   8        205.75        200.35        83.07 o                         
 -21  -3   8        106.85        122.28        91.25 o                         
 -19  -3   8        183.20        209.63        63.86 o                         
 -17  -3   8         75.99         76.99        28.02 o                         
 -15  -3   8        701.95        728.28        84.74 o                         
 -13  -3   8       1847.95       1827.08        78.21 o                         
 -11  -3   8       1689.42       1613.38        93.55 o                         
  -9  -3   8       3194.30       3054.32       138.19 o                         
  -7  -3   8       2175.21       2341.49        66.76 o                         
  -5  -3   8       1196.77       1093.27        56.96 o                         
  -3  -3   8       9798.97       9380.86       192.98 o                         
  -1  -3   8       1894.26       1844.96        64.78 o                         
   1  -3   8       8133.38       7918.69       106.80 o                         
   3  -3   8       1712.54       1765.89        48.70 o                         
   5  -3   8       1837.63       1790.22        66.78 o                         
   7  -3   8       1895.41       1909.18        68.30 o                         
   9  -3   8         37.71         59.41        25.86 o                         
  11  -3   8        263.06        340.68        49.42 o                         
  13  -3   8        550.29        494.94        87.91 o                         
  15  -3   8        162.40        119.61        60.72 o                         
  17  -3   8        133.44         65.73        62.56 o                         
 -20  -2   8        125.38        107.43        75.23 o                         
 -18  -2   8        232.19        265.81        71.31 o                         
 -16  -2   8          8.06         13.49        36.21 o                         
 -14  -2   8         63.49         67.79        33.01 o                         
 -12  -2   8         17.03         23.14        22.24 o                         
 -10  -2   8       1364.34       1377.40        56.45 o                         
  -8  -2   8        857.07        829.52        51.56 o                         
  -6  -2   8        692.29        673.09        42.14 o                         
  -4  -2   8         75.32         74.81        19.16 o                         
  -2  -2   8       1478.47       1634.13        71.90 o                         
   0  -2   8       3186.60       3183.79       122.90 o                         
   2  -2   8        261.96        295.53        16.25 o                         
   4  -2   8       2209.76       2332.36        67.18 o                         
   6  -2   8        445.07        444.99        23.27 o                         
   8  -2   8          4.99          1.51        15.74 o                         
  10  -2   8        654.76        573.68        45.48 o                         
  12  -2   8         87.19         86.64        34.82 o                         
  14  -2   8          1.52         17.02        50.71 o                         
  16  -2   8          5.93         28.69        57.38 o                         
  18  -2   8          8.03        -65.89        51.88 o                         
 -21  -1   8        433.22        369.66       107.76 o                         
 -19  -1   8        775.08        730.80        92.43 o                         
 -17  -1   8        775.57        787.92        84.09 o                         
 -15  -1   8        869.21        876.31        99.59 o                         
 -13  -1   8       2231.18       2130.38        80.84 o                         
 -11  -1   8       4625.95       4656.81       116.47 o                         
  -9  -1   8       7092.43       7158.00       124.05 o                         
  -7  -1   8       5837.00       5942.42       153.30 o                         
  -5  -1   8       7948.62       8167.91       183.41 o                         
  -3  -1   8       5292.43       5438.69       218.86 o                         
   1  -1   8      13059.50      13497.30       405.64 o                         
   3  -1   8      22482.65      21138.27       552.60 o                         
   5  -1   8       4810.73       5000.72        89.30 o                         
   7  -1   8       3010.63       2887.24        67.17 o                         
   9  -1   8        811.20        890.53        43.80 o                         
  11  -1   8        713.96        891.34        62.60 o                         
  13  -1   8        693.97        807.89       101.76 o                         
  15  -1   8        352.29        344.81        85.91 o                         
  17  -1   8        241.57        176.32        78.24 o                         
 -20   0   8        571.20        801.55       128.28 o                         
 -18   0   8        510.89        561.42       106.85 o                         
 -16   0   8       2008.85       2175.44       116.32 o                         
 -14   0   8       2103.76       2303.13        87.33 o                         
 -12   0   8       6527.01       6437.98       151.32 o                         
 -10   0   8       9833.97       9933.37       168.36 o                         
  -8   0   8       8016.49       7343.67       179.59 o                         
  -6   0   8       2613.46       2742.01        77.58 o                         
  -4   0   8      17612.75      16272.38       516.80 o                         
  -2   0   8      24520.26      24616.00       734.66 o                         
   2   0   8      12832.07      13331.00       243.29 o                         
   4   0   8       5490.40       5158.74        86.08 o                         
   6   0   8      23048.82      22447.11       312.99 o                         
   8   0   8       8553.96       8702.62       161.16 o                         
  10   0   8        977.73       1017.76        52.32 o                         
  12   0   8       1333.75       1408.68        74.78 o                         
  14   0   8        555.29        674.60        97.25 o                         
  16   0   8        852.09       1161.37       129.28 o                         
  18   0   8         88.29        148.97        76.90 o                         
 -21   1   8        422.35        329.63       108.26 o                         
 -19   1   8        767.43        768.43        91.98 o                         
 -17   1   8        779.30        774.80        82.36 o                         
 -15   1   8        852.04        796.06        76.46 o                         
 -13   1   8       2172.91       1993.09        78.16 o                         
 -11   1   8       4631.46       4583.73       144.88 o                         
  -9   1   8       6858.30       6995.51       124.19 o                         
  -7   1   8       6317.09       6465.68       152.64 o                         
  -5   1   8       8728.75       8989.20       306.61 o                         
  -3   1   8       5144.14       5232.51       197.84 o                         
  -1   1   8       5338.59       5415.67       191.84 o                         
   1   1   8      13078.46      13484.64       242.14 o                         
   3   1   8      22806.42      22133.76       277.35 o                         
   5   1   8       4512.84       4847.90        87.73 o                         
   7   1   8       2648.28       2651.84       120.29 o                         
   9   1   8        745.43        774.47        44.09 o                         
  11   1   8        645.13        702.85        56.26 o                         
  13   1   8        696.23        757.29        98.59 o                         
  15   1   8        349.16        219.36        70.40 o                         
  17   1   8        251.56        251.39        81.91 o                         
 -20   2   8        121.25        187.67        82.24 o                         
 -18   2   8        221.16        275.93        62.44 o                         
 -16   2   8         10.99         -9.15        36.28 o                         
 -14   2   8         78.26         43.87        32.75 o                         
 -12   2   8         10.07        -15.30        19.85 o                         
 -10   2   8       1364.16       1365.66        61.43 o                         
  -8   2   8        853.85        821.68        32.30 o                         
  -6   2   8        677.43        739.46        52.88 o                         
  -4   2   8         80.37         96.48        17.87 o                         
  -2   2   8       1522.06       1590.54        51.37 o                         
   0   2   8       3290.48       3328.98        73.29 o                         
   2   2   8        294.34        346.35        13.58 o                         
   4   2   8       2252.52       2525.21        62.68 o                         
   6   2   8        474.67        459.29        40.30 o                         
   8   2   8          4.66         18.39        19.01 o                         
  10   2   8        649.41        646.94        45.81 o                         
  12   2   8         91.94         93.27        30.74 o                         
  14   2   8          0.59          4.55        35.25 o                         
  16   2   8          4.71         37.87        60.05 o                         
  18   2   8          7.51          1.83        59.22 o                         
 -21   3   8        113.39         87.58        91.75 o                         
 -19   3   8        176.32        136.41        55.98 o                         
 -17   3   8         72.25         88.75        47.79 o                         
 -15   3   8        681.53        712.36        74.95 o                         
 -13   3   8       1843.70       1796.75        78.12 o                         
 -11   3   8       1681.57       1571.01        65.76 o                         
  -9   3   8       3147.60       2856.63        83.06 o                         
  -7   3   8       2275.19       2372.73        57.17 o                         
  -5   3   8       1125.29       1156.35        33.17 o                         
  -3   3   8      10140.13       9731.58       138.00 o                         
  -1   3   8       1889.22       1850.15        66.12 o                         
   1   3   8       8116.79       7821.25       127.22 o                         
   3   3   8       1685.51       1764.11        50.53 o                         
   5   3   8       1780.56       1783.86        56.72 o                         
   7   3   8       1949.12       2004.81        74.30 o                         
   9   3   8         54.76         34.21        25.47 o                         
  11   3   8        261.96        255.55        38.05 o                         
  13   3   8        546.89        497.93        65.50 o                         
  15   3   8        174.84        162.04        52.62 o                         
  17   3   8        135.33        151.10        56.02 o                         
 -20   4   8        365.37        367.83       108.43 o                         
 -18   4   8        722.01        758.88        92.27 o                         
 -16   4   8        791.09        726.34        81.81 o                         
 -14   4   8        800.88        871.57        79.14 o                         
 -12   4   8       5276.49       5246.81       140.87 o                         
 -10   4   8       5559.03       5706.72       139.97 o                         
  -8   4   8      10157.46      10008.53       229.92 o                         
  -6   4   8       8333.05       8056.17       139.54 o                         
  -4   4   8       8431.82       8979.39       134.93 o                         
  -2   4   8      11906.01      12045.03       174.56 o                         
   0   4   8      26900.39      27027.21       386.72 o                         
   2   4   8      19416.93      19233.83       253.38 o                         
   4   4   8       6213.05       6152.83       121.09 o                         
   6   4   8       2991.03       3103.80        94.04 o                         
   8   4   8         64.92         44.78        28.51 o                         
  10   4   8        787.13        880.55        65.49 o                         
  12   4   8       1152.39       1117.60        74.25 o                         
  14   4   8        876.92        842.22        85.57 o                         
  16   4   8        592.24        544.38        81.84 o                         
  18   4   8        203.27        189.34        89.25 o                         
 -19   5   8        313.36        381.84       105.76 o                         
 -17   5   8        933.97        854.76        93.52 o                         
 -15   5   8       1516.44       1424.72       150.30 o                         
 -13   5   8       3997.88       3802.39       152.29 o                         
 -11   5   8       6059.90       5843.59       149.99 o                         
  -9   5   8       4130.62       4197.32       111.67 o                         
  -7   5   8       6781.14       6501.68       148.62 o                         
  -5   5   8       4243.42       4315.11        90.53 o                         
  -3   5   8       9661.11       9640.79       167.24 o                         
  -1   5   8       7629.57       7590.65       100.98 o                         
   1   5   8      10239.13      10695.27       155.04 o                         
   3   5   8       8992.86       8914.47       181.91 o                         
   5   5   8       3997.06       4074.66       110.74 o                         
   7   5   8       2019.80       1950.61        78.71 o                         
   9   5   8       1683.53       1773.07        82.55 o                         
  11   5   8        743.37        861.93        59.12 o                         
  13   5   8        321.59        403.17        78.07 o                         
  15   5   8        414.26        446.78        70.10 o                         
  17   5   8        191.76        154.64        81.07 o                         
 -20   6   8         44.70         59.89        90.75 o                         
 -18   6   8        204.77        391.18       104.26 o                         
 -16   6   8        372.05        275.46        59.72 o                         
 -14   6   8       1269.88       1150.23        93.50 o                         
 -12   6   8        906.93       1090.12        91.33 o                         
 -10   6   8       1387.76       1541.19        72.09 o                         
  -8   6   8        942.54        982.86        55.52 o                         
  -6   6   8        114.30         83.63        25.68 o                         
  -4   6   8        945.63       1035.86        34.02 o                         
  -2   6   8       2611.65       2698.38        59.98 o                         
   0   6   8       2429.38       2450.91        81.58 o                         
   2   6   8       1330.24       1290.37        57.91 o                         
   4   6   8       1052.67       1052.83        56.50 o                         
   6   6   8        773.84        812.95        56.37 o                         
   8   6   8        550.40        556.65        54.11 o                         
  10   6   8        364.60        375.98        52.14 o                         
  12   6   8        173.27        219.22        69.81 o                         
  14   6   8        118.80         86.61        46.86 o                         
  16   6   8         32.14         42.70        62.72 o                         
 -19   7   8         26.54         35.03        80.91 o                         
 -17   7   8        126.10        135.18        59.71 o                         
 -15   7   8        244.67        234.16        32.08 o                         
 -13   7   8        364.14        414.62        35.16 o                         
 -11   7   8         86.66         91.66        23.09 o                         
  -9   7   8        138.18        145.84        27.37 o                         
  -7   7   8        541.19        575.47        31.58 o                         
  -5   7   8        590.44        613.52        46.79 o                         
  -3   7   8        357.22        364.82        34.29 o                         
  -1   7   8        150.63        121.48        29.43 o                         
   1   7   8        280.23        202.83        35.51 o                         
   3   7   8        221.09        215.36        40.95 o                         
   5   7   8         65.34         94.71        34.98 o                         
   7   7   8        516.87        450.23        63.39 o                         
   9   7   8        286.57        181.94        48.04 o                         
  11   7   8         74.76         49.04        51.05 o                         
  13   7   8         11.56         64.06        57.22 o                         
  15   7   8          4.91         39.03        65.73 o                         
 -18   8   8        239.87        171.99       103.43 o                         
 -16   8   8        522.24        529.64        46.71 o                         
 -14   8   8        986.50        937.50        62.32 o                         
 -12   8   8       1506.79       1519.27       104.65 o                         
 -10   8   8       1061.62       1008.95        60.64 o                         
  -8   8   8       1993.28       1811.64        65.85 o                         
  -6   8   8       1181.57       1195.17        48.26 o                         
  -4   8   8       1540.85       1426.03       107.85 o                         
  -2   8   8       1935.27       1856.35       115.60 o                         
   0   8   8       1048.59        990.95        63.25 o                         
   2   8   8       1116.99       1190.20        70.53 o                         
   4   8   8       1085.07       1189.33       131.28 o                         
   6   8   8       1893.60       1970.51       215.36 o                         
   8   8   8       1600.13       1546.80        96.76 o                         
  10   8   8        544.08        636.24        93.25 o                         
  12   8   8        263.21        181.33        69.90 o                         
  14   8   8        156.54         97.75        63.72 o                         
 -17   9   8        238.04        196.14       106.01 o                         
 -15   9   8        573.01        580.06        71.94 o                         
 -13   9   8       1223.55       1212.81        64.28 o                         
 -11   9   8       1790.50       1832.85        74.52 o                         
  -9   9   8       1561.62       1456.45        97.56 o                         
  -7   9   8        792.15        840.35        69.48 o                         
  -5   9   8        578.84        668.55        53.15 o                         
  -3   9   8       2014.57       1811.45       117.35 o                         
  -1   9   8       1726.87       1658.41       148.55 o                         
   1   9   8       1528.49       1711.07       113.35 o                         
   3   9   8       1261.50       1257.91        81.20 o                         
   5   9   8       2903.80       2824.02       180.49 o                         
   7   9   8       2173.07       2296.86       115.68 o                         
   9   9   8        717.60        937.00       107.76 o                         
  11   9   8        613.67        432.89        89.58 o                         
  13   9   8        250.93        260.07        84.24 o                         
 -16  10   8        105.94        120.26        42.12 o                         
 -14  10   8        454.90        437.27        47.66 o                         
 -12  10   8        606.35        517.30        49.14 o                         
 -10  10   8        683.66        703.83        60.22 o                         
  -8  10   8        430.20        441.71        50.80 o                         
  -6  10   8        262.23        186.78        42.05 o                         
  -4  10   8        188.94        163.77        39.55 o                         
  -2  10   8        101.08         78.59        36.56 o                         
   0  10   8        225.99        232.89        50.63 o                         
   2  10   8        448.87        483.36        61.84 o                         
   4  10   8       1405.55       1387.36        92.25 o                         
   6  10   8        322.62        383.39        70.90 o                         
   8  10   8        608.80        635.40        99.42 o                         
  10  10   8        353.02        207.35        72.73 o                         
  12  10   8        116.13         70.73        67.73 o                         
 -13  11   8         24.10         39.53        37.07 o                         
 -11  11   8         15.81         27.99        35.35 o                         
  -9  11   8        118.12        158.59        42.61 o                         
  -7  11   8         99.08        103.94        40.97 o                         
  -5  11   8        105.52         93.43        40.45 o                         
  -3  11   8        519.58        525.75        61.77 o                         
  -1  11   8         56.55         17.62        37.13 o                         
   1  11   8          2.38        -13.61        37.62 o                         
   3  11   8         38.82         -8.55        36.35 o                         
   5  11   8         52.67         21.40        66.56 o                         
   7  11   8         82.10         89.91        59.55 o                         
   9  11   8        138.67        140.63        69.73 o                         
  11  11   8          0.45        -40.20        61.56 o                         
 -12  12   8        198.83        105.99        46.35 o                         
 -10  12   8        127.21         72.46        42.14 o                         
  -8  12   8        170.70        183.92        45.27 o                         
  -6  12   8        198.99        122.15        44.88 o                         
  -4  12   8        249.17        259.10        70.90 o                         
  -2  12   8        404.55        394.38        62.71 o                         
   0  12   8        229.47        322.50        58.98 o                         
   2  12   8        232.41        325.10        60.60 o                         
   4  12   8        221.17        113.60        63.72 o                         
   6  12   8        115.38         22.19        55.55 o                         
   8  12   8        122.92        136.96        69.40 o                         
  -9  13   8        242.64        213.38        71.40 o                         
  -7  13   8        354.56        291.00        57.70 o                         
  -5  13   8        384.50        405.98        70.06 o                         
  -3  13   8        414.86        362.60        62.70 o                         
  -1  13   8        603.93        722.01        79.97 o                         
   1  13   8        434.22        367.16        80.57 o                         
   3  13   8        313.47        295.60        79.07 o                         
   5  13   8        390.02        362.16        88.41 o                         
  -4  14   8        307.38        285.92        74.23 o                         
  -2  14   8        199.26        204.85        69.73 o                         
   0  14   8        217.12        254.56        73.07 o                         
  -8 -13   9         52.88         18.43        56.64 o                         
  -6 -13   9         56.27        -10.51        49.73 o                         
  -4 -13   9         53.53         91.82        52.75 o                         
  -2 -13   9         38.34         99.25       106.63 o                         
   0 -13   9         20.35         11.12        52.20 o                         
   2 -13   9         14.30         85.58        53.15 o                         
   4 -13   9         23.89        103.54        68.98 o                         
 -11 -12   9        136.46        143.97        55.37 o                         
  -9 -12   9        247.68        234.84        50.21 o                         
  -7 -12   9        458.37        329.32        73.68 o                         
  -5 -12   9        591.55        567.51        63.83 o                         
  -3 -12   9        617.34        678.00       108.24 o                         
  -1 -12   9        668.42        685.11        67.85 o                         
   1 -12   9        440.84        491.51        73.52 o                         
   3 -12   9        189.19        139.48        57.28 o                         
   5 -12   9         78.25        136.31        56.62 o                         
   7 -12   9        125.91        138.82        60.15 o                         
 -14 -11   9        339.68        373.20        64.58 o                         
 -12 -11   9        390.24        386.08        63.07 o                         
 -10 -11   9        308.46        306.80        46.07 o                         
  -8 -11   9        769.44        867.96        61.28 o                         
  -6 -11   9       1365.67       1509.44        81.93 o                         
  -4 -11   9       1406.58       1488.58       132.02 o                         
  -2 -11   9       1317.84       1266.03       101.48 o                         
   0 -11   9       1124.35       1171.15        90.03 o                         
   2 -11   9        984.91       1022.87        74.26 o                         
   4 -11   9        667.83        739.60        82.32 o                         
   6 -11   9        243.96        159.83        64.52 o                         
   8 -11   9        656.69        654.32        83.64 o                         
  10 -11   9        198.42        139.23        60.20 o                         
 -15 -10   9        217.97        155.13        50.66 o                         
 -13 -10   9        307.36        349.90        51.44 o                         
 -11 -10   9        479.56        435.11        52.96 o                         
  -9 -10   9        498.54        424.66        46.31 o                         
  -7 -10   9        644.62        636.63        56.63 o                         
  -5 -10   9       1539.38       1448.14       174.08 o                         
  -3 -10   9       1325.30       1222.07        70.60 o                         
  -1 -10   9        327.24        441.87        56.00 o                         
   1 -10   9        718.10        856.16        63.93 o                         
   3 -10   9        353.89        422.38        84.90 o                         
   5 -10   9       1103.18       1111.37       109.57 o                         
   7 -10   9         92.72         92.55        58.22 o                         
   9 -10   9          6.87         -1.43        57.62 o                         
  11 -10   9        192.81        153.50        58.67 o                         
 -16  -9   9          6.27         44.50        43.02 o                         
 -14  -9   9         34.35         45.61        36.02 o                         
 -12  -9   9        199.50        195.54        46.98 o                         
 -10  -9   9        108.42         62.32        67.68 o                         
  -8  -9   9         89.59         64.39        34.88 o                         
  -6  -9   9          8.37         19.16        29.34 o                         
  -4  -9   9        178.05        187.27        37.93 o                         
  -2  -9   9          0.65          1.86        34.21 o                         
   0  -9   9        102.67        113.47        35.35 o                         
   2  -9   9        219.14        222.43        40.92 o                         
   4  -9   9        152.00        135.54        50.72 o                         
   6  -9   9        347.39        358.66        50.67 o                         
   8  -9   9        153.01        137.10        54.92 o                         
  10  -9   9         49.70         82.98        48.76 o                         
  12  -9   9         24.33        108.31        52.21 o                         
 -17  -8   9        184.15        171.40       121.69 o                         
 -15  -8   9        211.53        187.68        38.30 o                         
 -13  -8   9        268.20        263.16        41.54 o                         
 -11  -8   9        774.01        835.80        56.49 o                         
  -9  -8   9        426.52        460.46        40.59 o                         
  -7  -8   9        338.15        267.65        37.97 o                         
  -5  -8   9       1138.54       1184.09        54.45 o                         
  -3  -8   9        545.00        539.37        46.18 o                         
  -1  -8   9        988.43        916.32        50.70 o                         
   1  -8   9        547.31        611.71        45.00 o                         
   3  -8   9       1052.02        986.60        63.22 o                         
   5  -8   9       1329.36       1304.97        73.30 o                         
   7  -8   9        340.58        399.85        56.87 o                         
   9  -8   9        220.94        166.32        47.82 o                         
  11  -8   9        180.11        148.00        49.75 o                         
  13  -8   9        129.64        135.62        66.56 o                         
 -18  -7   9        511.51        508.62       115.44 o                         
 -16  -7   9       1078.38       1149.32        63.39 o                         
 -14  -7   9       1208.10       1192.95       105.40 o                         
 -12  -7   9       1161.69       1019.93        59.88 o                         
 -10  -7   9       1937.63       1928.90        73.98 o                         
  -8  -7   9       1789.26       1841.68        57.17 o                         
  -6  -7   9       2876.45       2919.31        74.81 o                         
  -4  -7   9       4611.69       4477.85        96.97 o                         
  -2  -7   9       3870.98       3863.30       108.26 o                         
   0  -7   9       3756.04       3869.77       111.63 o                         
   2  -7   9       1917.91       1919.11        92.26 o                         
   4  -7   9       2315.57       2336.51        75.76 o                         
   6  -7   9       2921.00       2830.44        89.61 o                         
   8  -7   9       1634.24       1621.19        78.98 o                         
  10  -7   9        821.30        836.92        75.70 o                         
  12  -7   9        479.91        564.96        70.84 o                         
  14  -7   9        185.80        279.08        83.74 o                         
 -19  -6   9        336.71        340.14       105.43 o                         
 -17  -6   9       1048.40       1041.88       103.30 o                         
 -15  -6   9       1544.45       1626.42       186.08 o                         
 -13  -6   9       2192.17       2213.24        69.22 o                         
 -11  -6   9       1697.42       1754.86       107.10 o                         
  -9  -6   9       1412.29       1281.02        41.79 o                         
  -7  -6   9       4470.13       4463.52        82.68 o                         
  -5  -6   9       5641.12       5847.68       107.14 o                         
  -3  -6   9       7065.97       6840.01       189.88 o                         
  -1  -6   9       2339.56       2243.48        62.19 o                         
   1  -6   9       1539.54       1539.40        53.95 o                         
   3  -6   9       1453.62       1552.62        78.05 o                         
   5  -6   9       1928.71       1915.47        70.17 o                         
   7  -6   9       3516.37       3584.64        96.49 o                         
   9  -6   9       2539.06       2784.11        88.50 o                         
  11  -6   9        860.94        785.57        71.86 o                         
  13  -6   9        173.46        127.78        64.72 o                         
  15  -6   9        142.02        128.45        75.23 o                         
 -20  -5   9        114.43        131.95        88.75 o                         
 -18  -5   9        451.70        413.27        76.90 o                         
 -16  -5   9        236.78        210.35        54.57 o                         
 -14  -5   9         11.95         38.17        37.33 o                         
 -12  -5   9        472.56        483.92        61.90 o                         
 -10  -5   9        732.75        844.03        55.54 o                         
  -8  -5   9       1003.70       1023.21        47.53 o                         
  -6  -5   9       3679.76       3943.34       115.28 o                         
  -4  -5   9       5013.19       5291.38       116.95 o                         
  -2  -5   9       2352.76       2199.73        44.08 o                         
   0  -5   9       2405.22       2402.72        51.27 o                         
   2  -5   9       1517.88       1568.35        68.53 o                         
   4  -5   9        901.42        998.70        51.36 o                         
   6  -5   9        358.71        380.52        48.35 o                         
   8  -5   9        655.50        767.13        54.12 o                         
  10  -5   9        543.14        512.18        46.17 o                         
  12  -5   9         46.07         64.06        92.28 o                         
  14  -5   9        149.79        147.47        67.56 o                         
  16  -5   9        122.70        181.00        75.73 o                         
 -19  -4   9        138.35        138.29        75.90 o                         
 -17  -4   9        140.06        211.50        57.23 o                         
 -15  -4   9        300.08        340.34        60.91 o                         
 -13  -4   9       1324.70       1421.90       100.17 o                         
 -11  -4   9       1021.85       1090.17        59.40 o                         
  -9  -4   9       1490.87       1531.41        52.43 o                         
  -7  -4   9       1010.84       1086.71        43.09 o                         
  -5  -4   9        379.31        391.45        31.01 o                         
  -3  -4   9       1362.27       1395.83        71.23 o                         
  -1  -4   9       1883.87       2014.76        75.52 o                         
   1  -4   9       3591.99       3650.85        63.41 o                         
   3  -4   9       1503.14       1410.66        43.76 o                         
   5  -4   9        795.56        919.86        48.80 o                         
   7  -4   9       1269.55       1372.74        61.58 o                         
   9  -4   9        752.21        576.61        49.11 o                         
  11  -4   9        224.40        224.34        46.23 o                         
  13  -4   9        187.49         93.42        55.88 o                         
  15  -4   9        185.72         67.06        59.22 o                         
  17  -4   9          5.52         -8.01        58.72 o                         
 -20  -3   9        506.27        590.36       122.61 o                         
 -18  -3   9        906.95        856.29        94.40 o                         
 -16  -3   9       1087.97       1133.49        94.66 o                         
 -14  -3   9       1121.06       1143.80        86.27 o                         
 -12  -3   9       3308.88       3435.52       104.98 o                         
 -10  -3   9       4203.95       4651.43       124.22 o                         
  -8  -3   9       6444.94       6277.27       134.76 o                         
  -6  -3   9       3724.99       3657.62        88.46 o                         
  -4  -3   9       4782.26       4773.24       120.56 o                         
  -2  -3   9       4415.56       4120.80       108.77 o                         
   0  -3   9       5208.40       5136.98       128.64 o                         
   2  -3   9       9908.92       9487.92       128.34 o                         
   4  -3   9       4860.67       4948.17        93.17 o                         
   6  -3   9       2086.26       2184.77        70.26 o                         
   8  -3   9       1199.03       1218.40        70.76 o                         
  10  -3   9       1735.82       1692.02        73.82 o                         
  12  -3   9        999.88       1117.20       142.76 o                         
  14  -3   9        483.04        482.43        91.08 o                         
  16  -3   9        230.80        155.31        72.73 o                         
 -21  -2   9        630.51        572.85       125.78 o                         
 -19  -2   9        969.77        901.22        99.65 o                         
 -17  -2   9       1395.75       1707.51       224.78 o                         
 -15  -2   9       1941.94       1953.98       110.03 o                         
 -13  -2   9       5171.23       5136.59       136.82 o                         
 -11  -2   9       5514.86       5879.17       205.82 o                         
  -9  -2   9       7902.38       8193.19       164.24 o                         
  -7  -2   9       9651.80       9938.56       244.64 o                         
  -5  -2   9      11906.87      11976.12       269.59 o                         
  -3  -2   9      19812.44      19672.64       352.99 o                         
  -1  -2   9      11498.27      11341.31       265.01 o                         
   1  -2   9       6116.80       6325.84       121.80 o                         
   3  -2   9      11371.81      10986.95       144.00 o                         
   5  -2   9       5279.33       5495.48       100.35 o                         
   7  -2   9       2953.93       2993.32        84.68 o                         
   9  -2   9       2081.63       2200.44        76.32 o                         
  11  -2   9       1024.01       1240.32        81.12 o                         
  13  -2   9       1188.29       1163.37       117.61 o                         
  15  -2   9        475.33        527.14        98.09 o                         
  17  -2   9        207.11        139.79        70.40 o                         
 -20  -1   9        143.10        212.36        88.08 o                         
 -18  -1   9        122.38         95.93        46.12 o                         
 -16  -1   9       1112.77        994.86       187.25 o                         
 -14  -1   9       1799.38       2036.97       187.00 o                         
 -12  -1   9       3204.26       3178.85       107.50 o                         
 -10  -1   9       1638.48       1597.59        47.03 o                         
  -8  -1   9       2406.01       2649.71        89.17 o                         
  -6  -1   9       4308.02       3965.25       188.17 o                         
  -4  -1   9       3773.47       3655.93       173.66 o                         
  -2  -1   9       6152.46       6333.20       208.94 o                         
   0  -1   9       6090.56       6032.14       154.54 o                         
   2  -1   9        575.32        638.72        50.91 o                         
   4  -1   9       1550.70       1481.50        33.56 o                         
   6  -1   9       7259.99       7354.75       158.57 o                         
   8  -1   9       1416.00       1546.12        73.05 o                         
  10  -1   9       1218.79       1300.40        63.77 o                         
  12  -1   9        342.75        378.02        44.87 o                         
  14  -1   9        285.83        190.84        68.89 o                         
  16  -1   9        171.70        152.47        68.39 o                         
  18  -1   9         18.07         40.54        64.39 o                         
 -21   0   9          2.23         54.88        81.91 o                         
 -19   0   9         77.31         36.87        62.14 o                         
 -17   0   9         34.72          1.81        40.14 o                         
 -15   0   9         63.38         41.40        36.83 o                         
 -13   0   9         21.76         20.97        27.18 o                         
 -11   0   9         35.09         74.17        22.67 o                         
  -9   0   9       1063.98       1287.86        85.41 o                         
  -7   0   9         80.83        180.04        24.25 o                         
  -3   0   9        380.08        493.44        57.38 o                         
  -1   0   9       1240.42       1372.39        53.13 o                         
   1   0   9         24.15         54.90        15.38 o                         
   3   0   9         95.25        151.97        13.34 o                         
   5   0   9       1813.28       1910.90        48.34 o                         
   7   0   9        357.38        283.30        49.71 o                         
   9   0   9         31.11          2.25        20.18 o                         
  11   0   9        802.20        841.45        52.57 o                         
  13   0   9         71.25         40.87        43.37 o                         
  15   0   9          1.10        -37.70        45.87 o                         
  17   0   9         18.21         -1.17        58.72 o                         
 -20   1   9        137.72        210.52        83.07 o                         
 -18   1   9        112.86         96.60        48.30 o                         
 -16   1   9       1079.81       1146.18       107.18 o                         
 -14   1   9       1764.37       1749.48       148.47 o                         
 -12   1   9       3245.98       3353.22        97.06 o                         
 -10   1   9       1511.05       1421.85        97.33 o                         
  -8   1   9       2542.71       2628.56        85.75 o                         
  -6   1   9       4703.64       4534.66       107.82 o                         
  -4   1   9       3896.39       3860.95       168.98 o                         
  -2   1   9       6160.64       6480.71       251.22 o                         
   0   1   9       6287.91       6198.14       121.99 o                         
   2   1   9        457.32        478.38        32.95 o                         
   4   1   9       1484.92       1458.77        38.79 o                         
   6   1   9       7094.04       7317.30       157.78 o                         
   8   1   9       1290.21       1313.33        61.04 o                         
  10   1   9       1144.02       1054.80        55.34 o                         
  12   1   9        322.32        347.25        41.50 o                         
  14   1   9        284.09        357.32        78.24 o                         
  16   1   9        167.33        173.99        71.06 o                         
  18   1   9         19.01         -0.83        60.89 o                         
 -21   2   9        648.75        614.72       122.61 o                         
 -19   2   9        953.58        913.86       148.63 o                         
 -17   2   9       1319.22       1263.74       100.51 o                         
 -15   2   9       1887.06       1988.00       178.99 o                         
 -13   2   9       5094.74       5254.13       137.41 o                         
 -11   2   9       5358.10       5587.66       138.01 o                         
  -9   2   9       7770.94       8160.24       140.88 o                         
  -7   2   9       9910.42      10121.50       225.53 o                         
  -5   2   9      12653.04      12984.95       316.95 o                         
  -3   2   9      20238.97      20272.59       340.02 o                         
  -1   2   9      12164.85      12214.17       210.56 o                         
   1   2   9       6058.40       6266.37       121.48 o                         
   3   2   9      11141.54      10705.31       159.88 o                         
   5   2   9       5123.23       5307.21       123.44 o                         
   7   2   9       2891.12       2866.65        90.07 o                         
   9   2   9       2145.41       2319.54        75.16 o                         
  11   2   9        959.40       1078.24        58.51 o                         
  13   2   9       1187.54       1334.43       127.53 o                         
  15   2   9        476.85        590.53       102.42 o                         
  17   2   9        211.35        193.34        77.90 o                         
 -20   3   9        539.09        403.86       104.26 o                         
 -18   3   9        871.97        904.73        94.44 o                         
 -16   3   9        982.89        931.31        87.59 o                         
 -14   3   9       1065.40        942.15        79.12 o                         
 -12   3   9       3153.39       3459.92       104.21 o                         
 -10   3   9       4183.52       4584.29       115.42 o                         
  -8   3   9       6589.67       6221.75       114.69 o                         
  -6   3   9       3818.51       3856.31        68.22 o                         
  -4   3   9       5230.52       5321.63        84.26 o                         
  -2   3   9       4597.65       4320.99        72.77 o                         
   0   3   9       5088.75       5254.90       118.11 o                         
   2   3   9      10039.33       9576.03       132.07 o                         
   4   3   9       4969.00       5046.26       116.06 o                         
   6   3   9       1941.58       2035.83        72.86 o                         
   8   3   9       1190.13       1263.89        93.87 o                         
  10   3   9       1649.18       1691.86        69.14 o                         
  12   3   9        983.58        924.47        59.05 o                         
  14   3   9        493.71        414.09       109.18 o                         
  16   3   9        237.01        258.73        81.57 o                         
 -19   4   9        156.62        214.19        81.91 o                         
 -17   4   9        119.48        112.26        54.38 o                         
 -15   4   9        270.34        226.22        53.84 o                         
 -13   4   9       1257.76       1220.85       123.44 o                         
 -11   4   9       1047.25       1034.52        88.21 o                         
  -9   4   9       1607.81       1738.64        64.21 o                         
  -7   4   9       1031.79       1137.95        53.89 o                         
  -5   4   9        455.35        438.19        24.88 o                         
  -3   4   9       1346.15       1259.88        37.48 o                         
  -1   4   9       2059.12       2145.59        57.05 o                         
   1   4   9       3637.33       3638.51        72.95 o                         
   3   4   9       1476.65       1311.98        47.15 o                         
   5   4   9        738.20        746.34        47.02 o                         
   7   4   9       1211.29       1239.31        62.55 o                         
   9   4   9        713.66        713.95        56.73 o                         
  11   4   9        217.82        120.96        31.79 o                         
  13   4   9        185.57        110.95        43.58 o                         
  15   4   9        178.35        156.90        51.62 o                         
  17   4   9          4.95         30.28        50.74 o                         
 -20   5   9        102.24        210.02        95.75 o                         
 -18   5   9        448.95        440.38        77.38 o                         
 -16   5   9        226.47        162.03        53.97 o                         
 -14   5   9         26.55        -39.69        36.26 o                         
 -12   5   9        561.06        496.28        62.57 o                         
 -10   5   9        647.86        532.68        46.14 o                         
  -8   5   9        908.02        909.90        50.55 o                         
  -6   5   9       3636.15       3859.01        99.74 o                         
  -4   5   9       5138.16       5429.83       109.15 o                         
  -2   5   9       2371.98       2362.56        70.36 o                         
   0   5   9       2167.80       2181.69        61.63 o                         
   2   5   9       1491.92       1704.71        60.70 o                         
   4   5   9        928.91        920.98        50.08 o                         
   6   5   9        397.89        458.51        43.55 o                         
   8   5   9        691.52        723.11        56.09 o                         
  10   5   9        550.77        405.20        52.13 o                         
  12   5   9         39.09        -21.45        42.62 o                         
  14   5   9        155.84        157.12        52.25 o                         
  16   5   9        115.93         73.59        95.42 o                         
 -19   6   9        322.42        334.13       108.26 o                         
 -17   6   9       1029.16        963.58       100.50 o                         
 -15   6   9       1559.14       1368.11       104.89 o                         
 -13   6   9       2126.45       2104.05       145.05 o                         
 -11   6   9       1794.02       1647.74        96.45 o                         
  -9   6   9       1522.98       1519.62        68.26 o                         
  -7   6   9       4416.73       4657.53       152.14 o                         
  -5   6   9       5756.35       5901.10       174.14 o                         
  -3   6   9       7135.41       6906.86       194.84 o                         
  -1   6   9       2554.54       2494.23        56.53 o                         
   1   6   9       1559.06       1537.31        59.55 o                         
   3   6   9       1420.46       1451.70        90.85 o                         
   5   6   9       1990.74       1855.26        76.25 o                         
   7   6   9       3551.54       3330.48       182.05 o                         
   9   6   9       2560.67       2434.89        98.64 o                         
  11   6   9        881.28        954.65        71.77 o                         
  13   6   9        168.28        200.51        69.90 o                         
  15   6   9        136.14        164.15        73.73 o                         
 -18   7   9        498.89        377.67       104.09 o                         
 -16   7   9       1090.45       1029.27       101.67 o                         
 -14   7   9       1244.06       1120.61        96.03 o                         
 -12   7   9       1056.91        963.41        84.69 o                         
 -10   7   9       1860.06       1980.80       108.01 o                         
  -8   7   9       1791.28       1836.01        91.15 o                         
  -6   7   9       2867.91       2777.15        91.81 o                         
  -4   7   9       4586.42       4564.41       149.55 o                         
  -2   7   9       3989.68       3801.52       104.95 o                         
   0   7   9       3958.84       3934.86       132.45 o                         
   2   7   9       2029.39       2122.09        84.62 o                         
   4   7   9       2182.24       2157.73        93.83 o                         
   6   7   9       2879.24       2791.69       178.49 o                         
   8   7   9       1630.08       1553.12        93.45 o                         
  10   7   9        810.80        804.35        76.42 o                         
  12   7   9        477.09        489.27        91.75 o                         
  14   7   9        190.40         72.90        66.23 o                         
 -17   8   9        178.79        156.14        84.74 o                         
 -15   8   9        213.79        133.18        79.40 o                         
 -13   8   9        263.65        262.80        60.58 o                         
 -11   8   9        777.80        743.91        76.98 o                         
  -9   8   9        422.37        418.95        59.98 o                         
  -7   8   9        326.92        326.20        42.37 o                         
  -5   8   9       1160.88       1056.68        91.50 o                         
  -3   8   9        557.84        672.74        45.92 o                         
  -1   8   9       1030.03       1022.88        59.00 o                         
   1   8   9        582.51        515.72       137.79 o                         
   3   8   9       1068.10       1025.81        68.26 o                         
   5   8   9       1339.14       1401.05        82.51 o                         
   7   8   9        314.34        301.92        52.71 o                         
   9   8   9        192.27        146.85        50.93 o                         
  11   8   9        183.08        158.31        64.56 o                         
  13   8   9        130.20         86.08        62.06 o                         
 -16   9   9          6.53        -23.19        69.90 o                         
 -14   9   9         32.71         75.96        53.77 o                         
 -12   9   9        195.49        154.99        51.71 o                         
 -10   9   9        101.94         63.49        25.34 o                         
  -8   9   9         99.80         82.75        27.78 o                         
  -6   9   9         10.80          9.47        24.39 o                         
  -4   9   9        193.06        159.88        64.81 o                         
  -2   9   9          0.62         26.45        26.42 o                         
   0   9   9         95.46         98.91        34.76 o                         
   2   9   9        206.36        140.93        39.22 o                         
   4   9   9        142.78        196.52        69.23 o                         
   6   9   9        352.92        409.20        60.85 o                         
   8   9   9        151.95        115.03        95.00 o                         
  10   9   9         48.60        117.94        62.06 o                         
  12   9   9         24.83        127.95        70.06 o                         
 -15  10   9        225.05        275.75       101.42 o                         
 -13  10   9        289.48        121.94        82.57 o                         
 -11  10   9        467.36        519.22        50.63 o                         
  -9  10   9        482.57        643.62        85.16 o                         
  -7  10   9        688.02        663.02        53.91 o                         
  -5  10   9       1672.31       1595.38       155.64 o                         
  -3  10   9       1417.64       1292.10        75.98 o                         
  -1  10   9        340.52        444.35       184.50 o                         
   1  10   9        641.56        713.93        68.06 o                         
   3  10   9        323.38        363.16        57.77 o                         
   5  10   9       1085.93       1220.68        88.84 o                         
   7  10   9         76.51        127.12        47.55 o                         
   9  10   9         17.40         17.85        48.71 o                         
  11  10   9        184.95        204.02        74.07 o                         
 -14  11   9        347.15        195.84       104.43 o                         
 -12  11   9        386.02        357.03        45.31 o                         
 -10  11   9        309.13        290.75        47.04 o                         
  -8  11   9        743.70        882.45        65.60 o                         
  -6  11   9       1401.84       1552.92       216.94 o                         
  -4  11   9       1420.28       1425.51        83.14 o                         
  -2  11   9       1296.10       1288.96       197.43 o                         
   0  11   9       1063.87        941.58       202.93 o                         
   2  11   9        916.97        868.37        78.79 o                         
   4  11   9        658.62        715.79        76.70 o                         
   6  11   9        234.98        235.38        71.40 o                         
   8  11   9        724.17        574.68       100.59 o                         
  10  11   9        216.68        209.85        78.74 o                         
 -11  12   9        130.11        113.73        40.24 o                         
  -9  12   9        245.24        206.42        81.07 o                         
  -7  12   9        462.23        405.84       103.93 o                         
  -5  12   9        612.07        567.40        63.50 o                         
  -3  12   9        623.19        613.44        67.11 o                         
  -1  12   9        652.31        707.11        73.32 o                         
   1  12   9        428.65        424.46        68.98 o                         
   3  12   9        174.50        187.18        75.90 o                         
   5  12   9         84.90        178.49        69.23 o                         
   7  12   9        138.07        170.82        73.90 o                         
  -8  13   9         53.41        102.44        44.49 o                         
  -6  13   9         58.85         65.68        44.17 o                         
  -4  13   9         49.31         43.09        42.56 o                         
  -2  13   9         39.14         14.76        59.64 o                         
   0  13   9         21.56         63.23        51.55 o                         
   2  13   9         13.24         41.54        55.55 o                         
   4  13   9         23.01         53.05        63.39 o                         
  -7 -13  10        262.14        244.61        54.60 o                         
  -5 -13  10        318.86        369.04        56.47 o                         
  -3 -13  10        322.04        314.58        55.63 o                         
  -1 -13  10        221.31        282.54        87.06 o                         
   1 -13  10        251.44        241.37        63.79 o                         
   3 -13  10        214.32        271.01        77.80 o                         
 -10 -12  10        170.39        200.98        52.99 o                         
  -8 -12  10        218.22        245.95        49.22 o                         
  -6 -12  10        113.75        130.00        45.86 o                         
  -4 -12  10        234.03        300.60        52.19 o                         
  -2 -12  10        220.59        193.25        63.57 o                         
   0 -12  10        183.99        264.96        50.47 o                         
   2 -12  10        186.62        167.20        87.93 o                         
   4 -12  10         63.58        -53.75        78.70 o                         
   6 -12  10         80.98         61.79        51.53 o                         
 -13 -11  10         26.11         47.14        44.40 o                         
 -11 -11  10         55.02        106.34        44.19 o                         
  -9 -11  10         31.94         22.87        52.35 o                         
  -7 -11  10         55.00         78.22        39.99 o                         
  -5 -11  10         37.55         53.39        37.40 o                         
  -3 -11  10         52.95         75.84        39.20 o                         
  -1 -11  10         78.67        104.26        41.20 o                         
   1 -11  10          7.96         33.75        39.06 o                         
   3 -11  10          4.60         58.82        57.60 o                         
   5 -11  10          2.40         -3.73        48.46 o                         
   7 -11  10         74.63         86.65        54.95 o                         
   9 -11  10         52.84         38.80        51.89 o                         
 -14 -10  10        309.46        332.54        86.91 o                         
 -12 -10  10        226.07        225.51        82.73 o                         
 -10 -10  10        437.83        414.26        72.87 o                         
  -8 -10  10        808.67        780.19        54.29 o                         
  -6 -10  10       1004.97        868.99        60.19 o                         
  -4 -10  10        953.10        782.00        59.30 o                         
  -2 -10  10        445.43        461.34        50.73 o                         
   0 -10  10        320.68        356.44        48.12 o                         
   2 -10  10        417.97        377.72        69.12 o                         
   4 -10  10        669.81        584.41        88.51 o                         
   6 -10  10        276.45        194.68        64.33 o                         
   8 -10  10        471.39        460.34        88.84 o                         
  10 -10  10         30.21         67.41        51.86 o                         
 -15  -9  10        443.04        473.91        50.46 o                         
 -13  -9  10        510.64        552.92       105.67 o                         
 -11  -9  10       1150.97       1241.31       121.50 o                         
  -9  -9  10       1735.55       1736.16        68.07 o                         
  -7  -9  10       2403.43       2541.51        86.38 o                         
  -5  -9  10       4120.35       4189.24       114.50 o                         
  -3  -9  10       2158.34       2204.66        83.82 o                         
  -1  -9  10        357.50        324.73        43.32 o                         
   1  -9  10        540.05        415.59        64.43 o                         
   3  -9  10       1140.47       1124.28        68.16 o                         
   5  -9  10       2054.88       2167.74       126.90 o                         
   7  -9  10        484.45        449.84        56.01 o                         
   9  -9  10        373.97        394.09       140.70 o                         
  11  -9  10        348.63        476.41        71.59 o                         
 -16  -8  10        286.03        213.02        85.41 o                         
 -14  -8  10        653.40        527.45        80.14 o                         
 -12  -8  10       1018.16       1140.85       105.30 o                         
 -10  -8  10       1197.08       1200.11        58.10 o                         
  -8  -8  10       2349.62       2271.99        78.77 o                         
  -6  -8  10       2027.51       2061.79        91.47 o                         
  -4  -8  10       2459.60       2859.26       141.46 o                         
  -2  -8  10        715.86        814.52        52.88 o                         
   0  -8  10        805.54        742.87        94.73 o                         
   2  -8  10        890.79       1042.17        60.95 o                         
   4  -8  10        873.54        972.97        67.73 o                         
   6  -8  10       1401.73       1666.90       142.13 o                         
   8  -8  10        860.18        876.78        82.54 o                         
  10  -8  10        254.78        228.00        55.46 o                         
  12  -8  10        185.34        177.41        72.76 o                         
  14  -8  10        120.70         53.88        71.06 o                         
 -17  -7  10         42.71         14.51        68.39 o                         
 -15  -7  10        105.11        112.05        50.76 o                         
 -13  -7  10        434.04        437.76        88.66 o                         
 -11  -7  10        203.04        218.93        50.43 o                         
  -9  -7  10        922.07        896.51        63.70 o                         
  -7  -7  10        565.37        490.38        50.27 o                         
  -5  -7  10         38.84         21.61        30.46 o                         
  -3  -7  10        277.23        258.23        39.75 o                         
  -1  -7  10        115.27         92.05        25.11 o                         
   1  -7  10        155.47        178.09        32.93 o                         
   3  -7  10         49.26         59.72        26.96 o                         
   5  -7  10        194.33        245.10        37.78 o                         
   7  -7  10        110.00         53.67        32.52 o                         
   9  -7  10        213.25        177.71        41.48 o                         
  11  -7  10         15.46         23.70        83.43 o                         
  13  -7  10         15.08         39.26       114.12 o                         
 -18  -6  10         68.28         -0.33        57.22 o                         
 -16  -6  10        371.64        314.65        65.80 o                         
 -14  -6  10        317.37        381.95        64.21 o                         
 -12  -6  10        221.38        186.82        49.72 o                         
 -10  -6  10       1101.51       1124.79        86.41 o                         
  -8  -6  10        211.79        204.73        34.70 o                         
  -6  -6  10        347.78        343.60        39.32 o                         
  -4  -6  10       1249.63       1281.49        60.18 o                         
  -2  -6  10       1062.90        980.57        31.87 o                         
   0  -6  10        145.83        160.58        25.32 o                         
   2  -6  10        144.24        158.98        26.54 o                         
   4  -6  10        310.48        313.43        34.13 o                         
   6  -6  10        561.05        650.30        46.74 o                         
   8  -6  10        515.32        497.76        50.59 o                         
  10  -6  10        299.54        303.63        45.11 o                         
  12  -6  10        185.83        146.98        55.48 o                         
  14  -6  10         40.51        112.27        68.39 o                         
 -19  -5  10        307.56        221.70        89.41 o                         
 -17  -5  10        917.58       1024.84       101.39 o                         
 -15  -5  10       1482.38       1720.21       113.47 o                         
 -13  -5  10       2574.77       2664.88       186.50 o                         
 -11  -5  10       3509.77       3537.57       143.58 o                         
  -9  -5  10       4089.24       4254.24        99.32 o                         
  -7  -5  10       6428.03       6451.15       123.70 o                         
  -5  -5  10       2236.86       2159.21        69.63 o                         
  -3  -5  10       3230.40       3178.90        84.68 o                         
  -1  -5  10       3305.85       3216.11        77.84 o                         
   1  -5  10       4813.47       5097.28       166.87 o                         
   3  -5  10       3267.92       3109.09        85.50 o                         
   5  -5  10       1367.00       1585.19        90.33 o                         
   7  -5  10       1295.82       1368.64        66.46 o                         
   9  -5  10       1028.92       1141.23        94.94 o                         
  11  -5  10        711.83        752.91        59.82 o                         
  13  -5  10        471.32        379.42       121.11 o                         
  15  -5  10        340.27        403.36        89.58 o                         
 -20  -4  10        439.05        356.49       106.93 o                         
 -18  -4  10        977.27       1045.33       184.00 o                         
 -16  -4  10       1075.36        985.82        93.13 o                         
 -14  -4  10       1039.38       1178.51        90.45 o                         
 -12  -4  10       1561.29       1505.89       116.52 o                         
 -10  -4  10       2246.00       2238.39        77.90 o                         
  -8  -4  10       7061.07       7217.42       127.78 o                         
  -6  -4  10       8208.56       8292.10       138.65 o                         
  -4  -4  10       3388.10       3486.35       101.97 o                         
  -2  -4  10       4413.98       4213.24       116.12 o                         
   0  -4  10       9191.29       9080.59       202.46 o                         
   2  -4  10      12014.19      12286.22       177.12 o                         
   4  -4  10       6578.83       6569.86       135.29 o                         
   6  -4  10       2478.93       2365.35        77.48 o                         
   8  -4  10        346.76        353.02        41.30 o                         
  10  -4  10        472.83        636.48        58.58 o                         
  12  -4  10        513.16        563.59        64.29 o                         
  14  -4  10        650.57        881.79       114.27 o                         
  16  -4  10        294.86        337.30        92.92 o                         
 -21  -3  10        183.39         85.41        80.07 o                         
 -19  -3  10        346.95        451.40       110.27 o                         
 -17  -3  10        338.71        262.85        65.48 o                         
 -15  -3  10        412.66        453.75        71.40 o                         
 -13  -3  10        990.52       1112.13        81.72 o                         
 -11  -3  10       2318.62       2543.85        95.84 o                         
  -9  -3  10       2755.14       2821.20        85.84 o                         
  -7  -3  10       1066.59       1077.60        47.16 o                         
  -5  -3  10       1014.50        983.28        44.21 o                         
  -3  -3  10       1685.49       1826.25        66.68 o                         
  -1  -3  10       1461.24       1524.56        62.30 o                         
   1  -3  10       2504.05       2462.97        70.07 o                         
   3  -3  10       2671.19       2598.52        58.80 o                         
   5  -3  10       2449.80       2380.60       116.39 o                         
   7  -3  10        385.34        432.46        39.27 o                         
   9  -3  10         17.90         -1.73        25.41 o                         
  11  -3  10        104.62         93.33        33.39 o                         
  13  -3  10         97.01        159.39        54.18 o                         
  15  -3  10        137.89         95.08        66.56 o                         
  17  -3  10         75.46         96.59        67.39 o                         
 -20  -2  10        134.20        234.71        86.24 o                         
 -18  -2  10        207.82        275.97        62.30 o                         
 -16  -2  10          2.15         41.07        40.93 o                         
 -14  -2  10         65.04         74.89        36.68 o                         
 -12  -2  10          8.30         54.64        24.70 o                         
 -10  -2  10        187.63        203.25        27.95 o                         
  -8  -2  10        421.65        434.44        57.80 o                         
  -6  -2  10        650.10        669.38        34.68 o                         
  -4  -2  10        706.01        698.04        34.63 o                         
  -2  -2  10        171.75        214.89        27.10 o                         
   0  -2  10        147.31         99.36        24.80 o                         
   2  -2  10        555.75        522.08        34.44 o                         
   4  -2  10         43.37         97.31        20.51 o                         
   6  -2  10        161.66        156.70        26.50 o                         
   8  -2  10        643.96        669.65        46.72 o                         
  10  -2  10        145.83        161.57        34.26 o                         
  12  -2  10        110.38         96.02        34.14 o                         
  14  -2  10         37.35         85.58        52.55 o                         
  16  -2  10          2.57        -16.51        52.05 o                         
 -21  -1  10        375.99        435.89       108.60 o                         
 -19  -1  10        641.41        641.55        87.70 o                         
 -17  -1  10        838.88        791.20        85.45 o                         
 -15  -1  10        546.38        664.78        86.16 o                         
 -13  -1  10       1146.86       1290.12        63.15 o                         
 -11  -1  10       1344.76       1303.26        54.60 o                         
  -9  -1  10       5436.93       5631.42       154.39 o                         
  -7  -1  10      10062.70      10412.41       435.64 o                         
  -5  -1  10      18602.11      19553.04       396.05 o                         
  -3  -1  10      17119.12      17288.24       301.97 o                         
  -1  -1  10       8136.61       8007.83       193.56 o                         
   1  -1  10       4477.93       4819.65       120.36 o                         
   3  -1  10       1682.03       1672.96        35.77 o                         
   5  -1  10       1111.76       1009.34        39.70 o                         
   7  -1  10        928.66        855.19        51.88 o                         
   9  -1  10        937.84       1025.69        56.51 o                         
  11  -1  10        958.29        984.62        60.05 o                         
  13  -1  10        587.19        552.97       158.81 o                         
  15  -1  10        209.13        183.83        70.56 o                         
  17  -1  10         63.63         72.40        65.56 o                         
 -20   0  10        316.13        338.14        94.08 o                         
 -18   0  10        656.01        699.50        84.07 o                         
 -16   0  10       1221.88       1195.80        92.33 o                         
 -14   0  10       1106.92        956.20       108.60 o                         
 -12   0  10       2484.31       2358.84       119.15 o                         
 -10   0  10       3792.41       3719.92        75.79 o                         
  -8   0  10       7089.88       7650.59       183.95 o                         
  -6   0  10      17779.65      17525.16       577.02 o                         
  -4   0  10      35194.49      37634.76       810.06 o                         
  -2   0  10      10710.84      11216.90       220.63 o                         
   0   0  10      18615.00      19080.04       405.00 o                         
   2   0  10       5816.63       5830.77       129.62 o                         
   4   0  10       4153.43       4249.52        80.34 o                         
   6   0  10       5634.65       5997.50       137.70 o                         
   8   0  10       1235.13       1195.52        62.71 o                         
  10   0  10       6791.98       6595.88       217.72 o                         
  12   0  10       2017.34       2142.75       179.49 o                         
  14   0  10        448.58        580.19        97.09 o                         
  16   0  10        182.54        262.57        84.41 o                         
 -21   1  10        381.92        317.95       103.59 o                         
 -19   1  10        647.09        606.84       148.38 o                         
 -17   1  10        811.26        915.04        87.89 o                         
 -15   1  10        588.88        633.11        69.34 o                         
 -13   1  10       1154.23       1176.19        60.12 o                         
 -11   1  10       1248.91       1251.55        53.21 o                         
  -9   1  10       5125.17       5537.49       150.16 o                         
  -7   1  10       9915.47       9863.90       251.98 o                         
  -5   1  10      18148.28      16042.54      2544.52 o                         
  -3   1  10      16906.60      17078.36       400.51 o                         
  -1   1  10       8699.84       8679.27       168.67 o                         
   1   1  10       4545.77       5159.23       113.38 o                         
   3   1  10       1736.19       1751.99        65.05 o                         
   5   1  10       1213.39       1073.32        49.10 o                         
   7   1  10        940.76        852.67        61.49 o                         
   9   1  10        863.13        870.01        89.63 o                         
  11   1  10        877.41        812.70        52.90 o                         
  13   1  10        576.94        573.85        88.41 o                         
  15   1  10        221.43        332.63        83.07 o                         
  17   1  10         68.18        -37.53        58.05 o                         
 -20   2  10        134.54         71.23        70.90 o                         
 -18   2  10        198.92        115.75        51.84 o                         
 -16   2  10          4.91         -8.92        40.79 o                         
 -14   2  10         79.01        124.28        40.74 o                         
 -12   2  10         12.73         24.85        22.51 o                         
 -10   2  10        189.44        169.13        24.32 o                         
  -8   2  10        408.67        390.22        60.64 o                         
  -6   2  10        633.49        684.30        35.28 o                         
  -4   2  10        651.63        599.92        30.79 o                         
  -2   2  10        166.03        224.81        22.17 o                         
   0   2  10        150.99        113.53        15.72 o                         
   2   2  10        584.08        548.42        38.78 o                         
   4   2  10         53.64         67.06        15.95 o                         
   6   2  10        144.70         93.92        25.77 o                         
   8   2  10        657.08        658.91        49.81 o                         
  10   2  10        156.92        183.75        37.53 o                         
  12   2  10        116.05        136.18        32.66 o                         
  14   2  10         38.63        -62.39        42.54 o                         
  16   2  10          2.50         11.34        60.22 o                         
 -21   3  10        189.30        316.45       102.59 o                         
 -19   3  10        331.96        194.51        81.41 o                         
 -17   3  10        347.58        442.37        71.15 o                         
 -15   3  10        449.36        466.31        64.96 o                         
 -13   3  10       1081.20       1253.36        83.63 o                         
 -11   3  10       2221.07       2369.24        79.60 o                         
  -9   3  10       2700.98       2707.77        70.64 o                         
  -7   3  10       1025.70        998.06        32.39 o                         
  -5   3  10       1007.72        933.03        44.76 o                         
  -3   3  10       1744.09       1945.24        41.64 o                         
  -1   3  10       1347.90       1369.48        41.34 o                         
   1   3  10       2504.65       2509.70        99.45 o                         
   3   3  10       2603.30       2500.80        54.10 o                         
   5   3  10       2444.25       2418.98        76.67 o                         
   7   3  10        376.17        364.80        39.25 o                         
   9   3  10         39.76         33.39        27.19 o                         
  11   3  10        105.04        142.33        37.62 o                         
  13   3  10         91.52         98.01        43.12 o                         
  15   3  10        139.88        209.69        73.73 o                         
  17   3  10         74.92         20.18        65.06 o                         
 -20   4  10        446.32        582.69       119.94 o                         
 -18   4  10        992.51       1147.90       243.80 o                         
 -16   4  10       1043.10       1124.66       219.20 o                         
 -14   4  10       1120.06       1182.01       100.09 o                         
 -12   4  10       1657.58       1856.53        94.38 o                         
 -10   4  10       1976.06       1850.11        71.52 o                         
  -8   4  10       6899.20       6894.28       150.72 o                         
  -6   4  10       8029.93       7981.37       148.44 o                         
  -4   4  10       3313.20       3413.06        67.63 o                         
  -2   4  10       4182.07       4030.45        84.46 o                         
   0   4  10       9069.89       8832.10       229.10 o                         
   2   4  10      12243.53      12346.08       220.75 o                         
   4   4  10       6650.54       6260.32       139.91 o                         
   6   4  10       2575.10       2489.73        84.57 o                         
   8   4  10        382.09        372.37        44.30 o                         
  10   4  10        493.61        585.56       116.27 o                         
  12   4  10        515.39        641.11        61.90 o                         
  14   4  10        656.35        711.52       129.95 o                         
  16   4  10        290.47        304.11        89.25 o                         
 -19   5  10        331.30        363.49       101.42 o                         
 -17   5  10        927.58       1044.23        98.05 o                         
 -15   5  10       1446.68       1530.68       105.01 o                         
 -13   5  10       2509.51       2904.31       126.63 o                         
 -11   5  10       3869.97       4028.03       207.52 o
[truncated: 246,079 more chars]
